# Supplementary material for: A multiomics approach to identify host-microbe alterations associated with infection severity in diabetic foot infections: a pilot study
Source: NPJ Biofilms Microbiomes. 2021 Mar 22;7:29. doi: 10.1038/s41522-021-00202-x (PMC7985513; doi:10.1038/s41522-021-00202-x)
Supplement: Supplementary file 2 — Supplementary Data [file 41522_2021_202_MOESM2_ESM.xlsx]

## Sheet: Shotgun Sequencing Read Data
Sample Number	Number Reads Input to Humann2 Pipeline	Number Reads Mapped to Chocophlan Database using Humann2	Bacterial Content (%)
1	51722941	3094	0.00598187
2	68718509	27374	0.039835
3	10878920	3965	0.0364466
4	45750140	761339	1.66412
5	30154638	11273346	37.3851
6	1202931	36913	3.06859
7	17302723	3829785	22.134
8	9579046	1315718	13.7354
9	17566003	728061	4.14472
10	1200715	6692	0.557335
11	1316690	2081	0.158048
12	2506728	26794	1.06888
13	2782032	509348	18.3085
14	447746	49523	11.0605
17	12201484	7504921	61.5083
18	77372971	8972629	11.5966
19	17263404	7009412	40.6027
20	6337987	2560757	40.4033
21	18199886	35516	0.195144
22	13352972	5338002	39.9761
23	12019551	3437422	28.5986
24	24755499	88680	0.358223
25	3380141	2031	0.0600863
26	19410605	5359778	27.6126
27	13801219	4312232	31.2453
28	12075762	2787351	23.0822
29	16160410	297890	1.84333
31	31109444	7134192	22.9326
32	13108120	34195	0.260869
33	4291257	2071676	48.2767
34	7282772	1768	0.0242765
35	20063867	6195814	30.8805
36	40593370	8154631	20.0886
37	4285226	68182	1.59109
38	18597167	2478056	13.3249
39	5976505	1765	0.0295323
Median	13230546	744700	11.3286

## Sheet: Total RNA Seq Read Data
Sample Number	Total Read Output	Percentage Reads Uniquley Mapped to Human Ref	Percentage Reads Multiply Mapped to Human Ref	Number Ribosomal Alignmenta	Effective Library Size for Host Analysis	Number of Reads Input to SqueezeMeta Pipeline
27	151294854	0.5042	0.0386	6476002	36878003	69931822
30	203216231	0.887	0.0385	14357471	71557969	16672281
31	164407962	0.8216	0.0466	13621443	54970528	25141359
36	200599793	0.7934	0.0523	8906863	70939358	34458959
39	193735671	0.8391	0.0472	33438297	65371670	24103291
8	146584440	0.7943	0.0402	10614288	48787773	26846937
9	154360782	0.8346	0.0304	2820614	54299367	23185682
10	174672338	0.8917	0.0277	2989257	59847880	15515239
11	160800252	0.8218	0.057	26021586	56455683	22042460
12	178427399	0.8447	0.0512	24370169	63618305	20613059
15	181978766	0.8296	0.0372	9273392	60253023	26524668
16	146835723	0.8085	0.0374	9675080	46827477	26025569
18	202474306	0.838	0.0348	6920973	65462188	28454111
23	127210390	0.0056	0.0072	2604573	694002	125611825
40	165437623	0.7965	0.051	24263484	60047083	NA
Median	165437623	0.8218	0.0386	9675080	5.81518e+07	25583464
Sample in red (16) ommited from host analysis due to small library size
Sample in green (40) ommited from microbial analysis

## Sheet: STAR command
STAR --runMode alignReads --genomeDir ~/annotations/STAR/hg38/STARindex --sjdbGTFfile ~/annotations/STAR/hg38/Homo_sapiens.GRCh38.89.gtf --readFilesIn ~/scratch/seq_temp/fastq/$sample/trimmed/*_R1_val_1.fq.gz ~/scratch/seq_temp/fastq/$sample/trimmed/*_R2_val_2.fq.gz --runThreadN 16 --genomeLoad NoSharedMemory --readFilesCommand zcat --outFilterType BySJout --quantMode TranscriptomeSAM --outFileNa…

## Sheet: Clinical metadata
Participant number	DEMOGRAPHICS					COMORBIDITIES (Y OR N) (1 or 0)
	DOB	Age	Gender (M=0 F=1)	Type of Diabetes ( 1 or 2)	Duration of diabetes (Years)	Peripheral neuropathy	PAD	CKD stage 5	IHD	CCF	Duration of Ulcer (weeks) < 2 (0), 2-6 (1), > 6 (2)	PEDIS 1 = Uninfected 2= Mild 3= Mod 4= Severe	WCC (x10-9/L)	CRP mg/L	ESR mL/min	Neutrophils (x10-9/L)	HBA1c %	HBA1c (IFCC)	Culture results	WiFi Score	Sample collection
1	1954-04-12	64	0	2	22	1	1	0	1	0	1	2	7	15.1	43	4.1	8.2	66	0	101	out-patient clinic
2	1963-07-03	53	0	2	17	1	0	1	0	0	1	2	7.3	4.2	49	5.3	6.4	47	streptococcus dysgalactiae, mixed skin flora	101	out-patient clinic
3	1964-11-14	54	0	2	17	1	0	0	0	0	2	2	10.4	3.7	46	6.3	9.4	79	s.aureus, coliforms, mixed skin flora	111	out-patient clinic
4	1968-01-03	51	0	2	14	1	0	0	0	0	0	4	7.2	43.8	39	3.9	7.2	55	s.aureus	102	out-patient clinic
5	1930-10-30	88	1	2	3	1	1	0	1	0	2	4	10.5	28.7	103	9.4	7.1	54	mixed anaerobes, MRSA	233	out-patient clinic
6	1961-10-01	57	0	1	41	1	0	1	0	0	1	3	9.9	82.2	42	8.8	9	75	s.epidermidis, mixed skin flora	112	out-patient clinic
7	1953-09-18	65	0	2	12	1	1	0	0	0	2	4	16.2	123.3	101	11.6	8.6	71	e.coli, MRSA, e.faecalis, pseudomonas, mixed skin flora, mixed anaerobic flora	103	out-patient clinic
8	1967-04-16	51	1	1	30	1	0	0	0	0	2	2	9.8	48	54	7.1	8.1	65	s.aureus, group b strep, pseudomonas, pasteurella multocida	201	out-patient clinic
9	1967-04-16	51	1	1	30	1	0	0	0	0	2	3	11.1	28.9	40	8.1	8.2	66	s.aureus, group b strep	202	out-patient clinic
10	1948-11-11	68	0	2	12	1	0	0	0	0	2	2	7.1	13	25	5	7.5	58	s.aureus, mixed skin flora	101	out-patient clinic
11	1964-04-13	54	0	1	23	1	0	0	1	0	2	3	9.7	17.8	34	6.2	12.6	114	0	202	out-patient clinic
12	1945-06-07	72	0	2	20	1	0	0	1	0	1	2	9	17.4	62	11.9	10.7	93	coliforms, mixed anaerobic flora, mixed skin flora	202	out-patient clinic
13	1982-09-27	36	1	1	17	1	0	0	0	0	1	3	14.5	111	60.7	10.6	10.7	94	s.aureus, group G strep, mixed skin flora	102	out-patient clinic
14	1970-07-14	48	0	1	37	1	1	0	0	0	0	3	6.4	75.6	92	4.2	9.4	80	s.aureus	212	out-patient clinic
15	1984-01-19	34	0	2	14	1	0	0	0	0	2	3	8.8	26.9	128	6.3	13.6	125	coliforms, GNR, MSF	202	out-patient clinic
16	1957-08-03	61	0	2	13	1	0	0	0	0	1	2	6.3	0.6	22	3.1	6.2	44	MRSA, e.cloacae, e.faecalis, coagulase negative staph	101	out-patient clinic
17	1952-04-18	66	0	2	9	1	0	0	0	0	1	3	8.2	56.3	54	5.7	8.6	71	s.aureus, stenotrophomonas	122	out-patient clinic
18	1957-07-22	61	1	2	12	1	0	0	0	0	2	4	14.7	83.8	80	12	7.3	56	step dysgalactiae, e.coli	303	out-patient clinic
19	1951-07-26	67	1	2	15	1	1	0	0	0	2	4	16.3	81.7	88	13.4	10.2	88	group B strep, mixed coliforms, mixed skin flora	103	out-patient clinic
20	1937-09-18	81	1	2	28	1	1	0	0	0	1	3	10.1	37	71	7	8.7	71	s.aureus, mixed skin flora	112	out-patient clinic
21	1968-05-24	50	1	2	6	1	0	0	0	0	1	2	7	12	37	4.2	9.9	85	0	101	out-patient clinic
22	1954-04-12	63	0	2	13	1	0	0	0	0	2	2	7.7	53.7	52	5.4	8.7	72	candida, coliform, mixed skin flora, strep milleri	102	out-patient clinic
23	1963-05-21	54	0	2	11	1	1	1	0	0	2	4	18.5	187.4	119	16.2	17.3	166	candida glabrata. Group b strep, mixed anaerobes, coliforms	323	out-patient clinic
24	1964-11-06	54	0	2	8	1	0	0	0	0	2	3	8.5	60.1	8	5.8	7.1	54	e.coli, anaerobic gram positive cocci	202	out-patient clinic
25	1947-05-02	71	0	2	18	1	1	0	0	0	2	4	16.6	236	41	13.9	7.7	61	GNR, coag neg staph	103	Intraoperative
26	1957-12-18	61	1	2	15	1	0	0	0	0	1	4	8	80.8	69	4.4	8.6	70	e.clocae, coag neg staph, e.coli	203	Intraoperative
27	1956-09-13	62	0	2	21	1	1	0	0	0	1	4	15	386.2	25	13.1	9.8	83	mixed skin flora, VRE faecium (van A)	313	Intraoperative
28	1936-04-25	82	1	2	16	1	1	0	0	0	1	4	20.4	187.2		17.4	7.9	63		333	Intraoperative
29	1968-08-30	50	0	2	2	1	0	0	0	0	1	4	22.9	326.8	101	19.5	13.4	123	group b strep, coag neg staph	203	Intraoperative
30	1959-11-29	59	0	2	2	1	0	0	0	0	1	3	12.4	46.4	66	8.8	9.8	84	coagulase neg staph	202	Intraoperative
31	1949-04-06	68	0	2	19	1	0	0	0	0	0	3	12.5	55.8	33	9.2	11.4	101		102	Intraoperative
32	1949-06-21	69	0	2	22	1	1	0	0	0	2	3	10.4	4.3	46	5.7			mixed skin flora	212	Intraoperative
33	1949-11-20	67	0	2	17	1	0	0	0	0	2	3	8.5	32.4	21	4.9			mixed skin flora	202	Intraoperative
34	1964-02-01	54	0	2	16	1	1	1	0	0	2	3	14.4	46	13	10	9.6	81			Intraoperative
35	1947-02-02	71	0	2	22	1	1	0	1	0	2	3	10.8	38.4	52	8.8	8.2	66	e.faecalis, s.aureus	122	Intraoperative
36	1941-10-30	77	0	2	35	1	0	0	0	1	2	4	12.5	35.6	82	9.4	8.7	72	strep dysgalactaie, GNR, skin flora	113	Intraoperative
37	1959-11-01	59	0	1	20	1	1	0	1	1	1	2	11.3	44.2	68	8.8	9.9	85	corynebacterium	102	Intraoperative
38	1951-06-30	67	0	2	21	1	1	0	0	1	2	3	12.1	116.9	55	11.1	7.5	59	coliforms, gram negative rods, mixed skin flora	332	Intraoperative
39	1954-08-08	64	0	2	17	1	1	0	0	0	1	3	11.4	32	38	7.8	11.6	103	coryneform		out-patient clinic

## Sheet: Shotgun_Species_Abundance
PEDIS	2	2	2	3	4	3	4	2	3	2	3	2	3	3	3	4	4	3	2	2	4	3	4	4	4	4	4	3	3	3	3	3	4	2	3	3
ID	1	2	3	4	5	6	7	8	9	10	11	12	13	14	17	18	19	20	21	22	23	24	25	26	27	28	29	31	32	33	34	35	36	37	38	39
Actinobaculum_massiliense	0	0	0	0	0	0	0	0	0	0	0	0	0	0	0	0	0	0.02532	0	0	0	0	0	0	0	0	0	0	0	0	0	0	0	0	0	0
Actinobaculum_schaalii	0	0	0	0	0	0	0	0	0.51243	0	0	0	0	0	0	0	0	0	0	0	0	0	0	0	0	0	0	0	0	0	0	2.60038	0	0	0	0
Actinomyces_europaeus	0	0	0	0	0	0	0	0	0	0	0	0	0	0	0	0	0	0.73292	0.91679	0.00488	0.14441	0	0	0.01827	12.4233	0	0	0	0	0	0	0.93008	0	0	0	0
Actinomyces_neuii	0	0	0	0	0	0	0	0	0	0	0	0	0	0	0	0	0	0	0	0	0	0	0	0	0.42175	0	0	0	0	0	0	0	0	0	0	0
Actinomyces_odontolyticus	0	0	0	0	0	0	3.84324	0	0	0	0	0	0	0	0	0	0	0	0	0	0	0	0	0	0	0	0	0	0	0	0	0	0	0	0	0
Actinomyces_turicensis	0	0	0	0	0	0	0	0	0.14272	0	0	0	0	0	0	0	0	0	0	0	0	0	0	0	0	0	0	0	0	0	0	0	0	0	0	0
Arcanobacterium_haemolyticum	0	0	0	0	0	0	0	0	0	0	0	0	0	0	0	0	0	0	0	0	0	2.48933	0	0	0	0	0	0	0	0	0	0	0	0	0	0
Varibaculum_cambriense	0	0	0.77226	0	0	0	3.42547	0	0.08109	0	0	0	0	0	0	0.04587	0	0	5.86745	0.45575	2.35013	0	0	5.05187	0	0	0	0.53742	0	0	0	3.40465	0.06576	0	0	0
Brevibacterium_massiliense	0	0	0	0	0	0	0	0.01348	0	0	0	0	0	0	0	0	0	0	0	0	0	0	0	0	0	0	0	0	0	0	0	0	0	0	0	0
Corynebacterium_accolens	0	0	0	0	0	0	0	0	0	0	0	0	0	0	0	0	0	0.83217	0	0	0	0	0	0	0	0	0	0	0	0	0	0	0	0	0	0
Corynebacterium_amycolatum	0	0	0	0	0	0	0	0	0	0	0	0	0	0	0	0	0	1.7953	0	0	0	0.54256	0	0	0	0	0	0	0	0	0	0	0	0.61014	0	0
Corynebacterium_aurimucosum	0	0	0	0	0	0	0	0	0	0	0	0	0	0	0	0	0.05495	0	0	0	0	0	0	0	0	0	0	0	0	0	0	0	0	0	0	0
Corynebacterium_jeikeium	0	0	0	0	0	0	0	0	0	0	0	0	0	0	0	0	0	0	0	0	0	0	0	0	0	0	0	0	0.14819	0	0	0	0	0	0	0
Corynebacterium_pseudogenitalium	0	0	0	0	0	0	0	0	0	0	0	0	0	0	0	0.00018	0	0.00271	0	0	0	0	0	0	0	0	0	0	9.62342	0	0	0	0	0	0	0
Corynebacterium_resistens	0	0	0	0	0	0	0	0	0	0	0	0	0	0	0	0.20259	0	0	0	0	0	0	0	0	0	0	0	0	0	0	0	0	0	0	0	0
Corynebacterium_sp_HFH0082	0	0	0	0	0	0	0	0	0	0	0	0	0	0	0	0	0	5.79243	0	0	0	0	0	0	0	0	0	0	0	0	0	0	0	0	0	0
Corynebacterium_striatum	0	1.01168	0	0	1.74733	92.7438	0.34553	3.96554	0	8.83986	0	0	0.01178	32.0075	0	0	0	0	0	0	0	21.1767	0	0	0	0	0	0	0	99.3219	3.59587	11.8594	0	61.208	0.01159	100
Corynebacterium_tuberculostearicum	0	0	0	0	0	0	0	0	0	0	0	0	0	0	0	0.00362	0	0.00114	0	0	0	0	0	0	0	0	0	0	6.83149	0	0	0	0	0	0	0
Dermabacter_sp_HFH0086	0	0	0	0	0	0	0.46765	0	0	0	0	0	0	0	0	0	1.407	1.12877	0	0	0	0	0	0	2.19559	0	0	0	0	0	0	0	0	0	0	0
Dietzia_unclassified	0	0	0	0	0	0	0	0	0	0	0	0	0	0	0	0.00124	0	0	0	0	0	0	0	0	0	0	0	0	0	0	0	0	0	0	0	0
Nocardioides_unclassified	0	0	0	0	0.00095	0	0	0	0	0	0	0	0	0	0	0	0	0	0	0	0	0.29728	0	0	0	0	0	0	1.79236	0	0	0	0.00649	0	0.00766	0
Propionibacterium_acnes	0	2.2967	5.5832	0.14573	0.38483	0	0	0.01379	0.30262	0	7.50455	0	0	0	0	0.0171	0	0	0	0	0	7.43488	0	0	0	0	0.04977	0	4.69032	0	26.7145	0	0.01195	0.27731	0.04372	0
Propionimicrobium_lymphophilum	0	0	0	0	0	0	0	0	0	0	0	0	0	0	0	0	0	0.21581	0	0.00027	0.19019	0	0	0.05588	0	0	0	0	0	0	0	0	0	0	0	0
Bifidobacterium_breve	0	0	0	0	0	0	0	0	0	0	0	0	0	0	0	0	0	0	0	1.4162	3.05128	0	0	0	0	0	0	0	0	0	0	0	0	0	0	0
Bifidobacterium_dentium	0	0	0	0	0	0	0	0	0	0	0	0	0	0	0	0	0	0	0	0	0	0	0	0	0	0	3.81932	0	0	0	0	0	0	0	0	0
Atopobium_parvulum	0	0	5.60707	0	0	0	9.56476	0	0	0	0	0	0	10.5122	0	0	0	0	0	0	0	0	0	0	0	0	0	0	0	0.14164	0	0	0	0	0	0
Eggerthella_unclassified	0	0	0	0	0	0	0	0	0	0	0	0	0	0	0	0.05238	0	0	0	0	0	0	0	0	0	0	0	0	0	0	0	0	0	0	0	0
Bacteroides_fragilis	0	0	0	0	2.64281	0	1.21025	0	0	0	0	0	0	0	0	0	0	0	0.11845	0	0	0	0	0	0	0	0	0	0	0	0	0	0	0	0.04514	0
Bacteroides_pyogenes	0	0	0	0	0	0	0	0	0	0	0	0	0	0	0	0	0	0	0	0	0	0	0	1.95302	0	0	0	0	0	0	0	0	0	0	0	0
Bacteroides_sp_3_2_5	0	0	0	0	5.6378	0	0	0	0	0	0	0	0	0	0	0	0	0	0	0	0	0	0	0	0	0	0	0	0	0	0	0	0	0	0	0
Bacteroides_thetaiotaomicron	0	0	0	0	0	0	0	0	0	0	0	0	0	0	0	0.69864	0	0	0	0	0	0	0	0	0	0	0	0	0	0	0	0	0	0	0	0
Porphyromonas_asaccharolytica	0	0	0	0	0	0	0	0	0	0	0	0	0	0	0	0	0	0	0	0	0	0	0	0.05593	0	0	0	0.06921	0	0	0	0.48739	0.00039	0	0	0
Porphyromonas_bennonis	0	0	0	0	1.49108	0	0.01119	0	0	0	0	0	0.70585	0	0	0.00048	0	0	0.78452	2.19542	15.1912	0	0	0	0.02155	0.32686	0	0.00209	0	0	0	0.00159	0	0	0	0
Porphyromonas_somerae	0	0	0	0	0.21721	0	0	0	0	0	0	0	0	0	0	0.00726	0	0	0	0	0	0	0	0.0828	0	0	0	0.65532	0	0	0	0.13801	2.2256	0	0	0
Porphyromonas_uenonis	0	0	0	0	0	0	0	0	0	0	0	0	0	0	0	0	0	0	0	0	0	0	0	0.00336	0	0	0	0	0	0	0	0.00119	0	0	0	0
Tannerella_forsythia	0	0	0	0	0	0	0	0	0	0	0	0	0	0	0	0	0	0	0	0	0	0	0	0.26307	0	0	0	0	0	0	0	0	0	0	0	0
Alloprevotella_unclassified	0	0	0	0	0	0	0	0	0	0	0	0	0	0	0	0	0	0	0	0	0	0	0	0.00165	0	0	0	0	0	0	0	0	0	0	0	0
Prevotella_bergensis	0	0	0	0	0	0	0	0	0	0	0	0	0	0	0	0	0	0	0	0	0	0	0	0.04268	0	0	0	0.37316	0	0	0	0	0.09602	0	0	0
Prevotella_bivia	0	0	0	0	0	0	0	0	0	0	0	0	0	0	0	0.00084	0	0	0.2838	11.0578	5.55932	0	0	0	0	0	0	0	0	0	0	0	0	0	0	0
Prevotella_buccalis	0	0	6.25563	0	0.00088	0	19.4482	0	0	0	0	0	0	0	0	0	0	0	0	0	0	0	0	0	0	0	0	0.71981	0	0	0	0	0	0	0	0
Prevotella_melaninogenica	0	0	0	0	0	0	0	0	0	0	0	0	0	0.96331	0	0	0	0	0	0	0	0	0	0	0	0	0	0	0	0	0	0	0	0	0	0
Prevotella_nigrescens	0	0	0	0	0	0	0	0	0	0	0	0	0	0	0	0	0	0	0	0	0	0	0	0	0	0	0	0.0027	0	0	0	0	0	0	0	0
Prevotella_oris	0	0	0	0	0	0	0	0	0	0	0	0	0	0.17712	0	0	0	0	0	0	0	0	0	0	0	0	0	0	0	0	0	0	0	0	0	0
Prevotella_timonensis	0	0	0	0	0	0	0	0	0	0	0	0	0	0	0	0	0	0	1.29737	0	0	0	0	0	0	0	0	3.80892	0	0	0	0.06379	0	0	0	0
Gemella_morbillorum	0	0	0	0	0	0	0	0	0	0	0	0	0	0	0	0	0	0	0	0	0	0	0	0	0	0	0	0	0	0	0	6.28146	0	0	0	0
Staphylococcus_aureus	42.1406	30.8158	39.1249	99.8543	0	0	0.26433	63.2393	40.2534	91.1601	0	0	3.37496	0	100	0.06811	3.89441	36.3277	1.05172	0.00384	0.0167	16.6627	44.4364	0	0	3.93405	0	0	0	0	0	0.82745	0	3.18105	0	0
Staphylococcus_caprae_capitis	0	0	0	0	0	0	0	0	0	0	0	0	0	0	0	0	0	0	0	0	0	0.73652	0	0	0	0	0	0	0	0	0	0	0	0	0	0
Staphylococcus_epidermidis	0	0	0	0	0	0	0	0	0	0	0	0	0	0	0	0	0	0.78225	0	0	0	1.36653	0	0	0	0	0	0	0	0	0	0	0	11.7916	0	0
Staphylococcus_haemolyticus	0	0	0	0	0	0	0	0	0	0	0	0	0	0	0	0	0	0.02786	0	0	0	0	0	0	0	0	0	0	0	0.02302	15.7968	0	0	9.4756	0	0
Staphylococcus_hominis	0	0	0	0	0	0	0	0	0	0	0	0	0	0	0	0	0	0	0	0	0	3.38471	0	0	0	0	0	0	0	0	0	0	0	0	0	0
Staphylococcus_lugdunensis	0	0	0	0	0	0	0	0	0	0	0	0	0	0	0	0	0	2.52275	0	0	0	0	0	0	0	0	0	0	0	0	0	0	0	0	0	0
Staphylococcus_pettenkoferi	0	0	0	0	0	0	0	0	0	0	0	0	0	0	0	0	0	0	0	0	0	0	0	0	0	0	0	0	75.8488	0	0	0	0	0	0	0
Staphylococcus_simulans	0	0	0	0	0	0	0	0	0	0	0	0	0	0	0	0	0	0	0	0	0	2.46291	0	0	3.62653	0	0	0	0	0	0	0	0.00745	0	0	0
Dolosigranulum_pigrum	0	0	0	0	0	0	0	0	0.1384	0	0	0	0	0	0	0	0	0	0	0	0	0	0	0	0	0	0	0	0	0	0	0	0	0	0	0
Granulicatella_adiacens	0	0	0	0	0	0	0.22178	0	0	0	0	0	0	0	0	0	0	0	0	0	0	0	0	0	0	0	0	0	0	0	0	0	0	0	0	0
Enterococcus_faecalis	0	0	3.60276	0	4.43956	2.28821	6.06679	0	0	0	0	1.81633	0	0	0	0.02542	0	1.18082	0	0	0.12796	0	0	0	0	0	0	0.05461	0	0	0	0	0	0	1.38715	0
Enterococcus_faecium	0	0	0	0	0	0	0	0	0	0	0	0	0	0.92498	0	0	0	0	0	0	0	0	0	0	0	0	0	0	0	0.12416	0	0	0	0	0	0
Lactobacillus_gasseri	0	0	0	0	0	0	0	0	0	0	0	0	0	0	0	0.00066	0	0	0	11.2481	0.17206	0	0	0	0	0	0	0	0	0	0	0	0	0	0	0
Streptococcus_agalactiae	0	30.9814	3.02795	0	0.00392	0	0	20.4955	11.1146	0	0	0	0	0	0	0.59658	71.6314	0.00824	9.06282	27.7577	11.5515	0	0	2.54944	0.00524	0.00353	95.9976	69.6703	0	0	0	0.00465	0	4.61586	0	0
Streptococcus_constellatus	0	0	0	0	0	0	0	0	0	0	0	0	0	0	0	0	0	0	0	0	0	0	0	0	0	0	0.1333	0	0	0	0	0	0	0	0	0
Streptococcus_dysgalactiae	26.9854	27.9816	0	0	0.00288	0	0	0.07792	0.08289	0	0	0	0	0	0	48.5764	0.01746	0	6.28407	0.01049	0.01568	10.6405	0	0	0	0	0	0	0	0	0	0	95.125	0	0.01226	0
Streptococcus_mitis_oralis_pneumoniae	0	0	0	0	0	0	1.00227	0	0	0	0	0	0	0	0	0	0	0	0	0	0	0	0	0	0	0	0	0	0	0	0	0	0	0	0	0
Clostridium_citroniae	0	0	0	0	0	0	0	0	0	0	0	0	0	0	0	0.01601	0	0	0	0	0	0	0	0	0	0	0	0	0	0	0	0	0	0	0	0
Clostridium_clostridioforme	0	0	0	0	0	0	0	0	0	0	0	0	0	0	0	0.06812	0	0	0	0	0	0	0	0	0	0	0	0	0	0	0	0	0	0	0	0
Clostridium_hathewayi	0	0	0	0	0	0	0	0	0	0	0	0	0	0	0	0.00293	0	0	0	0	0	0	0	0	0	0	0	0	0	0	0	0	0	0	0	0
Anaerococcus_hydrogenalis	1.35755	0	0	0	0	0	0	0	0	0	0	0	0	0	0	16.2689	0.00183	0	10.6482	1.4347	2.82789	1.25506	0	0	0.0565	0	0	0.02196	0	0	0	0.0581	0	0	0	0
Anaerococcus_lactolyticus	0	0	5.13428	0	0.00235	0	0.01247	0	0.57226	0	0	0	2.48893	0	0	0.8989	0.00653	0.45965	2.88854	18.2217	36.7184	0	0	0.85471	0.05052	3.81536	0	6.61412	0	0	0	3.44567	0.33901	0	0	0
Anaerococcus_obesiensis	0	0	1.22719	0	0.00171	0	2.96404	0.17764	13.3315	0	0	0.19612	0	0	0	0.50954	0.00299	3.35327	2.25449	0.13639	0.66089	1.83216	0	0.02607	2.25533	0.5781	0	0.97041	0	0	0	0.54037	0.04058	0.4036	0	0
Anaerococcus_prevotii	0	0	0	0	0.01404	0	0.1816	0	0.15319	0	0	32.2613	0.35797	0	0	1.75015	2.69955	0.05863	0	0.03703	0.06641	0.39387	0	0	0.98358	0.36479	0	0.43252	0	0	0	8.85128	0	0	0.04896	0
Anaerococcus_sp_PH9	0	0	0	0	0	0	0	0	0	0	0	0	0	0	0	0	0	0	0	14.4765	11.1987	0	0	24.0222	0	0	0	0	0	0	0	0	0	0	0	0
Anaerococcus_tetradius	0	0	0	0	0	0	0	0	0	0	0	0	0	7.33227	0	0	0	0	0	0	0	0	0	0	0	0	0	0	0	0.05792	0	0	0	0	0	0
Anaerococcus_vaginalis	0	0	15.2624	0	0.00177	0	8.22481	0.09332	4.87917	0	0	0.59839	0	0	0	0.01357	0.00623	30.0995	7.87373	0.01624	0.16014	5.63029	0	0.35234	8.49774	0	0	1.49751	0	0	0	8.14338	0.00944	0.04348	0	0
Clostridiales_bacterium_BV3C26	0	0	0	0	0	0	0	0	0	0	0	0	0	0	0	0	0	0	0	0	0	0	0	7.12995	0	0	0	0.0914	0	0	0	11.7024	0	0	0	0
Finegoldia_magna	0	3.4728	10.8071	0	15.3421	4.96794	16.0709	2.13786	7.48619	0	24.6644	14.0182	70.1205	46.3378	0	7.95735	12.1696	7.72266	16.4228	8.65522	8.18278	13.4702	0	38.2639	69.3075	65.9766	0	9.03273	1.0654	0.33135	0	0.22212	0.00391	1.96743	71.7777	0
Helcococcus_kunzii	0	0	0	0	0	0	0	3.31606	15.7032	0	0	31.8484	16.7166	0	0	2.48408	0	0	1.5218	0	0	0	0	0	0	16.2023	0	0.91643	0	0	0	1.42748	0.03771	0	0	0
Parvimonas_micra	0	0	0	0	0	0	0	0	0	0	0	0	0	0	0	0	0	0.76794	0	0	0	0	0	0	0	0	0	0	0	0	0	3.57322	0	0	0	0
Parvimonas_unclassified	0	0	0	0	0.0004	0	0	0	0	0	0	0	0	0	0	0	0	5.50859	0.20298	0	0	0	0	0	0	0	0	0	0	0	0	30.082	0	0	0	0
Peptoniphilus_harei	7.19903	3.44004	0	0	68.0681	0	12.8522	0.00854	0.31836	0	0	0	0	0	0	19.605	8.0992	0.65351	3.22859	0.22207	0.27915	4.36062	0	0.52678	0.04405	0.07846	0	1.83577	0	0	0	0.01992	0.00283	0	25.884	0
Peptoniphilus_lacrimalis	0	0	0	0	0	0	0	0	0	0	0	0	0	0	0	0	0	0	0	0	0	0	0	0.2718	0	0	0	0	0	0	0	0	0	0	0	0
Peptoniphilus_rhinitidis	0	0	0	0	0	0	0	0	0	0	0	0	0	0	0	0	0	0	0	0	0	0	0	0	0	0	0	0	0	0	0	0.00038	0	0	0	0
Peptoniphilus_sp_oral_taxon_375	0	0	0	0	0	0	0.79376	0	0	0	0	0	6.22348	0	0	0	0	0	0	0	0	0	0	0	0	8.71996	0	0	0	0	0	1.87067	0	0	0	0
Peptostreptococcus_anaerobius	0	0	0	0	0	0	0	1.79096	0.9949	0	0	0	0	0	0	0	0	0	0.13838	0	0	0	0	0	0	0	0	2.59202	0	0	0	2.99359	1.57193	0	0	0
Peptostreptococcus_stomatis	0	0	0	0	0	0	0	0	0	0	0	0	0	0	0	0	0	0	0	0	0	0	0	0	0	0	0	0	0	0	0	0	0	3.52707	0	0
Peptostreptococcus_unclassified	0	0	0	0	0	0	0	0	0	0	0	0	0	0	0	0	0	0	0	0	0	0.14355	0	0	0	0	0	0	0	0	0	0	0	0	0	0
Coprobacillus_unclassified	0	0	0	0	0	0	0	0	0	0	0	0	0	0	0	0.07267	0	0	0	0	0	0	0	0	0	0	0	0	0	0	0	0	0	0	0	0
Clostridium_ramosum	0	0	0	0	0	0	0	0	0	0	0	0	0	0	0	0.04018	0	0	0	0	0	0	0	0	0	0	0	0	0	0	0	0	0	0	0	0
Solobacterium_moorei	0	0	0	0	0	0	0	0	0	0	0	0	0	0.36352	0	0	0	0	0	0	0	0	0	0	0	0	0	0	0	0	0	0	0	0	0	0
Dialister_micraerophilus	0	0	0	0	0	0	0	0	0	0	0	0	0	0	0	0	0	0	0	2.47724	1.34397	0	0	0	0	0	0	0	0	0	0	0	0	0	0	0
Veillonella_parvula	0	0	3.59523	0	0	0	10.7206	0.03826	0	0	0	0	0	0	0	0	0	0	0	0	0.01486	0	0	0	0	0	0	0	0	0	0	0	0	0	0	0
Veillonella_unclassified	0	0	0	0	0	0	0.44975	0	0	0	0	0	0	0	0	0	0	0	0	0	0	0	0	0	0	0	0	0	0	0	0	0	0	0	0	0
Fusobacterium_nucleatum	0	0	0	0	0	0	0	3.30698	3.39933	0	0	0	0	0	0	0	0	0	0	0	0	0	0	0	0	0	0	0	0	0	0	0	0.40704	0	0	0
Fusobacterium_russii	0	0	0	0	0.00033	0	0	0	0	0	0	0	0	0	0	0	0	0	0	0	0	0	0	18.4172	0	0	0	0	0	0	0	0	0.02771	0	0	0
Brevundimonas_unclassified	0	0	0	0	0	0	0	0	0	0	0	0	0	0	0	0	0	0	0	0	0	0.8607	0	0	0	0	0	0	0	0	0	0	0	0	0	0
Rhodopseudomonas_palustris	0	0	0	0	0	0	0	0	0.02807	0	0	0	0	0	0	0	0	0	0	0	0	0	0	0	0	0	0	0	0	0	0	0	0	0	0	0
Achromobacter_xylosoxidans	0	0	0	0	0	0	0	0	0	0	0	0	0	0	0	0	0	0	0	0	0	0	0	0	0	0	0	0	0	0	0	0.0016	0	0	0	0
Comamonas_unclassified	0	0	0	0	0	0	0	0	0	0	0	0	0	0	0	0	0	0	0	0	0	0	0	0	0	0	0	0	0	0	0	0	0	0.73999	0	0
Massilia_unclassified	0	0	0	0	0	0	0	0	0	0	0	0	0	0	0	0	0	0	0	0	0	0.91715	0	0	0	0	0	0	0	0	0	0	0	0	0	0
Eikenella_corrodens	0	0	0	0	0	0	0	0	0	0	0	0	0	0	0	0	0	0	2.16908	0	0	0	0	0	0	0	0	0	0	0	0	0.34428	0	0	0	0
Campylobacter_ureolyticus	0	0	0	0	0	0	0	0	0	0	0	0	0	0	0	0	0	0	0	0	0	0	0	0	0	0	0	0.10158	0	0	0	0	0	0	0	0
Citrobacter_freundii	0	0	0	0	0	0	0	0	0	0	0	0	0	0	0	0	0	0	0	0	0	0	0	0	0	0	0	0	0	0	0	0	0	0	0.06677	0
Citrobacter_unclassified	0	0	0	0	0	0	0	0	0	0	0	0	0	0	0	0	0	0	0	0	0	0	0	0	0	0	0	0	0	0	0	0	0	0	0.11036	0
Escherichia_coli	0	0	0	0	0	0	0	0	0	0	0	0	0	0	0	0.01163	0	0	0	0.15238	0.08046	0	0	0.02556	0	0	0	0	0	0	0	0.10334	0	0	0	0
Escherichia_unclassified	0	0	0	0	0	0	0	0	0	0	0	0	0	0	0	0.00287	0	0	0	0	0.01591	0	0	0.0134	0	0	0	0	0	0	0	0	0	0	0	0
Morganella_morganii	0	0	0	0	0	0	0	0	0	0	0	14.2985	0	0	0	0	0	0	0	0	0	0	0	0	0	0	0	0	0	0	0	0	0.0032	0	0.00126	0
Proteus_mirabilis	0	0	0	0	0	0	0	0	0	0	0	0	0	0	0	0	0	0	0	0.02008	0.07996	0	0	0	0.08971	0	0	0	0	0	0	0	0	0	0	0
Proteus_unclassified	0	0	0	0	0	0	0	0	0	0	0	0	0	0	0	0	0	0	0	0	0	0	0	0	0	0	0	0	0	0	0	0	0	0	0.01312	0
Providencia_unclassified	0	0	0	0	0	0	0	0	0	0	0	0	0	0	0	0	0	0	0	0	0	0	0	0	0	0	0	0	0	0	0	0	0	0	0.23592	0
Haemophilus_parainfluenzae	0	0	0	0	0	0	0	1.32481	0	0	0	0	0	0	0	0	0	0	23.7562	0	0	0	0	0	0	0	0	0	0	0	0	0	0	0	0	0
Pasteurella_dagmatis	0	0	0	0	0	0	0	0	0	0	0	0	0	0	0	0	0	0	0	0	0	0	0	0.01721	0	0	0	0	0	0	0	0	0	0	0	0
Pasteurella_unclassified	0	0	0	0	0	0	0	0	0	0	0	0	0	0	0	0	0	0	0	0	0	0	0	0.00087	0	0	0	0	0	0	0	0	0	0	0	0
Acinetobacter_junii	0	0	0	0	0	0	0	0	0.08161	0	0	0	0	0	0	0	0	0	0	0	0	0	0	0	0	0	0	0	0	0	0	0	0	0	0	0
Acinetobacter_unclassified	0	0	0	0	0	0	0	0	0.04698	0	0	0	0	0	0	0	0	0	0	0	0	0	0	0	0	0	0	0	0	0	0	0	0	0	0	0
Enhydrobacter_aerosaccus	0	0	0	0	0	0	0	0	0	0	0	0	0	0	0	0	0	0	0	0	0	0.25709	0	0	0	0	0	0	0	0	0	0	0	0	0	0
Pseudomonas_aeruginosa	0	0	0	0	0	0	0	0	0.16547	0	0	0	0	0	0	0	0	0	0	0	0	0	0	0	0	0	0	0	0	0	0	0	0	0	0	0
Streptococcus_phage_EJ_1	0	0	0	0	0	0	1.85843	0	0	0	0	0	0	0	0	0	0	0	0	0	0	0	0	0	0	0	0	0	0	0	0	0	0	0	0	0
Propionibacterium_phage_P100_A	0	0	0	0	0	0	0	0	0	0	0	0	0	0	0	0	0	0	0	0	0	0	0	0	0	0	0	0	0	0	0	0	0	0	0.32788	0
Murine_osteosarcoma_virus	22.3175	0	0	0	0	0	0	0	0	0	0	0	0	0	0	0	0	0	0	0	0	0	0	0	0	0	0	0	0	0	0	0	0	0	0	0
Porcine_type_C_oncovirus	0	0	0	0	0	0	0	0	0	0	23.5552	0	0	0	0	0	0	0	0	0	0	0	0	0	0	0	0	0	0	0	0	0	0	0	0	0

## Sheet: Shotgun_Norm_PathAbundnace
PEDIS	2	2	2	3	4	3	4	2	3	2	3	2	3	3	3	4	4	3	2	2	4	3	4	4	4	4	4	3	3	3	3	3	4	2	3	3
ID	1	2	3	4	5	6	7	8	9	10	11	12	13	14	17	18	19	20	21	22	23	24	25	26	27	28	29	31	32	33	34	35	36	37	38	39
UNMAPPED	935927	928404	942994	907413	316356	926030	564186	738614	880187	949601	949980	927861	530982	757176	205401	731692	405993	328819	939256	302769	412490	930973	945159	409693	476716	567003	902337	457882	928610	398807	936833	466736	653716	924776	442954	944076
UNINTEGRATED	63990.6	71332.7	56376	90907.1	640333	71631	405053	247468	114699	49986.5	49994.8	70886.4	444066	222075	769095	249470	563943	622446	59868.1	658494	549742	68361.9	54825.8	558119	476909	408289	96134.6	507164	69762.7	558608	60988.9	489223	326142	73498.5	510762	55734.4
UNINTEGRATED|g__Acinetobacter.s__Acinetobacter_junii	0	0	0	0	0	0	0	0	116.952	0	0	0	0	0	0	0	0	0	0	0	0	0	0	0	0	0	0	0	0	0	0	0	0	0	0	0
UNINTEGRATED|g__Actinobaculum.s__Actinobaculum_schaalii	0	0	0	0	0	0	0	0	206.069	0	0	0	0	0	0	0	0	0	0	0	0	0	0	0	0	0	0	0	0	0	0	6848.14	0	0	0	0
UNINTEGRATED|g__Actinomyces.s__Actinomyces_europaeus	0	0	0	0	0	0	0	0	0	0	0	0	0	0	0	0	0	5894.97	136.297	0	1784.82	0	0	794.576	49036.5	0	0	0	0	0	0	6140.65	0	0	0	0
UNINTEGRATED|g__Actinomyces.s__Actinomyces_neuii	0	0	0	0	0	0	0	0	0	0	0	0	0	0	0	0	0	0	0	0	0	0	0	0	1059.79	0	0	0	0	0	0	0	0	0	0	0
UNINTEGRATED|g__Actinomyces.s__Actinomyces_odontolyticus	0	0	0	0	0	0	14162.2	0	0	0	0	0	0	0	0	0	0	0	0	0	0	0	0	0	0	0	0	0	0	0	0	0	0	0	0	0
UNINTEGRATED|g__Actinomyces.s__Actinomyces_turicensis	0	0	0	0	0	0	0	0	74.1525	0	0	0	0	0	0	0	0	0	0	0	0	0	0	0	0	0	0	0	0	0	0	0	0	0	0	0
UNINTEGRATED|g__Anaerococcus.s__Anaerococcus_hydrogenalis	0	0	0	0	0	0	0	0	0	0	0	0	0	0	0	32825.7	0	0	482.783	16516.9	25778.1	0	0	0	3334.54	0	0	4629.16	0	0	0	4254.61	0	0	0	0
UNINTEGRATED|g__Anaerococcus.s__Anaerococcus_lactolyticus	0	0	0	0	0	0	4868.09	0	1603.1	0	0	0	36768.2	0	0	7511.87	0	8078.13	233.151	107824	189320	0	0	14315.4	12682.3	26066.1	0	43076.9	0	0	0	30206.7	5985.66	0	0	0
UNINTEGRATED|g__Anaerococcus.s__Anaerococcus_obesiensis	0	0	791.056	0	0	0	23100.5	307.341	4445.28	0	0	649.327	0	0	0	2118.43	0	80211.9	458.635	2857.73	9400.83	102.028	0	4903.02	23104.1	26904.9	0	8512.16	0	0	0	21549.2	4249.08	0	0	0
UNINTEGRATED|g__Anaerococcus.s__Anaerococcus_prevotii	0	0	0	0	11816.5	0	2035.65	0	0	0	0	6042.32	0	0	0	668.11	17988	0	0	4989.42	8480.04	55.667	0	0	5350.9	5050.21	0	1282.95	0	0	0	39510.9	0	0	0	0
UNINTEGRATED|g__Anaerococcus.s__Anaerococcus_sp_PH9	0	0	0	0	0	0	0	0	0	0	0	0	0	0	0	0	0	0	0	113890	84180	0	0	226959	0	0	0	0	0	0	0	0	0	0	0	0
UNINTEGRATED|g__Anaerococcus.s__Anaerococcus_tetradius	0	0	0	0	0	0	0	0	0	0	0	0	0	25230.4	0	0	0	0	0	0	0	0	0	0	0	0	0	0	0	278.396	0	0	0	0	0	0
UNINTEGRATED|g__Anaerococcus.s__Anaerococcus_vaginalis	0	0	491.579	0	0	0	27836.2	0	1682.57	0	0	1256.25	0	0	0	313.249	0	81570.8	521.746	1698.63	9050.7	131.602	0	5796.32	25659.8	0	0	11015.4	0	0	0	24620	0	0	0	0
UNINTEGRATED|g__Arcanobacterium.s__Arcanobacterium_haemolyticum	0	0	0	0	0	0	0	0	0	0	0	0	0	0	0	0	0	0	0	0	0	44.1179	0	0	0	0	0	0	0	0	0	0	0	0	0	0
UNINTEGRATED|g__Atopobium.s__Atopobium_parvulum	0	0	258.323	0	0	0	10906.2	0	0	0	0	0	0	15626.7	0	0	0	0	0	0	0	0	0	0	0	0	0	0	0	284.222	0	0	0	0	0	0
UNINTEGRATED|g__Bacteroides.s__Bacteroides_fragilis	0	0	0	0	58930.7	0	32524.7	0	0	0	0	0	0	0	0	0	0	0	0	0	0	0	0	0	0	0	0	0	0	0	0	0	0	0	269.129	0
UNINTEGRATED|g__Bacteroides.s__Bacteroides_pyogenes	0	0	0	0	0	0	0	0	0	0	0	0	0	0	0	0	0	0	0	0	0	0	0	49924	0	0	0	0	0	0	0	0	0	0	0	0
UNINTEGRATED|g__Bacteroides.s__Bacteroides_sp_3_2_5	0	0	0	0	64007.6	0	0	0	0	0	0	0	0	0	0	0	0	0	0	0	0	0	0	0	0	0	0	0	0	0	0	0	0	0	0	0
UNINTEGRATED|g__Bacteroides.s__Bacteroides_thetaiotaomicron	0	0	0	0	0	0	0	0	0	0	0	0	0	0	0	3304.26	0	0	0	0	0	0	0	0	0	0	0	0	0	0	0	0	0	0	0	0
UNINTEGRATED|g__Bifidobacterium.s__Bifidobacterium_breve	0	0	0	0	0	0	0	0	0	0	0	0	0	0	0	0	0	0	0	15172.8	28012	0	0	0	0	0	0	0	0	0	0	0	0	0	0	0
UNINTEGRATED|g__Bifidobacterium.s__Bifidobacterium_dentium	0	0	0	0	0	0	0	0	0	0	0	0	0	0	0	0	0	0	0	0	0	0	0	0	0	0	2382.89	0	0	0	0	0	0	0	0	0
UNINTEGRATED|g__Campylobacter.s__Campylobacter_ureolyticus	0	0	0	0	0	0	0	0	0	0	0	0	0	0	0	0	0	0	0	0	0	0	0	0	0	0	0	537.309	0	0	0	0	0	0	0	0
UNINTEGRATED|g__Citrobacter.s__Citrobacter_freundii	0	0	0	0	0	0	0	0	0	0	0	0	0	0	0	0	0	0	0	0	0	0	0	0	0	0	0	0	0	0	0	0	0	0	1955.77	0
UNINTEGRATED|g__Clostridiales_Family_XI_Incertae_Sedis_noname.s__Clostridiales_bacterium_BV3C26	0	0	0	0	0	0	0	0	0	0	0	0	0	0	0	0	0	0	0	0	0	0	0	61388	0	0	0	1854.39	0	0	0	55887.4	0	0	0	0
UNINTEGRATED|g__Clostridium.s__Clostridium_citroniae	0	0	0	0	0	0	0	0	0	0	0	0	0	0	0	124.156	0	0	0	0	0	0	0	0	0	0	0	0	0	0	0	0	0	0	0	0
UNINTEGRATED|g__Clostridium.s__Clostridium_clostridioforme	0	0	0	0	0	0	0	0	0	0	0	0	0	0	0	737.874	0	0	0	0	0	0	0	0	0	0	0	0	0	0	0	0	0	0	0	0
UNINTEGRATED|g__Corynebacterium.s__Corynebacterium_accolens	0	0	0	0	0	0	0	0	0	0	0	0	0	0	0	0	0	4208.95	0	0	0	0	0	0	0	0	0	0	0	0	0	0	0	0	0	0
UNINTEGRATED|g__Corynebacterium.s__Corynebacterium_amycolatum	0	0	0	0	0	0	0	0	0	0	0	0	0	0	0	0	0	14413.4	0	0	0	1202.11	0	0	0	0	0	0	0	0	0	0	0	621.815	0	0
UNINTEGRATED|g__Corynebacterium.s__Corynebacterium_aurimucosum	0	0	0	0	0	0	0	0	0	0	0	0	0	0	0	0	1877.37	0	0	0	0	0	0	0	0	0	0	0	0	0	0	0	0	0	0	0
UNINTEGRATED|g__Corynebacterium.s__Corynebacterium_jeikeium	0	0	0	0	0	0	0	0	0	0	0	0	0	0	0	0	0	0	0	0	0	0	0	0	0	0	0	0	3161.46	0	0	0	0	0	0	0
UNINTEGRATED|g__Corynebacterium.s__Corynebacterium_pseudogenitalium	0	0	0	0	0	0	0	0	0	0	0	0	0	0	0	0	0	0	0	0	0	0	0	0	0	0	0	0	2870.78	0	0	0	0	0	0	0
UNINTEGRATED|g__Corynebacterium.s__Corynebacterium_resistens	0	0	0	0	0	0	0	0	0	0	0	0	0	0	0	471.408	0	0	0	0	0	0	0	0	0	0	0	0	0	0	0	0	0	0	0	0
UNINTEGRATED|g__Corynebacterium.s__Corynebacterium_sp_HFH0082	0	0	0	0	0	0	0	0	0	0	0	0	0	0	0	0	0	24043.2	0	0	0	0	0	0	0	0	0	0	0	0	0	0	0	0	0	0
UNINTEGRATED|g__Corynebacterium.s__Corynebacterium_striatum	0	48.755	0	0	23964.5	40269	1293.47	11969.3	0	2152.05	0	0	682.473	129189	0	0	0	0	0	0	0	998.429	0	0	0	0	0	0	0	650529	21977.2	90684	0	12900.9	174.766	6685.91
UNINTEGRATED|g__Corynebacterium.s__Corynebacterium_tuberculostearicum	0	0	0	0	0	0	0	0	0	0	0	0	0	0	0	0	0	0	0	0	0	0	0	0	0	0	0	0	3512.31	0	0	0	0	0	0	0
UNINTEGRATED|g__Dermabacter.s__Dermabacter_sp_HFH0086	0	0	0	0	0	0	1531.53	0	0	0	0	0	0	0	0	0	11391.6	6777.22	0	0	0	0	0	0	10215	0	0	0	0	0	0	0	0	0	0	0
UNINTEGRATED|g__Dialister.s__Dialister_micraerophilus	0	0	0	0	0	0	0	0	0	0	0	0	0	0	0	0	0	0	0	15650.5	9736.05	0	0	0	0	0	0	0	0	0	0	0	0	0	0	0
UNINTEGRATED|g__Dolosigranulum.s__Dolosigranulum_pigrum	0	0	0	0	0	0	0	0	81.8791	0	0	0	0	0	0	0	0	0	0	0	0	0	0	0	0	0	0	0	0	0	0	0	0	0	0	0
UNINTEGRATED|g__Eikenella.s__Eikenella_corrodens	0	0	0	0	0	0	0	0	0	0	0	0	0	0	0	0	0	0	330.551	0	0	0	0	0	0	0	0	0	0	0	0	2960.38	0	0	0	0
UNINTEGRATED|g__Enhydrobacter.s__Enhydrobacter_aerosaccus	0	0	0	0	0	0	0	0	0	0	0	0	0	0	0	0	0	0	0	0	0	43.5719	0	0	0	0	0	0	0	0	0	0	0	0	0	0
UNINTEGRATED|g__Enterococcus.s__Enterococcus_faecalis	0	0	0	0	67306.3	0	20649.2	0	0	0	0	0	0	0	0	1295.93	0	8998.51	0	0	5603.79	0	0	0	0	0	0	2544.47	0	0	0	0	0	0	13554.9	0
UNINTEGRATED|g__Enterococcus.s__Enterococcus_faecium	0	0	0	0	0	0	0	0	0	0	0	0	0	10987.9	0	0	0	0	0	0	0	0	0	0	0	0	0	0	0	0	0	0	0	0	0	0
UNINTEGRATED|g__Erysipelotrichaceae_noname.s__Clostridium_ramosum	0	0	0	0	0	0	0	0	0	0	0	0	0	0	0	330.33	0	0	0	0	0	0	0	0	0	0	0	0	0	0	0	0	0	0	0	0
UNINTEGRATED|g__Escherichia.s__Escherichia_coli	0	0	0	0	0	0	0	0	0	0	0	0	0	0	0	287.969	0	0	0	5699.97	4032.28	0	0	1376.5	0	0	0	0	0	0	0	2065.73	0	0	0	0
UNINTEGRATED|g__Finegoldia.s__Finegoldia_magna	0	79.9811	0	0	149384	1592.39	43734.4	2750.91	4310.41	0	2642.42	3498.44	238022	81680	0	23856.9	77267.2	34354.3	855.324	60889.4	58577.8	354.501	0	223963	183926	148761	0	39107	0	1266.46	0	18852.7	0	293.901	280502	0
UNINTEGRATED|g__Fusobacterium.s__Fusobacterium_nucleatum	0	0	0	0	0	0	0	5410.05	1730.54	0	0	0	0	0	0	0	0	0	0	0	0	0	0	0	0	0	0	0	0	0	0	0	2625.73	0	0	0
UNINTEGRATED|g__Gemella.s__Gemella_morbillorum	0	0	0	0	0	0	0	0	0	0	0	0	0	0	0	0	0	0	0	0	0	0	0	0	0	0	0	0	0	0	0	21372	0	0	0	0
UNINTEGRATED|g__Granulicatella.s__Granulicatella_adiacens	0	0	0	0	0	0	512.41	0	0	0	0	0	0	0	0	0	0	0	0	0	0	0	0	0	0	0	0	0	0	0	0	0	0	0	0	0
UNINTEGRATED|g__Haemophilus.s__Haemophilus_parainfluenzae	0	0	0	0	0	0	0	2687.9	0	0	0	0	0	0	0	0	0	0	1791.3	0	0	0	0	0	0	0	0	0	0	0	0	0	0	0	0	0
UNINTEGRATED|g__Helcococcus.s__Helcococcus_kunzii	0	0	0	0	0	0	0	4871.07	8441.84	0	0	4778.26	45458.7	0	0	5942.93	0	0	0	0	0	0	0	0	0	34399.2	0	4096.34	0	0	0	6631.78	637.156	0	0	0
UNINTEGRATED|g__Lactobacillus.s__Lactobacillus_gasseri	0	0	0	0	0	0	0	0	0	0	0	0	0	0	0	0	0	0	0	93905.3	1240.2	0	0	0	0	0	0	0	0	0	0	0	0	0	0	0
UNINTEGRATED|g__Morganella.s__Morganella_morganii	0	0	0	0	0	0	0	0	0	0	0	5633.74	0	0	0	0	0	0	0	0	0	0	0	0	0	0	0	0	0	0	0	0	0	0	0	0
UNINTEGRATED|g__Parvimonas.s__Parvimonas_micra	0	0	0	0	0	0	0	0	0	0	0	0	0	0	0	0	0	18923.1	0	0	0	0	0	0	0	0	0	0	0	0	0	125381	0	0	0	0
UNINTEGRATED|g__Pasteurella.s__Pasteurella_dagmatis	0	0	0	0	0	0	0	0	0	0	0	0	0	0	0	0	0	0	0	0	0	0	0	207.305	0	0	0	0	0	0	0	0	0	0	0	0
UNINTEGRATED|g__Peptoniphilus.s__Peptoniphilus_harei	0	59.042	0	0	554126	0	32694	0	460.432	0	0	0	0	0	0	48165.8	50216.2	8702.2	248.847	8131.58	8444.2	180.963	0	8200.97	4042.53	3426.95	0	13430.6	0	0	0	2488.43	0	0	301707	0
UNINTEGRATED|g__Peptoniphilus.s__Peptoniphilus_lacrimalis	0	0	0	0	0	0	0	0	0	0	0	0	0	0	0	0	0	0	0	0	0	0	0	10042	0	0	0	0	0	0	0	0	0	0	0	0
UNINTEGRATED|g__Peptoniphilus.s__Peptoniphilus_sp_oral_taxon_375	0	0	0	0	0	0	5458.93	0	0	0	0	0	22980.7	0	0	0	0	0	0	0	0	0	0	0	0	19167.9	0	0	0	0	0	10582.6	0	0	0	0
UNINTEGRATED|g__Peptostreptococcus.s__Peptostreptococcus_anaerobius	0	0	0	0	0	0	0	2225.79	584.077	0	0	0	0	0	0	0	0	0	0	0	0	0	0	0	0	0	0	11663	0	0	0	16817	7861.64	0	0	0
UNINTEGRATED|g__Porphyromonas.s__Porphyromonas_asaccharolytica	0	0	0	0	0	0	0	0	0	0	0	0	0	0	0	0	0	0	0	0	0	0	0	1057.23	0	0	0	677.879	0	0	0	2074.91	0	0	0	0
UNINTEGRATED|g__Porphyromonas.s__Porphyromonas_somerae	0	0	0	0	1636.94	0	0	0	0	0	0	0	0	0	0	0	0	0	0	0	0	0	0	483.569	0	0	0	1809.26	0	0	0	391.326	6074.34	0	0	0
UNINTEGRATED|g__Prevotella.s__Prevotella_bergensis	0	0	0	0	0	0	0	0	0	0	0	0	0	0	0	0	0	0	0	0	0	0	0	1072.5	0	0	0	4443.15	0	0	0	0	684.989	0	0	0
UNINTEGRATED|g__Prevotella.s__Prevotella_bivia	0	0	0	0	0	0	0	0	0	0	0	0	0	0	0	0	0	0	0	102044	46308.1	0	0	0	0	0	0	0	0	0	0	0	0	0	0	0
UNINTEGRATED|g__Prevotella.s__Prevotella_buccalis	0	0	598.484	0	0	0	56686.5	0	0	0	0	0	0	0	0	0	0	0	0	0	0	0	0	0	0	0	0	5994.21	0	0	0	0	0	0	0	0
UNINTEGRATED|g__Prevotella.s__Prevotella_melaninogenica	0	0	0	0	0	0	0	0	0	0	0	0	0	4741.76	0	0	0	0	0	0	0	0	0	0	0	0	0	0	0	0	0	0	0	0	0	0
UNINTEGRATED|g__Prevotella.s__Prevotella_timonensis	0	0	0	0	0	0	0	0	0	0	0	0	0	0	0	0	0	0	79.0865	0	0	0	0	0	0	0	0	16845.9	0	0	0	217.641	0	0	0	0
UNINTEGRATED|g__Propionibacterium.s__Propionibacterium_acnes	0	96.8966	830.373	97.76	6637.05	0	0	248.373	310.901	0	3192.94	0	0	0	0	94.0244	0	0	0	0	0	259.513	0	0	0	0	0	0	0	0	0	0	635.7	0	441.929	0
UNINTEGRATED|g__Proteus.s__Proteus_mirabilis	0	0	0	0	0	0	0	0	0	0	0	0	0	0	0	0	0	0	0	327.432	909.181	0	0	0	462.672	0	0	0	0	0	0	0	0	0	0	0
UNINTEGRATED|g__Pseudomonas.s__Pseudomonas_aeruginosa	0	0	0	0	0	0	0	0	456.132	0	0	0	0	0	0	0	0	0	0	0	0	0	0	0	0	0	0	0	0	0	0	0	0	0	0	0
UNINTEGRATED|g__Rhodopseudomonas.s__Rhodopseudomonas_palustris	0	0	0	0	0	0	0	0	66.4172	0	0	0	0	0	0	0	0	0	0	0	0	0	0	0	0	0	0	0	0	0	0	0	0	0	0	0
UNINTEGRATED|g__Solobacterium.s__Solobacterium_moorei	0	0	0	0	0	0	0	0	0	0	0	0	0	3327.17	0	0	0	0	0	0	0	0	0	0	0	0	0	0	0	0	0	0	0	0	0	0
UNINTEGRATED|g__Staphylococcus.s__Staphylococcus_aureus	191.529	721.067	1985.76	46613.1	0	0	1781.24	159005	37399.3	6615	0	0	19469.3	0	733576	694.093	38983.6	194382	270.134	0	1242.52	750.744	939.364	0	0	21390.2	0	0	0	0	0	7767.42	0	699.998	0	0
UNINTEGRATED|g__Staphylococcus.s__Staphylococcus_epidermidis	0	0	0	0	0	0	0	0	0	0	0	0	0	0	0	0	0	4774.42	0	0	0	55.4375	0	0	0	0	0	0	0	0	0	0	0	1728.93	0	0
UNINTEGRATED|g__Staphylococcus.s__Staphylococcus_haemolyticus	0	0	0	0	0	0	0	0	0	0	0	0	0	0	0	0	0	213.288	0	0	0	0	0	0	0	0	0	0	0	161.264	10213.6	0	0	1141.56	0	0
UNINTEGRATED|g__Staphylococcus.s__Staphylococcus_hominis	0	0	0	0	0	0	0	0	0	0	0	0	0	0	0	0	0	0	0	0	0	142.387	0	0	0	0	0	0	0	0	0	0	0	0	0	0
UNINTEGRATED|g__Staphylococcus.s__Staphylococcus_lugdunensis	0	0	0	0	0	0	0	0	0	0	0	0	0	0	0	0	0	10898.2	0	0	0	0	0	0	0	0	0	0	0	0	0	0	0	0	0	0
UNINTEGRATED|g__Staphylococcus.s__Staphylococcus_pettenkoferi	0	0	0	0	0	0	0	0	0	0	0	0	0	0	0	0	0	0	0	0	0	0	0	0	0	0	0	0	12611.1	0	0	0	0	0	0	0
UNINTEGRATED|g__Staphylococcus.s__Staphylococcus_simulans	0	0	0	0	0	0	0	0	0	0	0	0	0	0	0	0	0	0	0	0	0	90.0494	0	0	13323.3	0	0	0	0	0	0	0	0	0	0	0
UNINTEGRATED|g__Streptococcus.s__Streptococcus_agalactiae	0	24506.1	0	0	0	0	0	53434.2	19172.9	0	0	0	0	0	0	27609.1	493777	0	14085.9	264005	107282	0	0	40734	0	0	85483.6	392067	0	0	0	0	0	6595.44	0	0
UNINTEGRATED|g__Streptococcus.s__Streptococcus_constellatus	0	0	0	0	0	0	0	0	0	0	0	0	0	0	0	0	0	0	0	0	0	0	0	0	0	0	295.817	0	0	0	0	0	0	0	0	0
UNINTEGRATED|g__Streptococcus.s__Streptococcus_dysgalactiae	87.9238	574.005	0	0	0	0	0	456.569	183.213	0	0	0	0	0	0	127769	3797.48	0	321.753	2103.77	2177.83	233.633	0	0	0	0	0	0	0	0	0	0	534501	0	8563.89	0
UNINTEGRATED|g__Streptococcus.s__Streptococcus_mitis_oralis_pneumoniae	0	0	0	0	0	0	14274.3	0	0	0	0	0	0	0	0	0	0	0	0	0	0	0	0	0	0	0	0	0	0	0	0	0	0	0	0	0
UNINTEGRATED|g__Tannerella.s__Tannerella_forsythia	0	0	0	0	0	0	0	0	0	0	0	0	0	0	0	0	0	0	0	0	0	0	0	3282.89	0	0	0	0	0	0	0	0	0	0	0	0
UNINTEGRATED|g__Varibaculum.s__Varibaculum_cambriense	0	0	0	0	0	0	7985.68	0	31.1475	0	0	0	0	0	0	75.6296	0	0	211.507	3626.47	16482.4	0	0	42698.7	0	0	0	2440	0	0	0	17390.2	188.539	0	0	0
UNINTEGRATED|g__Veillonella.s__Veillonella_parvula	0	0	779.227	0	0	0	34464.5	0	0	0	0	0	0	0	0	0	0	0	0	0	93.09	0	0	0	0	0	0	0	0	0	0	0	0	0	0	0
UNINTEGRATED|unclassified	40660.7	18262.2	4694.74	2480.41	53577.9	0	29979.2	76844.1	12719.1	0	0	128808	149121	0	23156.9	24230.5	15142	40866.8	2132.83	59896.3	62122.8	6978.73	0	14898.5	161269	123058	1114.8	47006.4	1979.69	45720.9	21871.6	69173.5	15131.6	0	207367	0
1CMET2-PWY: N10-formyl-tetrahydrofolate biosynthesis	0.381848	1.60191	0	0	185.556	0	212.731	76.9261	32.3473	0	0	0	64.0071	0	0	18.6045	7.56364	402.217	5.15037	394.384	231.081	3.91953	0	147.104	219.008	49.3454	5.59517	90.2421	0	0	0	183.118	1.09082	9.90834	6.76527	0
1CMET2-PWY: N10-formyl-tetrahydrofolate biosynthesis|g__Bacteroides.s__Bacteroides_fragilis	0	0	0	0	14.8846	0	16.5499	0	0	0	0	0	0	0	0	0	0	0	0	0	0	0	0	0	0	0	0	0	0	0	0	0	0	0	0	0
1CMET2-PWY: N10-formyl-tetrahydrofolate biosynthesis|g__Bacteroides.s__Bacteroides_pyogenes	0	0	0	0	0	0	0	0	0	0	0	0	0	0	0	0	0	0	0	0	0	0	0	34.2991	0	0	0	0	0	0	0	0	0	0	0	0
1CMET2-PWY: N10-formyl-tetrahydrofolate biosynthesis|g__Bacteroides.s__Bacteroides_sp_3_2_5	0	0	0	0	49.8124	0	0	0	0	0	0	0	0	0	0	0	0	0	0	0	0	0	0	0	0	0	0	0	0	0	0	0	0	0	0	0
1CMET2-PWY: N10-formyl-tetrahydrofolate biosynthesis|g__Bacteroides.s__Bacteroides_thetaiotaomicron	0	0	0	0	0	0	0	0	0	0	0	0	0	0	0	2.71327	0	0	0	0	0	0	0	0	0	0	0	0	0	0	0	0	0	0	0	0
1CMET2-PWY: N10-formyl-tetrahydrofolate biosynthesis|g__Citrobacter.s__Citrobacter_freundii	0	0	0	0	0	0	0	0	0	0	0	0	0	0	0	0	0	0	0	0	0	0	0	0	0	0	0	0	0	0	0	0	0	0	0.758841	0
1CMET2-PWY: N10-formyl-tetrahydrofolate biosynthesis|g__Corynebacterium.s__Corynebacterium_resistens	0	0	0	0	0	0	0	0	0	0	0	0	0	0	0	0.332683	0	0	0	0	0	0	0	0	0	0	0	0	0	0	0	0	0	0	0	0
1CMET2-PWY: N10-formyl-tetrahydrofolate biosynthesis|g__Staphylococcus.s__Staphylococcus_epidermidis	0	0	0	0	0	0	0	0	0	0	0	0	0	0	0	0	0	2.50733	0	0	0	0	0	0	0	0	0	0	0	0	0	0	0	0	0	0
1CMET2-PWY: N10-formyl-tetrahydrofolate biosynthesis|g__Staphylococcus.s__Staphylococcus_simulans	0	0	0	0	0	0	0	0	0	0	0	0	0	0	0	0	0	0	0	0	0	0	0	0	14.5272	0	0	0	0	0	0	0	0	0	0	0
1CMET2-PWY: N10-formyl-tetrahydrofolate biosynthesis|unclassified	0	0	0	0	0	0	0	0	0	0	0	0	0	0	0	0	0	0	0	0	0	0	0	0	60.8624	0	0	0	0	0	0	0	0	0	0	0
3-HYDROXYPHENYLACETATE-DEGRADATION-PWY: 4-hydroxyphenylacetate degradation	0	0	0	0	0	0	0	0	0	0	0	0	0	0	0	0	0	0	0	0	0	0	0	0	0	0	0	0	0	0	0	0.984691	0	0	0	0
3-HYDROXYPHENYLACETATE-DEGRADATION-PWY: 4-hydroxyphenylacetate degradation|g__Escherichia.s__Escherichia_coli	0	0	0	0	0	0	0	0	0	0	0	0	0	0	0	0	0	0	0	0	0	0	0	0	0	0	0	0	0	0	0	0.432491	0	0	0	0
7ALPHADEHYDROX-PWY: cholate degradation (bacteria, anaerobic)	0	0	0	0	0	0	0	0	0	0	0	0	0	0	0	0.366818	0	0	0	0	0	0	0	0	0	0	0	0	0	0	0	0	0	0	0	0
7ALPHADEHYDROX-PWY: cholate degradation (bacteria, anaerobic)|unclassified	0	0	0	0	0	0	0	0	0	0	0	0	0	0	0	0.366818	0	0	0	0	0	0	0	0	0	0	0	0	0	0	0	0	0	0	0	0
AEROBACTINSYN-PWY: aerobactin biosynthesis	0	0	0	0	0	0	0	0	0	0	0	0	0	0	0	0.0534587	0	0	0	1.09562	0.564923	0	0	0	0	0	0	0	0	0	0	0	0	0	0	0
AEROBACTINSYN-PWY: aerobactin biosynthesis|g__Escherichia.s__Escherichia_coli	0	0	0	0	0	0	0	0	0	0	0	0	0	0	0	0.0534587	0	0	0	1.09562	0.564923	0	0	0	0	0	0	0	0	0	0	0	0	0	0	0
ANAEROFRUCAT-PWY: homolactic fermentation	0	0	0	0	452.583	0	255.347	60.8386	65.715	0	0	0	539.888	0	0	169.936	294.113	532.862	7.09934	512.326	567.928	4.44933	0	215.87	142.03	504.259	8.65017	518.789	0	0	0	427.308	30.9742	5.89529	28.9671	0
ANAEROFRUCAT-PWY: homolactic fermentation|unclassified	0	0	0	0	27.3041	0	18.2867	0	4.41684	0	0	0	187.571	0	0	13.3932	11.2518	38.7322	0	45.7882	76.6567	0	0	0	90.9121	209.526	0	6.43497	0	0	0	101.915	0	0	0	0
ANAGLYCOLYSIS-PWY: glycolysis III (from glucose)	1.16605	3.82911	11.1168	45.7345	420.203	0	359.214	230.442	86.1223	0	0	22.0388	526.177	215.874	701.376	336.836	388.744	651.682	11.152	684.646	780.375	5.99888	0	165.498	600.027	512.705	17.0438	739.232	24.8106	3.51715	0	760.424	148.924	13.8153	20.3121	0
ANAGLYCOLYSIS-PWY: glycolysis III (from glucose)|g__Anaerococcus.s__Anaerococcus_obesiensis	0	0	0	0	0	0	50.2978	0	6.42939	0	0	0	0	0	0	0	0	118.213	0.727209	0.548502	9.18571	0	0	6.00439	30.5985	16.6807	0	10.8053	0	0	0	39.5815	0.885113	0	0	0
ANAGLYCOLYSIS-PWY: glycolysis III (from glucose)|g__Anaerococcus.s__Anaerococcus_vaginalis	0	0	0	0	0	0	44.9236	0	1.5985	0	0	0	0	0	0	0	0	138.979	0	0.500068	7.76208	0.176862	0	1.36624	43.6627	0	0	13.9861	0	0	0	31.3505	0	0	0	0
ANAGLYCOLYSIS-PWY: glycolysis III (from glucose)|g__Citrobacter.s__Citrobacter_freundii	0	0	0	0	0	0	0	0	0	0	0	0	0	0	0	0	0	0	0	0	0	0	0	0	0	0	0	0	0	0	0	0	0	0	0.938439	0
ANAGLYCOLYSIS-PWY: glycolysis III (from glucose)|g__Corynebacterium.s__Corynebacterium_resistens	0	0	0	0	0	0	0	0	0	0	0	0	0	0	0	0.714758	0	0	0	0	0	0	0	0	0	0	0	0	0	0	0	0	0	0	0	0
ANAGLYCOLYSIS-PWY: glycolysis III (from glucose)|g__Escherichia.s__Escherichia_coli	0	0	0	0	0	0	0	0	0	0	0	0	0	0	0	0	0	0	0	1.25302	1.09482	0	0	0	0	0	0	0	0	0	0	0.709849	0	0	0	0
ANAGLYCOLYSIS-PWY: glycolysis III (from glucose)|g__Fusobacterium.s__Fusobacterium_nucleatum	0	0	0	0	0	0	0	10.3867	4.112	0	0	0	0	0	0	0	0	0	0	0	0	0	0	0	0	0	0	0	0	0	0	0	3.45335	0	0	0
ANAGLYCOLYSIS-PWY: glycolysis III (from glucose)|g__Haemophilus.s__Haemophilus_parainfluenzae	0	0	0	0	0	0	0	3.79574	0	0	0	0	0	0	0	0	0	0	2.59211	0	0	0	0	0	0	0	0	0	0	0	0	0	0	0	0	0
ANAGLYCOLYSIS-PWY: glycolysis III (from glucose)|g__Morganella.s__Morganella_morganii	0	0	0	0	0	0	0	0	0	0	0	3.96702	0	0	0	0	0	0	0	0	0	0	0	0	0	0	0	0	0	0	0	0	0	0	0	0
ANAGLYCOLYSIS-PWY: glycolysis III (from glucose)|g__Staphylococcus.s__Staphylococcus_aureus	0	0.426707	0	44.534	0	0	0.776156	155.657	36.5265	0	0	0	14.4766	0	700.996	0.227109	31.9523	187.538	0	0	0	0.700864	0	0	0	16.0412	0	0	0	0	0	6.64951	0	0	0	0
ANAGLYCOLYSIS-PWY: glycolysis III (from glucose)|g__Staphylococcus.s__Staphylococcus_epidermidis	0	0	0	0	0	0	0	0	0	0	0	0	0	0	0	0	0	4.30949	0	0	0	0	0	0	0	0	0	0	0	0	0	0	0	0	0	0
ANAGLYCOLYSIS-PWY: glycolysis III (from glucose)|g__Staphylococcus.s__Staphylococcus_simulans	0	0	0	0	0	0	0	0	0	0	0	0	0	0	0	0	0	0	0	0	0	0	0	0	15.6314	0	0	0	0	0	0	0	0	0	0	0
ANAGLYCOLYSIS-PWY: glycolysis III (from glucose)|unclassified	0	0	0	0	31.1413	0	46.3477	0	6.96125	0	0	0	333.586	0	0	49.9001	9.29324	50.1404	0	54.1231	98.9109	0	0	0	261.567	266.499	0	279.147	0	0	0	207.882	0	0	0	0
ARG+POLYAMINE-SYN: superpathway of arginine and polyamine biosynthesis	0	0	0	0	0	0	16.88	0	0	0	0	0	0	0	0	0	0	0	0	7.41089	15.8704	0	0	0.692575	0	0	0	0	0	0	0	10.7958	0	0	0	0
ARGDEG-PWY: superpathway of L-arginine, putrescine, and 4-aminobutanoate degradation	0	0	0	0	0	0	0	0	0	0	0	0	0	0	0	0	0	0	0	0	0	0	0	0	0	0	0	0	0	0	0	0.445996	0	0	0	0
ARGDEG-PWY: superpathway of L-arginine, putrescine, and 4-aminobutanoate degradation|g__Escherichia.s__Escherichia_coli	0	0	0	0	0	0	0	0	0	0	0	0	0	0	0	0	0	0	0	0	0	0	0	0	0	0	0	0	0	0	0	0.286766	0	0	0	0
ARGININE-SYN4-PWY: L-ornithine de novo biosynthesis	0.591791	1.56536	3.74824	0	131.183	0	35.4991	83.093	28.0811	0	0	0	45.962	0	0	6.87383	123.76	386.088	1.4262	0	1.04041	2.81392	0	65.2745	0	62.0828	0	0	0	0	39.0273	24.1581	1.02566	8.08071	1.07113	0
ARGININE-SYN4-PWY: L-ornithine de novo biosynthesis|g__Bacteroides.s__Bacteroides_fragilis	0	0	0	0	13.5204	0	18.9154	0	0	0	0	0	0	0	0	0	0	0	0	0	0	0	0	0	0	0	0	0	0	0	0	0	0	0	0	0
ARGININE-SYN4-PWY: L-ornithine de novo biosynthesis|g__Bacteroides.s__Bacteroides_pyogenes	0	0	0	0	0	0	0	0	0	0	0	0	0	0	0	0	0	0	0	0	0	0	0	36.792	0	0	0	0	0	0	0	0	0	0	0	0
ARGININE-SYN4-PWY: L-ornithine de novo biosynthesis|g__Bacteroides.s__Bacteroides_sp_3_2_5	0	0	0	0	52.7626	0	0	0	0	0	0	0	0	0	0	0	0	0	0	0	0	0	0	0	0	0	0	0	0	0	0	0	0	0	0	0
ARGININE-SYN4-PWY: L-ornithine de novo biosynthesis|g__Bacteroides.s__Bacteroides_thetaiotaomicron	0	0	0	0	0	0	0	0	0	0	0	0	0	0	0	2.73015	0	0	0	0	0	0	0	0	0	0	0	0	0	0	0	0	0	0	0	0
ARGININE-SYN4-PWY: L-ornithine de novo biosynthesis|unclassified	0	0	0	0	0	0	0	0	0	0	0	0	0	0	0	0.386867	0	0	0	0	0	0	0	0	0	0	0	0	0	0	0	0	0	0	0	0
ARGORNPROST-PWY: arginine, ornithine and proline interconversion	0	0.479769	0	0	131.113	6.40277	78.9497	40.8797	2.40761	6.95441	0	0	0	0	0	5.23038	86.1675	90.6387	0	9.65499	11.7072	1.59527	0	4.51948	0	86.8992	0	3.30663	0	0	0	42.3155	0	0	19.2142	0
ARGORNPROST-PWY: arginine, ornithine and proline interconversion|unclassified	0	0	0	0	0	0	0	0	0	0	0	0	0	0	0	0	1.48823	0	0	0	0	0	0	0	0	0	0	0	0	0	0	0	0	0	0	0
ARGSYN-PWY: L-arginine biosynthesis I (via L-ornithine)	0	1.05522	0	0	0	0	96.0748	84.808	3.74691	0	0	10.6498	0	0	0	4.9464	24.0647	222.828	0	63.0667	116.449	4.31658	0	8.2481	6.5201	0	0	7.8668	0	0	0	62.7246	1.51748	4.7052	2.15737	0
ARGSYN-PWY: L-arginine biosynthesis I (via L-ornithine)|g__Bifidobacterium.s__Bifidobacterium_breve	0	0	0	0	0	0	0	0	0	0	0	0	0	0	0	0	0	0	0	13.0789	21.7468	0	0	0	0	0	0	0	0	0	0	0	0	0	0	0
ARGSYN-PWY: L-arginine biosynthesis I (via L-ornithine)|g__Escherichia.s__Escherichia_coli	0	0	0	0	0	0	0	0	0	0	0	0	0	0	0	0	0	0	0	0	0	0	0	0	0	0	0	0	0	0	0	0.359079	0	0	0	0
ARGSYN-PWY: L-arginine biosynthesis I (via L-ornithine)|g__Morganella.s__Morganella_morganii	0	0	0	0	0	0	0	0	0	0	0	3.55857	0	0	0	0	0	0	0	0	0	0	0	0	0	0	0	0	0	0	0	0	0	0	0	0
ARGSYN-PWY: L-arginine biosynthesis I (via L-ornithine)|g__Staphylococcus.s__Staphylococcus_epidermidis	0	0	0	0	0	0	0	0	0	0	0	0	0	0	0	0	0	3.71597	0	0	0	0	0	0	0	0	0	0	0	0	0	0	0	1.94559	0	0
ARGSYN-PWY: L-arginine biosynthesis I (via L-ornithine)|g__Veillonella.s__Veillonella_parvula	0	0	0	0	0	0	44.1163	0	0	0	0	0	0	0	0	0	0	0	0	0	0.324198	0	0	0	0	0	0	0	0	0	0	0	0	0	0	0
ARGSYNBSUB-PWY: L-arginine biosynthesis II (acetyl cycle)	0	2.048	3.10262	45.7019	0	0	5.4928	234.635	49.89	11.5571	0	8.26118	20.3937	0	704.734	2.23912	122.222	282.712	2.28106	43.4617	78.4846	3.49935	0	2.23225	2.43599	31.1617	0	0	0	0	0	27.7331	0	2.39418	0	0
ARGSYNBSUB-PWY: L-arginine biosynthesis II (acetyl cycle)|g__Bifidobacterium.s__Bifidobacterium_breve	0	0	0	0	0	0	0	0	0	0	0	0	0	0	0	0	0	0	0	12.9275	23.1159	0	0	0	0	0	0	0	0	0	0	0	0	0	0	0
ARGSYNBSUB-PWY: L-arginine biosynthesis II (acetyl cycle)|g__Escherichia.s__Escherichia_coli	0	0	0	0	0	0	0	0	0	0	0	0	0	0	0	0	0	0	0	0	0	0	0	0	0	0	0	0	0	0	0	0.268229	0	0	0	0
ARGSYNBSUB-PWY: L-arginine biosynthesis II (acetyl cycle)|g__Pseudomonas.s__Pseudomonas_aeruginosa	0	0	0	0	0	0	0	0	0.265431	0	0	0	0	0	0	0	0	0	0	0	0	0	0	0	0	0	0	0	0	0	0	0	0	0	0	0
ARGSYNBSUB-PWY: L-arginine biosynthesis II (acetyl cycle)|g__Staphylococcus.s__Staphylococcus_aureus	0	0.90137	0	45.5207	0	0	1.09111	177.611	36.244	11.4603	0	0	14.9802	0	704.734	0.259136	36.6417	198.541	0	0	0	0.664434	0	0	0	18.0432	0	0	0	0	0	6.42126	0	0	0	0
ARGSYNBSUB-PWY: L-arginine biosynthesis II (acetyl cycle)|g__Staphylococcus.s__Staphylococcus_epidermidis	0	0	0	0	0	0	0	0	0	0	0	0	0	0	0	0	0	3.91972	0	0	0	0	0	0	0	0	0	0	0	0	0	0	0	1.49126	0	0
ARO-PWY: chorismate biosynthesis I	0	1.86116	0	0.574266	139.346	0	124.844	148.269	45.2964	0	0	22.4192	45.7391	195.871	0	217.902	161.332	427.16	9.34243	8.5545	15.3899	5.6787	0	33.3491	304.424	37.7479	0	30.1435	0	665.475	0	187.296	40.0713	18.6911	25.8135	0
ARO-PWY: chorismate biosynthesis I|g__Citrobacter.s__Citrobacter_freundii	0	0	0	0	0	0	0	0	0	0	0	0	0	0	0	0	0	0	0	0	0	0	0	0	0	0	0	0	0	0	0	0	0	0	1.4438	0
ARO-PWY: chorismate biosynthesis I|g__Clostridium.s__Clostridium_clostridioforme	0	0	0	0	0	0	0	0	0	0	0	0	0	0	0	0.328064	0	0	0	0	0	0	0	0	0	0	0	0	0	0	0	0	0	0	0	0
ARO-PWY: chorismate biosynthesis I|g__Corynebacterium.s__Corynebacterium_amycolatum	0	0	0	0	0	0	0	0	0	0	0	0	0	0	0	0	0	13.7564	0	0	0	2.0674	0	0	0	0	0	0	0	0	0	0	0	0	0	0
ARO-PWY: chorismate biosynthesis I|g__Corynebacterium.s__Corynebacterium_resistens	0	0	0	0	0	0	0	0	0	0	0	0	0	0	0	0.373235	0	0	0	0	0	0	0	0	0	0	0	0	0	0	0	0	0	0	0	0
ARO-PWY: chorismate biosynthesis I|g__Corynebacterium.s__Corynebacterium_sp_HFH0082	0	0	0	0	0	0	0	0	0	0	0	0	0	0	0	0	0	25.4061	0	0	0	0	0	0	0	0	0	0	0	0	0	0	0	0	0	0
ARO-PWY: chorismate biosynthesis I|g__Corynebacterium.s__Corynebacterium_striatum	0	0	0	0	22.958	0	1.60578	10.7743	0	0	0	0	0	123.298	0	0	0	0	0	0	0	0.867161	0	0	0	0	0	0	0	658.437	0	85.6523	0	12.2045	0	0
ARO-PWY: chorismate biosynthesis I|g__Eikenella.s__Eikenella_corrodens	0	0	0	0	0	0	0	0	0	0	0	0	0	0	0	0	0	0	0	0	0	0	0	0	0	0	0	0	0	0	0	1.74714	0	0	0	0
ARO-PWY: chorismate biosynthesis I|g__Escherichia.s__Escherichia_coli	0	0	0	0	0	0	0	0	0	0	0	0	0	0	0	0	0	0	0	1.11073	0.703994	0	0	0	0	0	0	0	0	0	0	0.658373	0	0	0	0
ARO-PWY: chorismate biosynthesis I|g__Haemophilus.s__Haemophilus_parainfluenzae	0	0	0	0	0	0	0	4.51291	0	0	0	0	0	0	0	0	0	0	0	0	0	0	0	0	0	0	0	0	0	0	0	0	0	0	0	0
ARO-PWY: chorismate biosynthesis I|g__Prevotella.s__Prevotella_bergensis	0	0	0	0	0	0	0	0	0	0	0	0	0	0	0	0	0	0	0	0	0	0	0	0	0	0	0	1.42418	0	0	0	0	0.701534	0	0	0
ARO-PWY: chorismate biosynthesis I|g__Proteus.s__Proteus_mirabilis	0	0	0	0	0	0	0	0	0	0	0	0	0	0	0	0	0	0	0	0	0	0	0	0	0.497224	0	0	0	0	0	0	0	0	0	0	0
ARO-PWY: chorismate biosynthesis I|unclassified	0	0	0	0	0	0	0	0	0	0	0	0	0	0	0	0	0	0	0	0	0	0	0	0	168.227	0	0	0	0	0	0	7.35429	0	0	0	0
ASPASN-PWY: superpathway of L-aspartate and L-asparagine biosynthesis	0	0.803114	3.41513	0	47.7528	10.6248	242.389	15.6745	0.345994	0	0	0	3.67872	105.514	0	185.532	3.32168	62.8024	3.83448	225.997	35.8006	0.913673	0	105.206	1.3153	0	9.41702	59.9534	0	7.21688	0	451.204	3.8942	1.21645	2.66316	0
ASPASN-PWY: superpathway of L-aspartate and L-asparagine biosynthesis|g__Bacteroides.s__Bacteroides_thetaiotaomicron	0	0	0	0	0	0	0	0	0	0	0	0	0	0	0	2.44546	0	0	0	0	0	0	0	0	0	0	0	0	0	0	0	0	0	0	0	0
ASPASN-PWY: superpathway of L-aspartate and L-asparagine biosynthesis|g__Citrobacter.s__Citrobacter_freundii	0	0	0	0	0	0	0	0	0	0	0	0	0	0	0	0	0	0	0	0	0	0	0	0	0	0	0	0	0	0	0	0	0	0	0.929523	0
ASPASN-PWY: superpathway of L-aspartate and L-asparagine biosynthesis|g__Corynebacterium.s__Corynebacterium_aurimucosum	0	0	0	0	0	0	0	0	0	0	0	0	0	0	0	0	0.354037	0	0	0	0	0	0	0	0	0	0	0	0	0	0	0	0	0	0	0
ASPASN-PWY: superpathway of L-aspartate and L-asparagine biosynthesis|g__Corynebacterium.s__Corynebacterium_resistens	0	0	0	0	0	0	0	0	0	0	0	0	0	0	0	0.540027	0	0	0	0	0	0	0	0	0	0	0	0	0	0	0	0	0	0	0	0
ASPASN-PWY: superpathway of L-aspartate and L-asparagine biosynthesis|g__Escherichia.s__Escherichia_coli	0	0	0	0	0	0	0	0	0	0	0	0	0	0	0	0.0717386	0	0	0	4.21822	2.0646	0	0	0.497677	0	0	0	0	0	0	0	0.836381	0	0	0	0
ASPASN-PWY: superpathway of L-aspartate and L-asparagine biosynthesis|g__Haemophilus.s__Haemophilus_parainfluenzae	0	0	0	0	0	0	0	5.06615	0	0	0	0	0	0	0	0	0	0	1.54684	0	0	0	0	0	0	0	0	0	0	0	0	0	0	0	0	0
ASPASN-PWY: superpathway of L-aspartate and L-asparagine biosynthesis|g__Prevotella.s__Prevotella_buccalis	0	0	0	0	0	0	103.039	0	0	0	0	0	0	0	0	0	0	0	0	0	0	0	0	0	0	0	0	3.09413	0	0	0	0	0	0	0	0
ASPASN-PWY: superpathway of L-aspartate and L-asparagine biosynthesis|g__Prevotella.s__Prevotella_timonensis	0	0	0	0	0	0	0	0	0	0	0	0	0	0	0	0	0	0	0	0	0	0	0	0	0	0	0	22.4321	0	0	0	0.563874	0	0	0	0
ASPASN-PWY: superpathway of L-aspartate and L-asparagine biosynthesis|g__Proteus.s__Proteus_mirabilis	0	0	0	0	0	0	0	0	0	0	0	0	0	0	0	0	0	0	0	0	0.835018	0	0	0	0.562994	0	0	0	0	0	0	0	0	0	0	0
ASPASN-PWY: superpathway of L-aspartate and L-asparagine biosynthesis|g__Tannerella.s__Tannerella_forsythia	0	0	0	0	0	0	0	0	0	0	0	0	0	0	0	0	0	0	0	0	0	0	0	7.97305	0	0	0	0	0	0	0	0	0	0	0	0
ASPASN-PWY: superpathway of L-aspartate and L-asparagine biosynthesis|unclassified	0	0.585502	0	0	0	0	0	0	0	0	0	0	0	0	0	1.13021	0	0	0	0	0	0	0	5.14864	0	0	0	0	0	0	0	2.88501	0	0	0	0
AST-PWY: L-arginine degradation II (AST pathway)	0	0	0	0	0	0	0	0	0.289696	0	0	0	0	0	0	0	0	0	0	1.43149	0.916336	0	0	0.281156	0	0	0	0	0	0	0	0.24189	0	0	0.576042	0
AST-PWY: L-arginine degradation II (AST pathway)|g__Citrobacter.s__Citrobacter_freundii	0	0	0	0	0	0	0	0	0	0	0	0	0	0	0	0	0	0	0	0	0	0	0	0	0	0	0	0	0	0	0	0	0	0	0.576042	0
AST-PWY: L-arginine degradation II (AST pathway)|g__Escherichia.s__Escherichia_coli	0	0	0	0	0	0	0	0	0	0	0	0	0	0	0	0	0	0	0	1.43149	0.916336	0	0	0.203908	0	0	0	0	0	0	0	0.24189	0	0	0	0
AST-PWY: L-arginine degradation II (AST pathway)|g__Pseudomonas.s__Pseudomonas_aeruginosa	0	0	0	0	0	0	0	0	0.21126	0	0	0	0	0	0	0	0	0	0	0	0	0	0	0	0	0	0	0	0	0	0	0	0	0	0	0
BIOTIN-BIOSYNTHESIS-PWY: biotin biosynthesis I	0	0	0	0	0	0	0	17.6915	0	0	0	0	0	0	0	0.272377	0	0	1.43042	3.32088	4.2757	0	0	4.42574	0	0	0	3.43614	0	0	0	7.31385	0	0	2.52253	0
BIOTIN-BIOSYNTHESIS-PWY: biotin biosynthesis I|g__Citrobacter.s__Citrobacter_freundii	0	0	0	0	0	0	0	0	0	0	0	0	0	0	0	0	0	0	0	0	0	0	0	0	0	0	0	0	0	0	0	0	0	0	1.46301	0
BIOTIN-BIOSYNTHESIS-PWY: biotin biosynthesis I|g__Escherichia.s__Escherichia_coli	0	0	0	0	0	0	0	0	0	0	0	0	0	0	0	0	0	0	0	1.54223	0.90767	0	0	0	0	0	0	0	0	0	0	0.578333	0	0	0	0
BIOTIN-BIOSYNTHESIS-PWY: biotin biosynthesis I|g__Haemophilus.s__Haemophilus_parainfluenzae	0	0	0	0	0	0	0	0	0	0	0	0	0	0	0	0	0	0	1.18585	0	0	0	0	0	0	0	0	0	0	0	0	0	0	0	0	0
BRANCHED-CHAIN-AA-SYN-PWY: superpathway of branched amino acid biosynthesis	0	0	2.95272	0	65.9111	42.5032	140.449	93.6678	5.38549	7.04832	0	0	76.2566	233.404	0	18.7364	49.8389	241.355	4.22218	57.926	123.704	6.02861	0	167.705	371.622	100.97	0	12.1554	24.5211	758.93	57.1344	161.198	2.00477	24.4822	0.880189	0
BRANCHED-CHAIN-AA-SYN-PWY: superpathway of branched amino acid biosynthesis|g__Anaerococcus.s__Anaerococcus_tetradius	0	0	0	0	0	0	0	0	0	0	0	0	0	23.6265	0	0	0	0	0	0	0	0	0	0	0	0	0	0	0	0	0	0	0	0	0	0
BRANCHED-CHAIN-AA-SYN-PWY: superpathway of branched amino acid biosynthesis|g__Bifidobacterium.s__Bifidobacterium_breve	0	0	0	0	0	0	0	0	0	0	0	0	0	0	0	0	0	0	0	13.5189	25.3635	0	0	0	0	0	0	0	0	0	0	0	0	0	0	0
BRANCHED-CHAIN-AA-SYN-PWY: superpathway of branched amino acid biosynthesis|g__Corynebacterium.s__Corynebacterium_amycolatum	0	0	0	0	0	0	0	0	0	0	0	0	0	0	0	0	0	16.027	0	0	0	1.63903	0	0	0	0	0	0	0	0	0	0	0	1.02202	0	0
BRANCHED-CHAIN-AA-SYN-PWY: superpathway of branched amino acid biosynthesis|g__Corynebacterium.s__Corynebacterium_aurimucosum	0	0	0	0	0	0	0	0	0	0	0	0	0	0	0	0	2.77242	0	0	0	0	0	0	0	0	0	0	0	0	0	0	0	0	0	0	0
BRANCHED-CHAIN-AA-SYN-PWY: superpathway of branched amino acid biosynthesis|g__Corynebacterium.s__Corynebacterium_sp_HFH0082	0	0	0	0	0	0	0	0	0	0	0	0	0	0	0	0	0	32.3598	0	0	0	0	0	0	0	0	0	0	0	0	0	0	0	0	0	0
BRANCHED-CHAIN-AA-SYN-PWY: superpathway of branched amino acid biosynthesis|g__Corynebacterium.s__Corynebacterium_striatum	0	0	0	0	23.7554	42.5032	1.49521	13.0756	0	0	0	0	0	133.605	0	0	0	0	0	0	0	1.08783	0	0	0	0	0	0	0	757.486	40.5794	89.6134	0	16.8132	0	0
BRANCHED-CHAIN-AA-SYN-PWY: superpathway of branched amino acid biosynthesis|g__Dermabacter.s__Dermabacter_sp_HFH0086	0	0	0	0	0	0	1.67257	0	0	0	0	0	0	0	0	0	11.9874	6.31685	0	0	0	0	0	0	10.6094	0	0	0	0	0	0	0	0	0	0	0
BRANCHED-CHAIN-AA-SYN-PWY: superpathway of branched amino acid biosynthesis|g__Staphylococcus.s__Staphylococcus_epidermidis	0	0	0	0	0	0	0	0	0	0	0	0	0	0	0	0	0	4.38084	0	0	0	0	0	0	0	0	0	0	0	0	0	0	0	1.13499	0	0
BRANCHED-CHAIN-AA-SYN-PWY: superpathway of branched amino acid biosynthesis|g__Staphylococcus.s__Staphylococcus_haemolyticus	0	0	0	0	0	0	0	0	0	0	0	0	0	0	0	0	0	0	0	0	0	0	0	0	0	0	0	0	0	0	0	0	0	1.34754	0	0
BRANCHED-CHAIN-AA-SYN-PWY: superpathway of branched amino acid biosynthesis|g__Staphylococcus.s__Staphylococcus_pettenkoferi	0	0	0	0	0	0	0	0	0	0	0	0	0	0	0	0	0	0	0	0	0	0	0	0	0	0	0	0	12.9909	0	0	0	0	0	0	0
BRANCHED-CHAIN-AA-SYN-PWY: superpathway of branched amino acid biosynthesis|g__Streptococcus.s__Streptococcus_mitis_oralis_pneumoniae	0	0	0	0	0	0	8.55501	0	0	0	0	0	0	0	0	0	0	0	0	0	0	0	0	0	0	0	0	0	0	0	0	0	0	0	0	0
BRANCHED-CHAIN-AA-SYN-PWY: superpathway of branched amino acid biosynthesis|unclassified	0	0	0	0	0	0	10.0804	0	0	0	0	0	43.1973	0	0	1.38978	1.3175	19.1536	0	0	11.9453	0	0	4.36576	171.06	40.9246	0	0	0	0	0	0	0	0	0	0
CALVIN-PWY: Calvin-Benson-Bassham cycle	1.6766	3.1489	17.7543	48.0082	545.633	0	295.95	196.274	70.7932	7.73191	0	17.7784	681.921	235.12	708.167	249.301	245.23	473.115	7.8946	642.581	788.47	3.86032	0	914.636	622.743	669.264	0	603.829	21.6873	1.29534	0	659.872	27.7273	5.04175	775.457	0
CALVIN-PWY: Calvin-Benson-Bassham cycle|g__Anaerococcus.s__Anaerococcus_lactolyticus	0	0	0	0	0	0	0	0	0	0	0	0	11.776	0	0	7.43705	0	4.63735	0	228.364	418.959	0	0	11.8745	0	12.0962	0	30.3811	0	0	0	17.698	2.67035	0	0	0
CALVIN-PWY: Calvin-Benson-Bassham cycle|g__Citrobacter.s__Citrobacter_freundii	0	0	0	0	0	0	0	0	0	0	0	0	0	0	0	0	0	0	0	0	0	0	0	0	0	0	0	0	0	0	0	0	0	0	1.9102	0
CALVIN-PWY: Calvin-Benson-Bassham cycle|g__Escherichia.s__Escherichia_coli	0	0	0	0	0	0	0	0	0	0	0	0	0	0	0	0	0	0	0	1.61204	0	0	0	0	0	0	0	0	0	0	0	0	0	0	0	0
CALVIN-PWY: Calvin-Benson-Bassham cycle|g__Fusobacterium.s__Fusobacterium_nucleatum	0	0	0	0	0	0	0	9.06967	3.52445	0	0	0	0	0	0	0	0	0	0	0	0	0	0	0	0	0	0	0	0	0	0	0	3.5093	0	0	0
CALVIN-PWY: Calvin-Benson-Bassham cycle|g__Pasteurella.s__Pasteurella_dagmatis	0	0	0	0	0	0	0	0	0	0	0	0	0	0	0	0	0	0	0	0	0	0	0	0.628375	0	0	0	0	0	0	0	0	0	0	0	0
CALVIN-PWY: Calvin-Benson-Bassham cycle|g__Staphylococcus.s__Staphylococcus_aureus	0.246232	0.571781	0	46.1296	0	0	1.21267	161.047	35.3723	7.46984	0	0	13.6879	0	708.167	0.252047	31.4704	186.325	0	0	0	0.366883	0	0	0	21.1322	0	0	0	0	0	6.23126	0	0	0	0
CALVIN-PWY: Calvin-Benson-Bassham cycle|g__Staphylococcus.s__Staphylococcus_pettenkoferi	0	0	0	0	0	0	0	0	0	0	0	0	0	0	0	0	0	0	0	0	0	0	0	0	0	0	0	0	17.6254	0	0	0	0	0	0	0
CALVIN-PWY: Calvin-Benson-Bassham cycle|unclassified	1.01325	0	0	0	32.1711	0	31.6534	0	6.91635	0	0	0	285.833	0	0	56.9844	12.2944	39.1208	0	39.5534	65.8451	0	0	0	141.712	251.275	0	353.986	0	0	0	219.322	0	0	9.84309	0
CENTFERM-PWY: pyruvate fermentation to butanoate	0	0	0	0	0	0	0	0	0	0	0	0	0	0	0	0	0	0	0	0	0	0	0	2.55193	0	0	0	2.62553	0	0	0	0	0	0	0	0
CITRULBIO-PWY: L-citrulline biosynthesis	0.533388	1.94572	9.29406	0	0	0	8.357	186.452	57.9528	0	0	6.14948	160.724	0	0	30.6961	171.063	516.197	2.00466	0	1.56021	3.59094	0	5.5697	0	132.916	0	16.5009	0	0	0	77.784	1.50305	9.77789	0	0
CITRULBIO-PWY: L-citrulline biosynthesis|unclassified	0	0	0	0	0	0	0	0	0	0	0	0	0	0	0	0.870923	0	0	0	0	0	0	0	0	0	0	0	0	0	0	0	0	0	0	0	0
COA-PWY-1: coenzyme A biosynthesis II (mammalian)	0.356237	2.02988	9.25388	40.4715	1067.76	22.713	429.483	200.572	78.1966	10.5253	4.08791	44.1691	594.49	503.627	634.452	287.802	781.107	683.397	9.12401	727	789.771	5.54708	0	758.594	793.675	516.745	75.4129	774.8	26.8024	665.578	0	768.673	74.5655	16.4552	1508.26	0
COA-PWY-1: coenzyme A biosynthesis II (mammalian)|g__Actinobaculum.s__Actinobaculum_schaalii	0	0	0	0	0	0	0	0	0	0	0	0	0	0	0	0	0	0	0	0	0	0	0	0	0	0	0	0	0	0	0	0.508495	0	0	0	0
COA-PWY-1: coenzyme A biosynthesis II (mammalian)|g__Actinomyces.s__Actinomyces_europaeus	0	0	0	0	0	0	0	0	0	0	0	0	0	0	0	0	0	1.5417	0	0	1.15147	0	0	0	15.6156	0	0	0	0	0	0	4.39482	0	0	0	0
COA-PWY-1: coenzyme A biosynthesis II (mammalian)|g__Actinomyces.s__Actinomyces_neuii	0	0	0	0	0	0	0	0	0	0	0	0	0	0	0	0	0	0	0	0	0	0	0	0	2.14394	0	0	0	0	0	0	0	0	0	0	0
COA-PWY-1: coenzyme A biosynthesis II (mammalian)|g__Actinomyces.s__Actinomyces_odontolyticus	0	0	0	0	0	0	12.6972	0	0	0	0	0	0	0	0	0	0	0	0	0	0	0	0	0	0	0	0	0	0	0	0	0	0	0	0	0
COA-PWY-1: coenzyme A biosynthesis II (mammalian)|g__Anaerococcus.s__Anaerococcus_hydrogenalis	0	0	0	0	0	0	0	0	0	0	0	0	0	0	0	53.8863	0	0	0	13.338	22.713	0	0	0	0	0	0	0	0	0	0	0	0	0	0	0
COA-PWY-1: coenzyme A biosynthesis II (mammalian)|g__Anaerococcus.s__Anaerococcus_lactolyticus	0	0	0	0	0	0	0	0	0	0	0	0	0	0	0	1.13238	0	0	0	201.827	371.276	0	0	11.1085	0	1.76875	0	6.90936	0	0	0	2.33921	2.65156	0	0	0
COA-PWY-1: coenzyme A biosynthesis II (mammalian)|g__Anaerococcus.s__Anaerococcus_obesiensis	0	0	0	0	0	0	55.4712	1.01953	6.35399	0	0	0	0	0	0	0	0	144.387	0	0	19.0174	0	0	5.31776	6.06419	4.06392	0	15.7789	0	0	0	11.111	0	0	0	0
COA-PWY-1: coenzyme A biosynthesis II (mammalian)|g__Anaerococcus.s__Anaerococcus_prevotii	0	0	0	0	0	0	0	0	0	0	0	3.38413	0	0	0	0	17.5754	0	0	0	0	0	0	0	4.5503	0	0	0	0	0	0	56.3304	0	0	0	0
COA-PWY-1: coenzyme A biosynthesis II (mammalian)|g__Anaerococcus.s__Anaerococcus_vaginalis	0	0	0	0	0	0	27.2686	0	1.02249	0	0	0	0	0	0	0.106235	0	109.9	1.03756	0.902699	10.2107	0.393154	0	8.37017	50.9236	0	0	13.001	0	0	0	49.6968	0	0	0	0
COA-PWY-1: coenzyme A biosynthesis II (mammalian)|g__Atopobium.s__Atopobium_parvulum	0	0	0	0	0	0	31.3266	0	0	0	0	0	0	81.7586	0	0	0	0	0	0	0	0	0	0	0	0	0	0	0	0	0	0	0	0	0	0
COA-PWY-1: coenzyme A biosynthesis II (mammalian)|g__Bacteroides.s__Bacteroides_fragilis	0	0	0	0	24.3028	0	20.6897	0	0	0	0	0	0	0	0	0	0	0	0	0	0	0	0	0	0	0	0	0	0	0	0	0	0	0	0	0
COA-PWY-1: coenzyme A biosynthesis II (mammalian)|g__Bacteroides.s__Bacteroides_pyogenes	0	0	0	0	0	0	0	0	0	0	0	0	0	0	0	0	0	0	0	0	0	0	0	34.1898	0	0	0	0	0	0	0	0	0	0	0	0
COA-PWY-1: coenzyme A biosynthesis II (mammalian)|g__Bacteroides.s__Bacteroides_sp_3_2_5	0	0	0	0	44.1014	0	0	0	0	0	0	0	0	0	0	0	0	0	0	0	0	0	0	0	0	0	0	0	0	0	0	0	0	0	0	0
COA-PWY-1: coenzyme A biosynthesis II (mammalian)|g__Bacteroides.s__Bacteroides_thetaiotaomicron	0	0	0	0	0	0	0	0	0	0	0	0	0	0	0	1.8657	0	0	0	0	0	0	0	0	0	0	0	0	0	0	0	0	0	0	0	0
COA-PWY-1: coenzyme A biosynthesis II (mammalian)|g__Bifidobacterium.s__Bifidobacterium_dentium	0	0	0	0	0	0	0	0	0	0	0	0	0	0	0	0	0	0	0	0	0	0	0	0	0	0	4.62561	0	0	0	0	0	0	0	0	0
COA-PWY-1: coenzyme A biosynthesis II (mammalian)|g__Campylobacter.s__Campylobacter_ureolyticus	0	0	0	0	0	0	0	0	0	0	0	0	0	0	0	0	0	0	0	0	0	0	0	0	0	0	0	1.1513	0	0	0	0	0	0	0	0
COA-PWY-1: coenzyme A biosynthesis II (mammalian)|g__Citrobacter.s__Citrobacter_freundii	0	0	0	0	0	0	0	0	0	0	0	0	0	0	0	0	0	0	0	0	0	0	0	0	0	0	0	0	0	0	0	0	0	0	1.79091	0
COA-PWY-1: coenzyme A biosynthesis II (mammalian)|g__Clostridiales_Family_XI_Incertae_Sedis_noname.s__Clostridiales_bacterium_BV3C26	0	0	0	0	0	0	0	0	0	0	0	0	0	0	0	0	0	0	0	0	0	0	0	84.1533	0	0	0	0.442848	0	0	0	82.0101	0	0	0	0
COA-PWY-1: coenzyme A biosynthesis II (mammalian)|g__Corynebacterium.s__Corynebacterium_resistens	0	0	0	0	0	0	0	0	0	0	0	0	0	0	0	0.64487	0	0	0	0	0	0	0	0	0	0	0	0	0	0	0	0	0	0	0	0
COA-PWY-1: coenzyme A biosynthesis II (mammalian)|g__Corynebacterium.s__Corynebacterium_sp_HFH0082	0	0	0	0	0	0	0	0	0	0	0	0	0	0	0	0	0	9.5481	0	0	0	0	0	0	0	0	0	0	0	0	0	0	0	0	0	0
COA-PWY-1: coenzyme A biosynthesis II (mammalian)|g__Corynebacterium.s__Corynebacterium_striatum	0	0	0	0	22.9897	22.1697	0.62355	10.7071	0	0	0	0	0	139.905	0	0	0	0	0	0	0	0.893923	0	0	0	0	0	0	0	654.755	0	79.6988	0	8.05402	0	0
COA-PWY-1: coenzyme A biosynthesis II (mammalian)|g__Dermabacter.s__Dermabacter_sp_HFH0086	0	0	0	0	0	0	1.18546	0	0	0	0	0	0	0	0	0	12.5988	5.07266	0	0	0	0	0	0	10.791	0	0	0	0	0	0	0	0	0	0	0
COA-PWY-1: coenzyme A biosynthesis II (mammalian)|g__Dialister.s__Dialister_micraerophilus	0	0	0	0	0	0	0	0	0	0	0	0	0	0	0	0	0	0	0	22.4995	14.5422	0	0	0	0	0	0	0	0	0	0	0	0	0	0	0
COA-PWY-1: coenzyme A biosynthesis II (mammalian)|g__Eikenella.s__Eikenella_corrodens	0	0	0	0	0	0	0	0	0	0	0	0	0	0	0	0	0	0	0	0	0	0	0	0	0	0	0	0	0	0	0	2.6075	0	0	0	0
COA-PWY-1: coenzyme A biosynthesis II (mammalian)|g__Enterococcus.s__Enterococcus_faecalis	0	0	0	0	50.4713	0	21.7768	0	0	0	0	0	0	0	0	0	0	5.87502	0	0	1.00122	0	0	0	0	0	0	0	0	0	0	0	0	0	3.38371	0
COA-PWY-1: coenzyme A biosynthesis II (mammalian)|g__Erysipelotrichaceae_noname.s__Clostridium_ramosum	0	0	0	0	0	0	0	0	0	0	0	0	0	0	0	0.200764	0	0	0	0	0	0	0	0	0	0	0	0	0	0	0	0	0	0	0	0
COA-PWY-1: coenzyme A biosynthesis II (mammalian)|g__Escherichia.s__Escherichia_coli	0	0	0	0	0	0	0	0	0	0	0	0	0	0	0	0	0	0	0	1.46544	0.76533	0	0	0.461309	0	0	0	0	0	0	0	1.20142	0	0	0	0
COA-PWY-1: coenzyme A biosynthesis II (mammalian)|g__Finegoldia.s__Finegoldia_magna	0	0	0	0	227.36	0	67.4186	3.52149	6.46149	0	0	5.82772	363.55	228.337	0	38.3834	125.674	31.9487	0.763419	92.5884	80.1913	0	0	384.26	412.328	238.332	0	51.1745	0	1.92703	0	1.04556	0	0	376.252	0
COA-PWY-1: coenzyme A biosynthesis II (mammalian)|g__Fusobacterium.s__Fusobacterium_nucleatum	0	0	0	0	0	0	0	1.22059	1.75773	0	0	0	0	0	0	0	0	0	0	0	0	0	0	0	0	0	0	0	0	0	0	0	2.03204	0	0	0
COA-PWY-1: coenzyme A biosynthesis II (mammalian)|g__Granulicatella.s__Granulicatella_adiacens	0	0	0	0	0	0	1.00054	0	0	0	0	0	0	0	0	0	0	0	0	0	0	0	0	0	0	0	0	0	0	0	0	0	0	0	0	0
COA-PWY-1: coenzyme A biosynthesis II (mammalian)|g__Haemophilus.s__Haemophilus_parainfluenzae	0	0	0	0	0	0	0	1.88475	0	0	0	0	0	0	0	0	0	0	2.07953	0	0	0	0	0	0	0	0	0	0	0	0	0	0	0	0	0
COA-PWY-1: coenzyme A biosynthesis II (mammalian)|g__Helcococcus.s__Helcococcus_kunzii	0	0	0	0	0	0	0	6.08235	10.0495	0	0	6.38686	46.0284	0	0	9.62256	0	0	0	0	0	0	0	0	0	41.6984	0	5.47591	0	0	0	9.37627	0	0	0	0
COA-PWY-1: coenzyme A biosynthesis II (mammalian)|g__Parvimonas.s__Parvimonas_micra	0	0	0	0	0	0	0	0	0	0	0	0	0	0	0	0	0	32.193	0	0	0	0	0	0	0	0	0	0	0	0	0	210.538	0	0	0	0
COA-PWY-1: coenzyme A biosynthesis II (mammalian)|g__Peptoniphilus.s__Peptoniphilus_harei	0	0	0	0	880.534	0	45.2293	0	0.249959	0	0	0	0	0	0	78.5069	73.75	8.27539	0	10.2339	7.74113	0.370978	0	5.85375	0.450985	0.403301	0	10.4407	0	0	0	0.307628	0	0	137.066	0
COA-PWY-1: coenzyme A biosynthesis II (mammalian)|g__Peptoniphilus.s__Peptoniphilus_lacrimalis	0	0	0	0	0	0	0	0	0	0	0	0	0	0	0	0	0	0	0	0	0	0	0	3.10931	0	0	0	0	0	0	0	0	0	0	0	0
COA-PWY-1: coenzyme A biosynthesis II (mammalian)|g__Peptoniphilus.s__Peptoniphilus_sp_oral_taxon_375	0	0	0	0	0	0	2.12038	0	0	0	0	0	5.13075	0	0	0	0	0	0	0	0	0	0	0	0	12.9515	0	0	0	0	0	11.794	0	0	0	0
COA-PWY-1: coenzyme A biosynthesis II (mammalian)|g__Peptostreptococcus.s__Peptostreptococcus_anaerobius	0	0	0	0	0	0	0	4.65402	0	0	0	0	0	0	0	0	0	0	0	0	0	0	0	0	0	0	0	14.8275	0	0	0	19.0388	11.5682	0	0	0
COA-PWY-1: coenzyme A biosynthesis II (mammalian)|g__Porphyromonas.s__Porphyromonas_asaccharolytica	0	0	0	0	0	0	0	0	0	0	0	0	0	0	0	0	0	0	0	0	0	0	0	0.607994	0	0	0	0	0	0	0	2.70262	0	0	0	0
COA-PWY-1: coenzyme A biosynthesis II (mammalian)|g__Prevotella.s__Prevotella_bergensis	0	0	0	0	0	0	0	0	0	0	0	0	0	0	0	0	0	0	0	0	0	0	0	0	0	0	0	1.37882	0	0	0	0	0.729716	0	0	0
COA-PWY-1: coenzyme A biosynthesis II (mammalian)|g__Propionibacterium.s__Propionibacterium_acnes	0	0	0	0	4.96276	0	0	0	0.30136	0	0	0	0	0	0	0	0	0	0	0	0	0	0	0	0	0	0	0	0	0	0	0	0.13194	0	0	0
COA-PWY-1: coenzyme A biosynthesis II (mammalian)|g__Proteus.s__Proteus_mirabilis	0	0	0	0	0	0	0	0	0	0	0	0	0	0	0	0	0	0	0	0	0	0	0	0	0.676025	0	0	0	0	0	0	0	0	0	0	0
COA-PWY-1: coenzyme A biosynthesis II (mammalian)|g__Staphylococcus.s__Staphylococcus_aureus	0.317408	0.488799	0	40.4089	0	0	0.605486	123.156	33.658	0	0	0	8.50222	0	634.114	0.27543	31.9842	177.224	0	0	0	0	0	0	0	10.5583	0	0	0	0	0	4.62564	0	0	0	0
COA-PWY-1: coenzyme A biosynthesis II (mammalian)|g__Staphylococcus.s__Staphylococcus_epidermidis	0	0	0	0	0	0	0	0	0	0	0	0	0	0	0	0	0	5.05346	0	0	0	0	0	0	0	0	0	0	0	0	0	0	0	1.67263	0	0
COA-PWY-1: coenzyme A biosynthesis II (mammalian)|g__Staphylococcus.s__Staphylococcus_pettenkoferi	0	0	0	0	0	0	0	0	0	0	0	0	0	0	0	0	0	0	0	0	0	0	0	0	0	0	0	0	13.4231	0	0	0	0	0	0	0
COA-PWY-1: coenzyme A biosynthesis II (mammalian)|g__Streptococcus.s__Streptococcus_agalactiae	0	0.75943	0	0	0	0	0	33.4521	6.46349	0	0	0	0	0	0	1.3991	498.783	0	0	253.788	86.0619	0	0	28.6885	0	0	71.3653	367.063	0	0	0	0	0	0	0	0
COA-PWY-1: coenzyme A biosynthesis II (mammalian)|g__Streptococcus.s__Streptococcus_mitis_oralis_pneumoniae	0	0	0	0	0	0	8.40199	0	0	0	0	0	0	0	0	0	0	0	0	0	0	0	0	0	0	0	0	0	0	0	0	0	0	0	0	0
COA-PWY-1: coenzyme A biosynthesis II (mammalian)|g__Tannerella.s__Tannerella_forsythia	0	0	0	0	0	0	0	0	0	0	0	0	0	0	0	0	0	0	0	0	0	0	0	2.08068	0	0	0	0	0	0	0	0	0	0	0	0
COA-PWY-1: coenzyme A biosynthesis II (mammalian)|g__Varibaculum.s__Varibaculum_cambriense	0	0	0	0	0	0	10.1847	0	0	0	0	0	0	0	0	0	0	0	0.395715	4.58149	15.282	0	0	51.2513	0	0	0	1.91123	0	0	0	20.087	0	0	0	0
COA-PWY-1: coenzyme A biosynthesis II (mammalian)|g__Veillonella.s__Veillonella_parvula	0	0	0	0	0	0	43.4	0	0	0	0	0	0	0	0	0	0	0	0	0	0	0	0	0	0	0	0	0	0	0	0	0	0	0	0	0
COA-PWY-1: coenzyme A biosynthesis II (mammalian)|unclassified	0	0.552145	0	0	39.7059	0	39.8435	0	0	0	0	0	132.166	0	0	35.6565	15.6896	39.5329	0	41.1038	62.5796	0.441575	0	7.86927	186.658	119.947	0	231.854	0	0	0	160.358	0	0	762.113	0
COA-PWY: coenzyme A biosynthesis I	0	2.29136	3.19868	0.370434	967.172	0	283.177	1.56138	18.9643	0	0	3.54777	185.525	113.189	0	280.564	157.436	434.266	5.74216	335.696	280.48	2.41098	0	589.507	140.923	156.741	9.68241	71.4111	17.0966	5.61378	0	531.335	693.531	1.22412	1418.96	0
COA-PWY: coenzyme A biosynthesis I|g__Actinomyces.s__Actinomyces_odontolyticus	0	0	0	0	0	0	11.7902	0	0	0	0	0	0	0	0	0	0	0	0	0	0	0	0	0	0	0	0	0	0	0	0	0	0	0	0	0
COA-PWY: coenzyme A biosynthesis I|g__Anaerococcus.s__Anaerococcus_prevotii	0	0	0	0	0	0	0	0	0	0	0	2.38267	0	0	0	0	5.72561	0	0	0	0	0	0	0	0	0	0	0	0	0	0	48.5046	0	0	0	0
COA-PWY: coenzyme A biosynthesis I|g__Anaerococcus.s__Anaerococcus_vaginalis	0	0	0	0	0	0	58.1153	0	7.07644	0	0	0	0	0	0	0.180572	0	112.726	1.04828	0.861288	14.0649	0.662224	0	8.16088	69.8177	0	0	15.5308	0	0	0	68.5374	0	0	0	0
COA-PWY: coenzyme A biosynthesis I|g__Atopobium.s__Atopobium_parvulum	0	0	0	0	0	0	9.11684	0	0	0	0	0	0	45.7718	0	0	0	0	0	0	0	0	0	0	0	0	0	0	0	0	0	0	0	0	0	0
COA-PWY: coenzyme A biosynthesis I|g__Bifidobacterium.s__Bifidobacterium_dentium	0	0	0	0	0	0	0	0	0	0	0	0	0	0	0	0	0	0	0	0	0	0	0	0	0	0	1.93558	0	0	0	0	0	0	0	0	0
COA-PWY: coenzyme A biosynthesis I|g__Citrobacter.s__Citrobacter_freundii	0	0	0	0	0	0	0	0	0	0	0	0	0	0	0	0	0	0	0	0	0	0	0	0	0	0	0	0	0	0	0	0	0	0	1.53026	0
COA-PWY: coenzyme A biosynthesis I|g__Clostridiales_Family_XI_Incertae_Sedis_noname.s__Clostridiales_bacterium_BV3C26	0	0	0	0	0	0	0	0	0	0	0	0	0	0	0	0	0	0	0	0	0	0	0	83.2778	0	0	0	0.469745	0	0	0	82.8002	0	0	0	0
COA-PWY: coenzyme A biosynthesis I|g__Corynebacterium.s__Corynebacterium_resistens	0	0	0	0	0	0	0	0	0	0	0	0	0	0	0	0.373043	0	0	0	0	0	0	0	0	0	0	0	0	0	0	0	0	0	0	0	0
COA-PWY: coenzyme A biosynthesis I|g__Dialister.s__Dialister_micraerophilus	0	0	0	0	0	0	0	0	0	0	0	0	0	0	0	0	0	0	0	23.6743	10.7172	0	0	0	0	0	0	0	0	0	0	0	0	0	0	0
COA-PWY: coenzyme A biosynthesis I|g__Escherichia.s__Escherichia_coli	0	0	0	0	0	0	0	0	0	0	0	0	0	0	0	0	0	0	0	0.601687	0.380339	0	0	0.394062	0	0	0	0	0	0	0	1.00875	0	0	0	0
COA-PWY: coenzyme A biosynthesis I|g__Fusobacterium.s__Fusobacterium_nucleatum	0	0	0	0	0	0	0	0.445308	0.295819	0	0	0	0	0	0	0	0	0	0	0	0	0	0	0	0	0	0	0	0	0	0	0	0.368043	0	0	0
COA-PWY: coenzyme A biosynthesis I|g__Granulicatella.s__Granulicatella_adiacens	0	0	0	0	0	0	1.20163	0	0	0	0	0	0	0	0	0	0	0	0	0	0	0	0	0	0	0	0	0	0	0	0	0	0	0	0	0
COA-PWY: coenzyme A biosynthesis I|g__Parvimonas.s__Parvimonas_micra	0	0	0	0	0	0	0	0	0	0	0	0	0	0	0	0	0	32.193	0	0	0	0	0	0	0	0	0	0	0	0	0	206.199	0	0	0	0
COA-PWY: coenzyme A biosynthesis I|g__Peptoniphilus.s__Peptoniphilus_harei	0	0	0	0	859.827	0	43.6941	0	0.210405	0	0	0	0	0	0	75.9138	73.7124	6.61178	0	8.91635	6.02851	0.392352	0	5.68074	0.684973	0.35378	0	10.0791	0	0	0	0.356273	0	0	98.0895	0
COA-PWY: coenzyme A biosynthesis I|g__Peptoniphilus.s__Peptoniphilus_lacrimalis	0	0	0	0	0	0	0	0	0	0	0	0	0	0	0	0	0	0	0	0	0	0	0	2.59451	0	0	0	0	0	0	0	0	0	0	0	0
COA-PWY: coenzyme A biosynthesis I|g__Porphyromonas.s__Porphyromonas_asaccharolytica	0	0	0	0	0	0	0	0	0	0	0	0	0	0	0	0	0	0	0	0	0	0	0	0.665207	0	0	0	0.367531	0	0	0	3.54744	0	0	0	0
COA-PWY: coenzyme A biosynthesis I|g__Prevotella.s__Prevotella_bergensis	0	0	0	0	0	0	0	0	0	0	0	0	0	0	0	0	0	0	0	0	0	0	0	0.671762	0	0	0	0.832485	0	0	0	0	1.30001	0	0	0
COA-PWY: coenzyme A biosynthesis I|g__Propionibacterium.s__Propionibacterium_acnes	0	0	0	0	4.84447	0	0	0	0.451559	0	0	0	0	0	0	0.0485096	0	0	0	0	0	0	0	0	0	0	0	0	0	0	0	0	0.120984	0	0	0
COA-PWY: coenzyme A biosynthesis I|g__Proteus.s__Proteus_mirabilis	0	0	0	0	0	0	0	0	0	0	0	0	0	0	0	0	0	0	0	0	0	0	0	0	0.880765	0	0	0	0	0	0	0	0	0	0	0
COA-PWY: coenzyme A biosynthesis I|g__Staphylococcus.s__Staphylococcus_pettenkoferi	0	0	0	0	0	0	0	0	0	0	0	0	0	0	0	0	0	0	0	0	0	0	0	0	0	0	0	0	12.0284	0	0	0	0	0	0	0
COA-PWY: coenzyme A biosynthesis I|g__Streptococcus.s__Streptococcus_dysgalactiae	0	0.345836	0	0	0	0	0	0	0	0	0	0	0	0	0	160.754	0	0	0.505596	0	0	0.278781	0	0	0	0	0	0	0	0	0	0	681.572	0	0	0
COA-PWY: coenzyme A biosynthesis I|g__Streptococcus.s__Streptococcus_mitis_oralis_pneumoniae	0	0	0	0	0	0	7.81775	0	0	0	0	0	0	0	0	0	0	0	0	0	0	0	0	0	0	0	0	0	0	0	0	0	0	0	0	0
COA-PWY: coenzyme A biosynthesis I|g__Tannerella.s__Tannerella_forsythia	0	0	0	0	0	0	0	0	0	0	0	0	0	0	0	0	0	0	0	0	0	0	0	1.67271	0	0	0	0	0	0	0	0	0	0	0	0
COA-PWY: coenzyme A biosynthesis I|g__Veillonella.s__Veillonella_parvula	0	0	0	0	0	0	42.1323	0	0	0	0	0	0	0	0	0	0	0	0	0	0	0	0	0	0	0	0	0	0	0	0	0	0	0	0	0
COA-PWY: coenzyme A biosynthesis I|unclassified	0	0.601535	0	0	38.6669	0	13.4838	0	0	0	0	0	115.122	0	0	10.3064	13.3851	30.1713	0	23.9755	30.1684	0	0	2.33652	14.6327	101.703	0	0	0	0	0	22.413	0	0	1046.84	0
COBALSYN-PWY: adenosylcobalamin salvage from cobinamide I	0	0	0	0	0	0	6.52732	0	0	0	0	0	2.99353	0	0	0	0	0	0	1.41974	0	0	0	2.78222	0	0	0	0	0	0	0	21.0171	0	0	0	0
COBALSYN-PWY: adenosylcobalamin salvage from cobinamide I|g__Escherichia.s__Escherichia_coli	0	0	0	0	0	0	0	0	0	0	0	0	0	0	0	0	0	0	0	1.41974	0	0	0	0.379288	0	0	0	0	0	0	0	0.4162	0	0	0	0
COBALSYN-PWY: adenosylcobalamin salvage from cobinamide I|g__Peptoniphilus.s__Peptoniphilus_sp_oral_taxon_375	0	0	0	0	0	0	2.84286	0	0	0	0	0	0	0	0	0	0	0	0	0	0	0	0	0	0	0	0	0	0	0	0	12.1381	0	0	0	0
COLANSYN-PWY: colanic acid building blocks biosynthesis	0	0	0	0	0	0	53.0377	0	0	0	0	0	0	0	0	2.56687	0	0	0	4.00185	1.2617	0	0	9.36312	0	0	0	0	0	0	0	15.5816	1.96089	0	0	0
COLANSYN-PWY: colanic acid building blocks biosynthesis|g__Escherichia.s__Escherichia_coli	0	0	0	0	0	0	0	0	0	0	0	0	0	0	0	0	0	0	0	0.525758	0.575493	0	0	0	0	0	0	0	0	0	0	0.42555	0	0	0	0
COMPLETE-ARO-PWY: superpathway of aromatic amino acid biosynthesis	0	1.87431	0	0.654837	149.047	0	132.316	149.792	42.9233	0	0	20.1127	51.1574	202.933	0	227.805	160.88	425.305	8.51497	9.34929	17.1036	5.89819	0	36.2553	323.477	42.4269	0	31.764	0	725.778	0	194.417	45.5756	20.2955	29.248	0
COMPLETE-ARO-PWY: superpathway of aromatic amino acid biosynthesis|g__Clostridium.s__Clostridium_clostridioforme	0	0	0	0	0	0	0	0	0	0	0	0	0	0	0	0.348665	0	0	0	0	0	0	0	0	0	0	0	0	0	0	0	0	0	0	0	0
COMPLETE-ARO-PWY: superpathway of aromatic amino acid biosynthesis|g__Corynebacterium.s__Corynebacterium_amycolatum	0	0	0	0	0	0	0	0	0	0	0	0	0	0	0	0	0	14.6739	0	0	0	2.17608	0	0	0	0	0	0	0	0	0	0	0	0	0	0
COMPLETE-ARO-PWY: superpathway of aromatic amino acid biosynthesis|g__Corynebacterium.s__Corynebacterium_resistens	0	0	0	0	0	0	0	0	0	0	0	0	0	0	0	0.398508	0	0	0	0	0	0	0	0	0	0	0	0	0	0	0	0	0	0	0	0
COMPLETE-ARO-PWY: superpathway of aromatic amino acid biosynthesis|g__Corynebacterium.s__Corynebacterium_sp_HFH0082	0	0	0	0	0	0	0	0	0	0	0	0	0	0	0	0	0	28.0367	0	0	0	0	0	0	0	0	0	0	0	0	0	0	0	0	0	0
COMPLETE-ARO-PWY: superpathway of aromatic amino acid biosynthesis|g__Corynebacterium.s__Corynebacterium_striatum	0	0	0	0	24.9884	0	1.74837	11.6327	0	0	0	0	0	132.325	0	0	0	0	0	0	0	0.941683	0	0	0	0	0	0	0	718.29	0	93.3518	0	13.3739	0	0
COMPLETE-ARO-PWY: superpathway of aromatic amino acid biosynthesis|g__Eikenella.s__Eikenella_corrodens	0	0	0	0	0	0	0	0	0	0	0	0	0	0	0	0	0	0	0	0	0	0	0	0	0	0	0	0	0	0	0	1.76505	0	0	0	0
COMPLETE-ARO-PWY: superpathway of aromatic amino acid biosynthesis|g__Escherichia.s__Escherichia_coli	0	0	0	0	0	0	0	0	0	0	0	0	0	0	0	0	0	0	0	1.15837	0.77872	0	0	0	0	0	0	0	0	0	0	0.696514	0	0	0	0
COMPLETE-ARO-PWY: superpathway of aromatic amino acid biosynthesis|g__Haemophilus.s__Haemophilus_parainfluenzae	0	0	0	0	0	0	0	4.54563	0	0	0	0	0	0	0	0	0	0	0	0	0	0	0	0	0	0	0	0	0	0	0	0	0	0	0	0
COMPLETE-ARO-PWY: superpathway of aromatic amino acid biosynthesis|g__Prevotella.s__Prevotella_bergensis	0	0	0	0	0	0	0	0	0	0	0	0	0	0	0	0	0	0	0	0	0	0	0	0	0	0	0	1.50895	0	0	0	0	0.655566	0	0	0
COMPLETE-ARO-PWY: superpathway of aromatic amino acid biosynthesis|g__Proteus.s__Proteus_mirabilis	0	0	0	0	0	0	0	0	0	0	0	0	0	0	0	0	0	0	0	0	0	0	0	0	0.5194	0	0	0	0	0	0	0	0	0	0	0
COMPLETE-ARO-PWY: superpathway of aromatic amino acid biosynthesis|unclassified	0	0	0	0	0	0	0	0	0	0	0	0	0	0	0	0	0	0	0	0	0	0	0	0	170.454	0	0	0	0	0	0	7.05537	0	0	0	0
DAPLYSINESYN-PWY: L-lysine biosynthesis I	0	0.439602	0	0	54.476	42.1475	50.0762	21.7651	3.38401	0	0	0	0	125.457	0	5.09926	26.5011	106.042	3.42212	5.57586	6.92718	3.88815	0	2.93217	176.431	0	0	4.40769	5.19799	639.903	0	137.053	2.35555	16.0824	3.65175	0
DAPLYSINESYN-PWY: L-lysine biosynthesis I|g__Actinomyces.s__Actinomyces_odontolyticus	0	0	0	0	0	0	15.236	0	0	0	0	0	0	0	0	0	0	0	0	0	0	0	0	0	0	0	0	0	0	0	0	0	0	0	0	0
DAPLYSINESYN-PWY: L-lysine biosynthesis I|g__Campylobacter.s__Campylobacter_ureolyticus	0	0	0	0	0	0	0	0	0	0	0	0	0	0	0	0	0	0	0	0	0	0	0	0	0	0	0	0.446812	0	0	0	0	0	0	0	0
DAPLYSINESYN-PWY: L-lysine biosynthesis I|g__Corynebacterium.s__Corynebacterium_amycolatum	0	0	0	0	0	0	0	0	0	0	0	0	0	0	0	0	0	12.8099	0	0	0	1.73907	0	0	0	0	0	0	0	0	0	0	0	0	0	0
DAPLYSINESYN-PWY: L-lysine biosynthesis I|g__Corynebacterium.s__Corynebacterium_resistens	0	0	0	0	0	0	0	0	0	0	0	0	0	0	0	0.668923	0	0	0	0	0	0	0	0	0	0	0	0	0	0	0	0	0	0	0	0
DAPLYSINESYN-PWY: L-lysine biosynthesis I|g__Corynebacterium.s__Corynebacterium_sp_HFH0082	0	0	0	0	0	0	0	0	0	0	0	0	0	0	0	0	0	31.5824	0	0	0	0	0	0	0	0	0	0	0	0	0	0	0	0	0	0
DAPLYSINESYN-PWY: L-lysine biosynthesis I|g__Corynebacterium.s__Corynebacterium_striatum	0	0	0	0	20.5415	41.3353	0	9.01051	0	0	0	0	0	100.14	0	0	0	0	0	0	0	0.932309	0	0	0	0	0	0	0	592.06	0	84.109	0	11.4298	0	0
DAPLYSINESYN-PWY: L-lysine biosynthesis I|g__Escherichia.s__Escherichia_coli	0	0	0	0	0	0	0	0	0	0	0	0	0	0	0	0	0	0	0	0	0	0	0	0	0	0	0	0	0	0	0	0.275252	0	0	0	0
DAPLYSINESYN-PWY: L-lysine biosynthesis I|g__Haemophilus.s__Haemophilus_parainfluenzae	0	0	0	0	0	0	0	3.24864	0	0	0	0	0	0	0	0	0	0	1.43992	0	0	0	0	0	0	0	0	0	0	0	0	0	0	0	0	0
DAPLYSINESYN-PWY: L-lysine biosynthesis I|g__Propionibacterium.s__Propionibacterium_acnes	0	0	0	0	4.17242	0	0	0	0.331851	0	0	0	0	0	0	0	0	0	0	0	0	0.352586	0	0	0	0	0	0	0	0	0	0	0	0	0	0
DAPLYSINESYN-PWY: L-lysine biosynthesis I|unclassified	0	0	0	0	0	0	0	0	0	0	0	0	0	0	0	0	0	0	0	0	0	0	0	0	139.334	0	0	0	0	0	0	2.80866	0	0	0	0
DENOVOPURINE2-PWY: superpathway of purine nucleotides de novo biosynthesis II	0	0	0	0	125.941	0	150.458	87.7602	41.818	0	0	0	57.2935	0	0	55.2947	176.9	304.556	4.48217	289.869	334.019	3.55143	0	47.5888	194.242	78.9003	0	593.886	0	0	0	86.1776	11.8932	15.7338	12.4813	0
DENOVOPURINE2-PWY: superpathway of purine nucleotides de novo biosynthesis II|g__Eikenella.s__Eikenella_corrodens	0	0	0	0	0	0	0	0	0	0	0	0	0	0	0	0	0	0	0	0	0	0	0	0	0	0	0	0	0	0	0	2.70691	0	0	0	0
DENOVOPURINE2-PWY: superpathway of purine nucleotides de novo biosynthesis II|g__Haemophilus.s__Haemophilus_parainfluenzae	0	0	0	0	0	0	0	2.18144	0	0	0	0	0	0	0	0	0	0	0	0	0	0	0	0	0	0	0	0	0	0	0	0	0	0	0	0
DENOVOPURINE2-PWY: superpathway of purine nucleotides de novo biosynthesis II|g__Staphylococcus.s__Staphylococcus_simulans	0	0	0	0	0	0	0	0	0	0	0	0	0	0	0	0	0	0	0	0	0	0	0	0	13.3026	0	0	0	0	0	0	0	0	0	0	0
DENOVOPURINE2-PWY: superpathway of purine nucleotides de novo biosynthesis II|unclassified	0	0	0	0	0	0	0	0	0	0	0	0	0	0	0	0	7.69824	0	0	0	0	0	0	0	74.931	0	0	0	0	0	0	2.45254	0	0	0	0
DTDPRHAMSYN-PWY: dTDP-L-rhamnose biosynthesis I	0	0.483879	3.59901	0	194.288	46.5608	212.872	34.9909	7.26883	0	0	4.15804	0	132.376	0	176.422	15.6627	98.2618	2.97984	32.5097	42.1256	3.07165	0	19.7357	153.123	0	11.6933	115.697	0	719.508	0	154.679	586.276	12.4628	1.22509	0
DTDPRHAMSYN-PWY: dTDP-L-rhamnose biosynthesis I|g__Atopobium.s__Atopobium_parvulum	0	0	0	0	0	0	31.7382	0	0	0	0	0	0	13.8156	0	0	0	0	0	0	0	0	0	0	0	0	0	0	0	1.13986	0	0	0	0	0	0
DTDPRHAMSYN-PWY: dTDP-L-rhamnose biosynthesis I|g__Bacteroides.s__Bacteroides_fragilis	0	0	0	0	25.0821	0	27.7435	0	0	0	0	0	0	0	0	0	0	0	0	0	0	0	0	0	0	0	0	0	0	0	0	0	0	0	0	0
DTDPRHAMSYN-PWY: dTDP-L-rhamnose biosynthesis I|g__Bacteroides.s__Bacteroides_sp_3_2_5	0	0	0	0	88.9733	0	0	0	0	0	0	0	0	0	0	0	0	0	0	0	0	0	0	0	0	0	0	0	0	0	0	0	0	0	0	0
DTDPRHAMSYN-PWY: dTDP-L-rhamnose biosynthesis I|g__Bifidobacterium.s__Bifidobacterium_dentium	0	0	0	0	0	0	0	0	0	0	0	0	0	0	0	0	0	0	0	0	0	0	0	0	0	0	7.1153	0	0	0	0	0	0	0	0	0
DTDPRHAMSYN-PWY: dTDP-L-rhamnose biosynthesis I|g__Clostridium.s__Clostridium_clostridioforme	0	0	0	0	0	0	0	0	0	0	0	0	0	0	0	0.518303	0	0	0	0	0	0	0	0	0	0	0	0	0	0	0	0	0	0	0	0
DTDPRHAMSYN-PWY: dTDP-L-rhamnose biosynthesis I|g__Corynebacterium.s__Corynebacterium_amycolatum	0	0	0	0	0	0	0	0	0	0	0	0	0	0	0	0	0	12.3226	0	0	0	1.38698	0	0	0	0	0	0	0	0	0	0	0	0	0	0
DTDPRHAMSYN-PWY: dTDP-L-rhamnose biosynthesis I|g__Corynebacterium.s__Corynebacterium_aurimucosum	0	0	0	0	0	0	0	0	0	0	0	0	0	0	0	0	2.89964	0	0	0	0	0	0	0	0	0	0	0	0	0	0	0	0	0	0	0
DTDPRHAMSYN-PWY: dTDP-L-rhamnose biosynthesis I|g__Corynebacterium.s__Corynebacterium_resistens	0	0	0	0	0	0	0	0	0	0	0	0	0	0	0	0.697631	0	0	0	0	0	0	0	0	0	0	0	0	0	0	0	0	0	0	0	0
DTDPRHAMSYN-PWY: dTDP-L-rhamnose biosynthesis I|g__Corynebacterium.s__Corynebacterium_sp_HFH0082	0	0	0	0	0	0	0	0	0	0	0	0	0	0	0	0	0	35.9559	0	0	0	0	0	0	0	0	0	0	0	0	0	0	0	0	0	0
DTDPRHAMSYN-PWY: dTDP-L-rhamnose biosynthesis I|g__Corynebacterium.s__Corynebacterium_striatum	0	0	0	0	23.8897	46.5608	1.74187	11.0661	0	0	0	0	0	116.261	0	0	0	0	0	0	0	0.914224	0	0	0	0	0	0	0	717.835	0	93.8609	0	11.4317	0	0
DTDPRHAMSYN-PWY: dTDP-L-rhamnose biosynthesis I|g__Eikenella.s__Eikenella_corrodens	0	0	0	0	0	0	0	0	0	0	0	0	0	0	0	0	0	0	0	0	0	0	0	0	0	0	0	0	0	0	0	1.60875	0	0	0	0
DTDPRHAMSYN-PWY: dTDP-L-rhamnose biosynthesis I|g__Escherichia.s__Escherichia_coli	0	0	0	0	0	0	0	0	0	0	0	0	0	0	0	0.184854	0	0	0	1.80471	1.39042	0	0	0.450109	0	0	0	0	0	0	0	0	0	0	0	0
DTDPRHAMSYN-PWY: dTDP-L-rhamnose biosynthesis I|g__Fusobacterium.s__Fusobacterium_nucleatum	0	0	0	0	0	0	0	11.6216	3.85645	0	0	0	0	0	0	0	0	0	0	0	0	0	0	0	0	0	0	0	0	0	0	0	3.8862	0	0	0
DTDPRHAMSYN-PWY: dTDP-L-rhamnose biosynthesis I|g__Porphyromonas.s__Porphyromonas_asaccharolytica	0	0	0	0	0	0	0	0	0	0	0	0	0	0	0	0	0	0	0	0	0	0	0	2.44093	0	0	0	1.03659	0	0	0	6.18795	0	0	0	0
DTDPRHAMSYN-PWY: dTDP-L-rhamnose biosynthesis I|g__Prevotella.s__Prevotella_bergensis	0	0	0	0	0	0	0	0	0	0	0	0	0	0	0	0	0	0	0	0	0	0	0	0.642711	0	0	0	1.1009	0	0	0	0	0.874517	0	0	0
DTDPRHAMSYN-PWY: dTDP-L-rhamnose biosynthesis I|g__Prevotella.s__Prevotella_buccalis	0	0	0	0	0	0	90.6637	0	0	0	0	0	0	0	0	0	0	0	0	0	0	0	0	0	0	0	0	6.12631	0	0	0	0	0	0	0	0
DTDPRHAMSYN-PWY: dTDP-L-rhamnose biosynthesis I|g__Prevotella.s__Prevotella_timonensis	0	0	0	0	0	0	0	0	0	0	0	0	0	0	0	0	0	0	0.423708	0	0	0	0	0	0	0	0	30.3024	0	0	0	0.687146	0	0	0	0
DTDPRHAMSYN-PWY: dTDP-L-rhamnose biosynthesis I|g__Streptococcus.s__Streptococcus_dysgalactiae	0	0.326688	0	0	0	0	0	0	0	0	0	0	0	0	0	159.747	0	0	0.718745	0.421168	0.493311	0.32859	0	0	0	0	0	0	0	0	0	0	575.135	0	0	0
DTDPRHAMSYN-PWY: dTDP-L-rhamnose biosynthesis I|g__Tannerella.s__Tannerella_forsythia	0	0	0	0	0	0	0	0	0	0	0	0	0	0	0	0	0	0	0	0	0	0	0	4.59729	0	0	0	0	0	0	0	0	0	0	0	0
DTDPRHAMSYN-PWY: dTDP-L-rhamnose biosynthesis I|unclassified	0	0	0	0	0	0	0	0	0	0	0	0	0	0	0	0	2.82148	0	0	0	0	0	0	0	131.541	0	0	0	0	0	0	8.26605	0	0	0	0
ECASYN-PWY: enterobacterial common antigen biosynthesis	0	0	0	0	0	0	0	0	0	0	0	0	0	0	0	0	0	0	0	0	1.21854	0	0	0.293482	0	0	0	0	0	0	0	0	0	0	0	0
ECASYN-PWY: enterobacterial common antigen biosynthesis|g__Escherichia.s__Escherichia_coli	0	0	0	0	0	0	0	0	0	0	0	0	0	0	0	0	0	0	0	0	0.547714	0	0	0	0	0	0	0	0	0	0	0	0	0	0	0
ENTBACSYN-PWY: enterobactin biosynthesis	0	0	0	0	0	0	0	0	0	0	0	0	0	0	0	0	0	0	0	12.331	7.91012	0	0	1.66315	0	0	0	0	0	0	0	3.38927	0	0	0	0
ENTBACSYN-PWY: enterobactin biosynthesis|g__Escherichia.s__Escherichia_coli	0	0	0	0	0	0	0	0	0	0	0	0	0	0	0	0	0	0	0	1.86688	0	0	0	0	0	0	0	0	0	0	0	0.945285	0	0	0	0
FAO-PWY: fatty acid &beta;-oxidation I	0.646102	0	0	0.340104	0	0	0	0	0	0	0	0	0	0	0	2.55526	0	20.1477	0	4.97427	5.23656	1.43946	0	1.53332	9.97131	0	0	0	0	0	0	3.87641	0	0	1.49357	0
FAO-PWY: fatty acid &beta;-oxidation I|g__Citrobacter.s__Citrobacter_freundii	0	0	0	0	0	0	0	0	0	0	0	0	0	0	0	0	0	0	0	0	0	0	0	0	0	0	0	0	0	0	0	0	0	0	1.27051	0
FAO-PWY: fatty acid &beta;-oxidation I|g__Escherichia.s__Escherichia_coli	0	0	0	0	0	0	0	0	0	0	0	0	0	0	0	0	0	0	0	0.205523	0	0	0	0	0	0	0	0	0	0	0	0.200163	0	0	0	0
FAO-PWY: fatty acid &beta;-oxidation I|unclassified	0.628468	0	0	0.340104	0	0	0	0	0	0	0	0	0	0	0	0.811156	0	0	0	0	0	0	0	0	9.271	0	0	0	0	0	0	0	0	0	0	0
FASYN-ELONG-PWY: fatty acid elongation -- saturated	0	0	0	0	0	0	0	20.3256	0	0	0	0	0	0	0	1.42113	0	0	4.08084	3.36775	6.33058	1.20432	0	10.1802	0	0	0	15.6897	0	0	0	7.39337	3.96803	0	3.71568	0
FASYN-ELONG-PWY: fatty acid elongation -- saturated|g__Citrobacter.s__Citrobacter_freundii	0	0	0	0	0	0	0	0	0	0	0	0	0	0	0	0	0	0	0	0	0	0	0	0	0	0	0	0	0	0	0	0	0	0	1.79715	0
FASYN-ELONG-PWY: fatty acid elongation -- saturated|g__Escherichia.s__Escherichia_coli	0	0	0	0	0	0	0	0	0	0	0	0	0	0	0	0	0	0	0	1.50825	1.15792	0	0	1.07648	0	0	0	0	0	0	0	0.534011	0	0	0	0
FASYN-ELONG-PWY: fatty acid elongation -- saturated|g__Haemophilus.s__Haemophilus_parainfluenzae	0	0	0	0	0	0	0	2.57932	0	0	0	0	0	0	0	0	0	0	2.57624	0	0	0	0	0	0	0	0	0	0	0	0	0	0	0	0	0
FASYN-INITIAL-PWY: superpathway of fatty acid biosynthesis initiation (E. coli)	0	1.60714	0	0.947583	0	0	0	26.4418	0	0	0	0	0	0	0	0.975701	3.74746	0	5.28565	9.24176	6.43171	1.76902	0	6.38361	1.43254	0	0	12.681	0	0	0	9.18801	2.60743	0	2.46877	0
FASYN-INITIAL-PWY: superpathway of fatty acid biosynthesis initiation (E. coli)|g__Eikenella.s__Eikenella_corrodens	0	0	0	0	0	0	0	0	0	0	0	0	0	0	0	0	0	0	0	0	0	0	0	0	0	0	0	0	0	0	0	3.04719	0	0	0	0
FASYN-INITIAL-PWY: superpathway of fatty acid biosynthesis initiation (E. coli)|g__Escherichia.s__Escherichia_coli	0	0	0	0	0	0	0	0	0	0	0	0	0	0	0	0	0	0	0	0.384288	0	0	0	0	0	0	0	0	0	0	0	0.535393	0	0	0	0
FASYN-INITIAL-PWY: superpathway of fatty acid biosynthesis initiation (E. coli)|g__Haemophilus.s__Haemophilus_parainfluenzae	0	0	0	0	0	0	0	4.71395	0	0	0	0	0	0	0	0	0	0	3.86348	0	0	0	0	0	0	0	0	0	0	0	0	0	0	0	0	0
FASYN-INITIAL-PWY: superpathway of fatty acid biosynthesis initiation (E. coli)|g__Pasteurella.s__Pasteurella_dagmatis	0	0	0	0	0	0	0	0	0	0	0	0	0	0	0	0	0	0	0	0	0	0	0	0.40828	0	0	0	0	0	0	0	0	0	0	0	0
FASYN-INITIAL-PWY: superpathway of fatty acid biosynthesis initiation (E. coli)|g__Proteus.s__Proteus_mirabilis	0	0	0	0	0	0	0	0	0	0	0	0	0	0	0	0	0	0	0	0	0.940166	0	0	0	0.439817	0	0	0	0	0	0	0	0	0	0	0
FASYN-INITIAL-PWY: superpathway of fatty acid biosynthesis initiation (E. coli)|unclassified	0	0	0	0	0	0	0	0	0	0	0	0	0	0	0	0	0	0	0	0	0	0	0	0	0	0	0	0	0	0	0	1.17488	0	0	0	0
FERMENTATION-PWY: mixed acid fermentation	0	0	0	0	0	0	18.4859	0	0	0	0	2.38701	0	0	0	2.00617	4.91259	0	1.39771	4.662	3.33133	0.318982	0	4.95507	185.727	0	0	0	0	0	0	8.68363	0	0	3.67779	0
FERMENTATION-PWY: mixed acid fermentation|g__Citrobacter.s__Citrobacter_freundii	0	0	0	0	0	0	0	0	0	0	0	0	0	0	0	0	0	0	0	0	0	0	0	0	0	0	0	0	0	0	0	0	0	0	1.09544	0
FERMENTATION-PWY: mixed acid fermentation|unclassified	0	0	0	0	0	0	0	0	0	0	0	0	0	0	0	1.60095	3.91224	0	0	0	0	0	0	0	89.1684	0	0	0	0	0	0	0	0	0	0	0
FOLSYN-PWY: superpathway of tetrahydrofolate biosynthesis and salvage	0	0	0	0	0	0	0	0	0	0	0	0	0	0	0	0.436097	0	0	0	5.82552	8.23091	0.501396	0	0	0	0	0	0	0	0	0	2.30579	0	0	0	0
FOLSYN-PWY: superpathway of tetrahydrofolate biosynthesis and salvage|g__Escherichia.s__Escherichia_coli	0	0	0	0	0	0	0	0	0	0	0	0	0	0	0	0	0	0	0	0.996449	0	0	0	0	0	0	0	0	0	0	0	0.416757	0	0	0	0
FUC-RHAMCAT-PWY: superpathway of fucose and rhamnose degradation	0	0	0	0	0	0	0	0	0	0	0	0	0	0	0	0.257025	0	0	0	1.77314	1.3174	0	0	0	0	0	0	0	0	0	0	0.509676	0	0	0	0
FUC-RHAMCAT-PWY: superpathway of fucose and rhamnose degradation|g__Escherichia.s__Escherichia_coli	0	0	0	0	0	0	0	0	0	0	0	0	0	0	0	0	0	0	0	1.69174	0.681526	0	0	0	0	0	0	0	0	0	0	0.464712	0	0	0	0
FUCCAT-PWY: fucose degradation	0	0	0	0	0	0	0	0	0	0	0	0	0	0	0	0.123062	0	0	0	2.32476	1.49482	0	0	0.578278	0	0	0	0	0	0	0	0.939499	0	0	0	0
FUCCAT-PWY: fucose degradation|g__Escherichia.s__Escherichia_coli	0	0	0	0	0	0	0	0	0	0	0	0	0	0	0	0.082621	0	0	0	1.96534	1.23321	0	0	0.337329	0	0	0	0	0	0	0	0.810851	0	0	0	0
GALACT-GLUCUROCAT-PWY: superpathway of hexuronide and hexuronate degradation	0	0	0	0	0	0	0	0	0	0	0	0	0	0	0	9.67541	0	0	0	4.67208	3.50815	0	0	1.95008	0	0	0	0	0	0	0	1.53379	3.09246	0	1.61774	0
GALACT-GLUCUROCAT-PWY: superpathway of hexuronide and hexuronate degradation|g__Escherichia.s__Escherichia_coli	0	0	0	0	0	0	0	0	0	0	0	0	0	0	0	0	0	0	0	1.27882	0.7698	0	0	0.435461	0	0	0	0	0	0	0	0.766324	0	0	0	0
GALACTARDEG-PWY: D-galactarate degradation I	0	0	0	0	0	0	0	0	0	0	0	0	0	0	0	0.051733	0	0	0	0	0	0	0	0	0	0	0	0	0	0	0	0.841923	0	0	1.85236	0
GALACTARDEG-PWY: D-galactarate degradation I|g__Citrobacter.s__Citrobacter_freundii	0	0	0	0	0	0	0	0	0	0	0	0	0	0	0	0	0	0	0	0	0	0	0	0	0	0	0	0	0	0	0	0	0	0	1.85236	0
GALACTARDEG-PWY: D-galactarate degradation I|g__Escherichia.s__Escherichia_coli	0	0	0	0	0	0	0	0	0	0	0	0	0	0	0	0.0448973	0	0	0	0	0	0	0	0	0	0	0	0	0	0	0	0.841923	0	0	0	0
GALACTUROCAT-PWY: D-galacturonate degradation I	0	0	0	0	0	0	0	0	0	0	0	0	0	0	0	5.4732	0	0	0	2.97544	2.74953	0	0	2.14516	0	0	0	1.6167	0	0	0	1.47202	1.72098	0	2.9273	0
GALACTUROCAT-PWY: D-galacturonate degradation I|g__Citrobacter.s__Citrobacter_freundii	0	0	0	0	0	0	0	0	0	0	0	0	0	0	0	0	0	0	0	0	0	0	0	0	0	0	0	0	0	0	0	0	0	0	1.18093	0
GALACTUROCAT-PWY: D-galacturonate degradation I|g__Escherichia.s__Escherichia_coli	0	0	0	0	0	0	0	0	0	0	0	0	0	0	0	0	0	0	0	1.71549	1.00291	0	0	0.417447	0	0	0	0	0	0	0	0.89723	0	0	0	0
GLCMANNANAUT-PWY: superpathway of N-acetylglucosamine, N-acetylmannosamine and N-acetylneuraminate degradation	0	1.73441	4.45035	0	110.367	0	197.775	52.5482	55.6914	0	0	6.44516	154.578	0	0	189.871	66.3382	524.487	6.38187	356.907	310.897	1.76946	0	382.117	200.885	264.242	0	58.2301	9.86676	0	0	228.579	620.308	1.50646	5.37396	0
GLCMANNANAUT-PWY: superpathway of N-acetylglucosamine, N-acetylmannosamine and N-acetylneuraminate degradation|g__Anaerococcus.s__Anaerococcus_obesiensis	0	0	0	0	0	0	59.1589	0.447783	11.2253	0	0	0	0	0	0	0	0	155.073	0.744685	0.722573	9.31951	0.313208	0	3.9868	34.3405	39.4308	0	8.98997	0	0	0	47.9684	0.884249	0	0	0
GLCMANNANAUT-PWY: superpathway of N-acetylglucosamine, N-acetylmannosamine and N-acetylneuraminate degradation|g__Anaerococcus.s__Anaerococcus_vaginalis	0	0	0	0	0	0	60.8945	0	0.316225	0	0	0	0	0	0	0	0	194.637	1.2621	0.998209	9.61904	0	0	6.8521	53.618	0	0	17.274	0	0	0	37.6143	0	0	0	0
GLCMANNANAUT-PWY: superpathway of N-acetylglucosamine, N-acetylmannosamine and N-acetylneuraminate degradation|g__Citrobacter.s__Citrobacter_freundii	0	0	0	0	0	0	0	0	0	0	0	0	0	0	0	0	0	0	0	0	0	0	0	0	0	0	0	0	0	0	0	0	0	0	3.20764	0
GLCMANNANAUT-PWY: superpathway of N-acetylglucosamine, N-acetylmannosamine and N-acetylneuraminate degradation|g__Escherichia.s__Escherichia_coli	0	0	0	0	0	0	0	0	0	0	0	0	0	0	0	0	0	0	0	2.00933	1.3258	0	0	0.348265	0	0	0	0	0	0	0	0.638532	0	0	0	0
GLCMANNANAUT-PWY: superpathway of N-acetylglucosamine, N-acetylmannosamine and N-acetylneuraminate degradation|g__Haemophilus.s__Haemophilus_parainfluenzae	0	0	0	0	0	0	0	3.51703	0	0	0	0	0	0	0	0	0	0	2.21859	0	0	0	0	0	0	0	0	0	0	0	0	0	0	0	0	0
GLCMANNANAUT-PWY: superpathway of N-acetylglucosamine, N-acetylmannosamine and N-acetylneuraminate degradation|g__Pasteurella.s__Pasteurella_dagmatis	0	0	0	0	0	0	0	0	0	0	0	0	0	0	0	0	0	0	0	0	0	0	0	0.284284	0	0	0	0	0	0	0	0	0	0	0	0
GLCMANNANAUT-PWY: superpathway of N-acetylglucosamine, N-acetylmannosamine and N-acetylneuraminate degradation|g__Staphylococcus.s__Staphylococcus_haemolyticus	0	0	0	0	0	0	0	0	0	0	0	0	0	0	0	0	0	0	0	0	0	0	0	0	0	0	0	0	0	0	0	0	0	1.28912	0	0
GLCMANNANAUT-PWY: superpathway of N-acetylglucosamine, N-acetylmannosamine and N-acetylneuraminate degradation|g__Staphylococcus.s__Staphylococcus_pettenkoferi	0	0	0	0	0	0	0	0	0	0	0	0	0	0	0	0	0	0	0	0	0	0	0	0	0	0	0	0	9.49711	0	0	0	0	0	0	0
GLCMANNANAUT-PWY: superpathway of N-acetylglucosamine, N-acetylmannosamine and N-acetylneuraminate degradation|g__Streptococcus.s__Streptococcus_dysgalactiae	0	0	0	0	0	0	0	0	0	0	0	0	0	0	0	168.909	0	0	0	0	0.380989	0.390072	0	0	0	0	0	0	0	0	0	0	613.378	0	0	0
GLCMANNANAUT-PWY: superpathway of N-acetylglucosamine, N-acetylmannosamine and N-acetylneuraminate degradation|unclassified	0	0	0	0	0	0	0	0	0	0	0	0	106.231	0	0	0	3.0437	0	0	0	12.1013	0	0	0	3.17387	105.672	0	0	0	0	0	3.57366	1.24922	0	0	0
GLUCARDEG-PWY: D-glucarate degradation I	0	0	0	0	0	0	0	0	0	0	0	0	0	0	0	0.0790858	0	0	0	0	0.590992	0	0	0.922314	0	0	0	0	0	0	0	0.841923	0	0	2.07272	0
GLUCARDEG-PWY: D-glucarate degradation I|g__Citrobacter.s__Citrobacter_freundii	0	0	0	0	0	0	0	0	0	0	0	0	0	0	0	0	0	0	0	0	0	0	0	0	0	0	0	0	0	0	0	0	0	0	2.07272	0
GLUCARDEG-PWY: D-glucarate degradation I|g__Escherichia.s__Escherichia_coli	0	0	0	0	0	0	0	0	0	0	0	0	0	0	0	0.0582766	0	0	0	0	0.590992	0	0	0	0	0	0	0	0	0	0	0.841923	0	0	0	0
GLUCARGALACTSUPER-PWY: superpathway of D-glucarate and D-galactarate degradation	0	0	0	0	0	0	0	0	0	0	0	0	0	0	0	0.051733	0	0	0	0	0	0	0	0	0	0	0	0	0	0	0	0.841923	0	0	1.85236	0
GLUCARGALACTSUPER-PWY: superpathway of D-glucarate and D-galactarate degradation|g__Citrobacter.s__Citrobacter_freundii	0	0	0	0	0	0	0	0	0	0	0	0	0	0	0	0	0	0	0	0	0	0	0	0	0	0	0	0	0	0	0	0	0	0	1.85236	0
GLUCARGALACTSUPER-PWY: superpathway of D-glucarate and D-galactarate degradation|g__Escherichia.s__Escherichia_coli	0	0	0	0	0	0	0	0	0	0	0	0	0	0	0	0.0448973	0	0	0	0	0	0	0	0	0	0	0	0	0	0	0	0.841923	0	0	0	0
GLUCONEO-PWY: gluconeogenesis I	0.692077	0	0	0	289.338	0	128.801	4.98569	21.58	0	0	9.67417	0	0	0	31.1641	0	355.193	5.72721	193.139	208.473	2.52534	0	65.29	42.6014	0	0	134.542	0	0	0	180.082	0	3.40321	17.6712	0
GLUCONEO-PWY: gluconeogenesis I|g__Citrobacter.s__Citrobacter_freundii	0	0	0	0	0	0	0	0	0	0	0	0	0	0	0	0	0	0	0	0	0	0	0	0	0	0	0	0	0	0	0	0	0	0	1.10643	0
GLUCOSE1PMETAB-PWY: glucose and glucose-1-phosphate degradation	0	0	0	0	0	0	0	2.02551	0	0	0	0	0	0	0	0.169135	0	0	1.40841	10.4769	17.345	0	0	1.07191	0	0	0	0	0	0	0	1.72557	0	0	0	0
GLUCOSE1PMETAB-PWY: glucose and glucose-1-phosphate degradation|g__Escherichia.s__Escherichia_coli	0	0	0	0	0	0	0	0	0	0	0	0	0	0	0	0	0	0	0	2.08123	1.22321	0	0	0	0	0	0	0	0	0	0	0.81465	0	0	0	0
GLUCUROCAT-PWY: superpathway of &beta;-D-glucuronide and D-glucuronate degradation	0	1.40021	0	0	0	0	0	0	0	0	0	0	0	0	0	284.881	0.373922	0	0.402497	12.5577	6.53571	0.67003	0	3.78719	0	0	0	0	0	0	0	1.75759	907.622	0	1.95989	0
GLUCUROCAT-PWY: superpathway of &beta;-D-glucuronide and D-glucuronate degradation|g__Escherichia.s__Escherichia_coli	0	0	0	0	0	0	0	0	0	0	0	0	0	0	0	0	0	0	0	2.14065	0.704163	0	0	0.629228	0	0	0	0	0	0	0	0.714885	0	0	0	0
GLUCUROCAT-PWY: superpathway of &beta;-D-glucuronide and D-glucuronate degradation|g__Streptococcus.s__Streptococcus_dysgalactiae	0	0.737792	0	0	0	0	0	0	0	0	0	0	0	0	0	236.057	0.191811	0	0.358088	0	0	0.265873	0	0	0	0	0	0	0	0	0	0	897.319	0	0	0
GLUDEG-I-PWY: GABA shunt	0	0	0	0	52.3644	0	7.07862	0	0	0	0	0	0	0	0	0.184637	0	0	0	0	0	0.634379	0	0.585415	0	0	0	0	0	0	0	0	0	0	0	0
GLUTORN-PWY: L-ornithine biosynthesis	0	0.30781	0	0	0	0	59.3569	23.8081	0.824104	0	0	4.18918	0	0	0	1.07273	5.12823	96.6094	0	14.3102	28.2631	2.25909	0	1.79087	1.37039	0	0	1.65735	0	0	0	15.4753	0.444394	1.22201	1.17648	0
GLUTORN-PWY: L-ornithine biosynthesis|g__Bifidobacterium.s__Bifidobacterium_breve	0	0	0	0	0	0	0	0	0	0	0	0	0	0	0	0	0	0	0	12.7542	24.0349	0	0	0	0	0	0	0	0	0	0	0	0	0	0	0
GLUTORN-PWY: L-ornithine biosynthesis|g__Escherichia.s__Escherichia_coli	0	0	0	0	0	0	0	0	0	0	0	0	0	0	0	0	0	0	0	0	0	0	0	0	0	0	0	0	0	0	0	0.261477	0	0	0	0
GLUTORN-PWY: L-ornithine biosynthesis|g__Morganella.s__Morganella_morganii	0	0	0	0	0	0	0	0	0	0	0	3.94246	0	0	0	0	0	0	0	0	0	0	0	0	0	0	0	0	0	0	0	0	0	0	0	0
GLUTORN-PWY: L-ornithine biosynthesis|g__Pasteurella.s__Pasteurella_dagmatis	0	0	0	0	0	0	0	0	0	0	0	0	0	0	0	0	0	0	0	0	0	0	0	0.442262	0	0	0	0	0	0	0	0	0	0	0	0
GLUTORN-PWY: L-ornithine biosynthesis|g__Prevotella.s__Prevotella_bergensis	0	0	0	0	0	0	0	0	0	0	0	0	0	0	0	0	0	0	0	0	0	0	0	0.339754	0	0	0	0.65017	0	0	0	0	0.294267	0	0	0
GLUTORN-PWY: L-ornithine biosynthesis|g__Proteus.s__Proteus_mirabilis	0	0	0	0	0	0	0	0	0	0	0	0	0	0	0	0	0	0	0	0	0.411317	0	0	0	0.472154	0	0	0	0	0	0	0	0	0	0	0
GLUTORN-PWY: L-ornithine biosynthesis|g__Pseudomonas.s__Pseudomonas_aeruginosa	0	0	0	0	0	0	0	0	0.261273	0	0	0	0	0	0	0	0	0	0	0	0	0	0	0	0	0	0	0	0	0	0	0	0	0	0	0
GLUTORN-PWY: L-ornithine biosynthesis|g__Staphylococcus.s__Staphylococcus_epidermidis	0	0	0	0	0	0	0	0	0	0	0	0	0	0	0	0	0	2.27018	0	0	0	0	0	0	0	0	0	0	0	0	0	0	0	0.790078	0	0
GLUTORN-PWY: L-ornithine biosynthesis|g__Veillonella.s__Veillonella_parvula	0	0	0	0	0	0	45.969	0	0	0	0	0	0	0	0	0	0	0	0	0	0.326519	0	0	0	0	0	0	0	0	0	0	0	0	0	0	0
GLYCOCAT-PWY: glycogen degradation I (bacterial)	0	0	0	0	0	0	0	0	0	0	0	0	0	0	0	0	0	0	0	6.84356	1.52186	0	0	2.14135	0	0	0	0	0	0	0	1.58652	0	0	0	0
GLYCOGENSYNTH-PWY: glycogen biosynthesis I (from ADP-D-Glucose)	0	1.34562	8.43792	0	79.2429	0	193.523	73.8912	58.704	0	1.97647	3.08887	366.148	211.943	0	330.92	93.8243	482.358	8.216	418.764	640.528	3.15967	0	62.7481	506.879	313.075	0.603909	557.817	0	5.76759	0	460.301	80.6655	4.05025	6.66178	0
GLYCOGENSYNTH-PWY: glycogen biosynthesis I (from ADP-D-Glucose)|g__Anaerococcus.s__Anaerococcus_hydrogenalis	0	0	0	0	0	0	0	0	0	0	0	0	0	0	0	66.5571	0	0	0.735913	14.0735	24.4531	0	0	0	0.732136	0	0	0.177512	0	0	0	0.657671	0	0	0	0
GLYCOGENSYNTH-PWY: glycogen biosynthesis I (from ADP-D-Glucose)|g__Anaerococcus.s__Anaerococcus_lactolyticus	0	0	0	0	0	0	0.281078	0	0	0	0	0	1.64549	0	0	0.642881	0	0	0.386757	207.279	361.722	0	0	13.4872	0	0.792465	0	10.4765	0	0	0	3.99176	2.74367	0	0	0
GLYCOGENSYNTH-PWY: glycogen biosynthesis I (from ADP-D-Glucose)|g__Anaerococcus.s__Anaerococcus_obesiensis	0	0	1.69373	0	0	0	72.7684	0	10.9471	0	0	0	0	0	0	0.157946	0	224.378	1.73161	0.75055	10.0597	0.31743	0	7.92233	64.4892	35.2605	0	15.006	0	0	0	65.3848	0.838615	0	0	0
GLYCOGENSYNTH-PWY: glycogen biosynthesis I (from ADP-D-Glucose)|g__Anaerococcus.s__Anaerococcus_vaginalis	0	0	0	0	0	0	30.3557	0	1.30198	0	0	0	0	0	0	0	0	107.07	0.747398	0.408652	8.05601	0.0989302	0	3.69817	26.3437	0	0	13.1029	0	0	0	15.6434	0	0	0	0
GLYCOGENSYNTH-PWY: glycogen biosynthesis I (from ADP-D-Glucose)|g__Citrobacter.s__Citrobacter_freundii	0	0	0	0	0	0	0	0	0	0	0	0	0	0	0	0	0	0	0	0	0	0	0	0	0	0	0	0	0	0	0	0	0	0	1.13191	0
GLYCOGENSYNTH-PWY: glycogen biosynthesis I (from ADP-D-Glucose)|g__Escherichia.s__Escherichia_coli	0	0	0	0	0	0	0	0	0	0	0	0	0	0	0	0	0	0	0	0.789193	0.664701	0	0	0	0	0	0	0	0	0	0	0.361784	0	0	0	0
GLYCOGENSYNTH-PWY: glycogen biosynthesis I (from ADP-D-Glucose)|g__Fusobacterium.s__Fusobacterium_nucleatum	0	0	0	0	0	0	0	9.39561	3.33827	0	0	0	0	0	0	0	0	0	0	0	0	0	0	0	0	0	0	0	0	0	0	0	3.32994	0	0	0
GLYCOGENSYNTH-PWY: glycogen biosynthesis I (from ADP-D-Glucose)|g__Granulicatella.s__Granulicatella_adiacens	0	0	0	0	0	0	0.913016	0	0	0	0	0	0	0	0	0	0	0	0	0	0	0	0	0	0	0	0	0	0	0	0	0	0	0	0	0
GLYCOGENSYNTH-PWY: glycogen biosynthesis I (from ADP-D-Glucose)|unclassified	0	0	0	0	23.3894	0	31.1262	0	7.32774	0	0	0	288.421	0	0	63.3287	13.1356	45.9924	0	49.2966	79.6179	0	0	0	198.606	209.531	0	399.629	0	0	0	227.639	1.34929	0	0	0
GLYCOL-GLYOXDEG-PWY: superpathway of glycol metabolism and degradation	0	0	0	0	0	0	0	0	0	0	0	0	0	0	0	0.120212	0	0	0	0.79563	0.994792	0	0	0	0	0	0	0	0	0	0	0.213039	0	0	0	0
GLYCOL-GLYOXDEG-PWY: superpathway of glycol metabolism and degradation|g__Escherichia.s__Escherichia_coli	0	0	0	0	0	0	0	0	0	0	0	0	0	0	0	0.067796	0	0	0	0.79446	0.966431	0	0	0	0	0	0	0	0	0	0	0.213039	0	0	0	0
GLYCOLYSIS-E-D: superpathway of glycolysis and Entner-Doudoroff	0	0	0	0	191.774	0	72.4167	0	1.24027	0	0	0	0	0	0	0.935857	1.29271	36.6438	2.02055	9.25988	9.6794	2.32489	0	24.8819	12.8549	0	0	9.06792	0	0	0	191.594	4.00557	0	5.72718	0
GLYCOLYSIS-E-D: superpathway of glycolysis and Entner-Doudoroff|g__Citrobacter.s__Citrobacter_freundii	0	0	0	0	0	0	0	0	0	0	0	0	0	0	0	0	0	0	0	0	0	0	0	0	0	0	0	0	0	0	0	0	0	0	0.753952	0
GLYCOLYSIS-E-D: superpathway of glycolysis and Entner-Doudoroff|g__Escherichia.s__Escherichia_coli	0	0	0	0	0	0	0	0	0	0	0	0	0	0	0	0	0	0	0	0	0.573031	0	0	0	0	0	0	0	0	0	0	0.619117	0	0	0	0
GLYCOLYSIS-TCA-GLYOX-BYPASS: superpathway of glycolysis, pyruvate dehydrogenase, TCA, and glyoxylate bypass	0	0	0	0	0	0	0	0	1.58154	0	0	0	0	0	0	1.19322	0	210.102	0	13.0045	20.076	3.59342	0	1.96636	92.6387	0	0	0	0	0	0	9.6464	0	0	5.20644	0
GLYCOLYSIS-TCA-GLYOX-BYPASS: superpathway of glycolysis, pyruvate dehydrogenase, TCA, and glyoxylate bypass|g__Citrobacter.s__Citrobacter_freundii	0	0	0	0	0	0	0	0	0	0	0	0	0	0	0	0	0	0	0	0	0	0	0	0	0	0	0	0	0	0	0	0	0	0	1.12752	0
GLYCOLYSIS-TCA-GLYOX-BYPASS: superpathway of glycolysis, pyruvate dehydrogenase, TCA, and glyoxylate bypass|g__Escherichia.s__Escherichia_coli	0	0	0	0	0	0	0	0	0	0	0	0	0	0	0	0	0	0	0	0	1.00988	0	0	0	0	0	0	0	0	0	0	0.457987	0	0	0	0
GLYCOLYSIS-TCA-GLYOX-BYPASS: superpathway of glycolysis, pyruvate dehydrogenase, TCA, and glyoxylate bypass|unclassified	0	0	0	0	0	0	0	0	0	0	0	0	0	0	0	0	0	0	0	0	0	0	0	0	65.8953	0	0	0	0	0	0	0	0	0	0	0
GLYCOLYSIS: glycolysis I (from glucose 6-phosphate)	1.18352	3.68313	10.2714	44.7058	644.212	0	211.884	218.831	80.3988	0	0	19.8834	651.107	212.969	681.219	266.215	472.595	558.388	10.0645	523.417	515.107	5.4039	0	724.872	58.9647	579.541	11.6128	541.034	22.0893	5.95878	0	408.938	71.5468	9.50933	63.9433	0
GLYCOLYSIS: glycolysis I (from glucose 6-phosphate)|g__Citrobacter.s__Citrobacter_freundii	0	0	0	0	0	0	0	0	0	0	0	0	0	0	0	0	0	0	0	0	0	0	0	0	0	0	0	0	0	0	0	0	0	0	0.942039	0
GLYCOLYSIS: glycolysis I (from glucose 6-phosphate)|g__Escherichia.s__Escherichia_coli	0	0	0	0	0	0	0	0	0	0	0	0	0	0	0	0	0	0	0	0	0.846705	0	0	0	0	0	0	0	0	0	0	0.573411	0	0	0	0
GLYCOLYSIS: glycolysis I (from glucose 6-phosphate)|g__Staphylococcus.s__Staphylococcus_aureus	0	0.408116	0	43.4073	0	0	0.769696	151.108	35.2275	0	0	0	11.2303	0	680.86	0.219388	30.7225	181.382	0	0	0	0.681623	0	0	0	16.7821	0	0	0	0	0	6.43005	0	0	0	0
GLYCOLYSIS: glycolysis I (from glucose 6-phosphate)|unclassified	0	0	0	0	42.526	0	17.84	0	3.96735	0	0	0	165.678	0	0	7.41272	13.5822	32.5858	0	43.9584	77.3068	0	0	0	54.1154	199.704	0	4.02795	0	0	0	80.6161	0	0	12.0971	0
GLYOXYLATE-BYPASS: glyoxylate cycle	0	0	0	0	0	0	0	0	0.374865	0	0	0	0	0	0	1.11817	0	133.613	0	4.63554	4.89536	2.39183	0	1.41579	139.729	0	0	0	0	0	0	2.20485	0	1.70247	3.00262	0
GLYOXYLATE-BYPASS: glyoxylate cycle|g__Citrobacter.s__Citrobacter_freundii	0	0	0	0	0	0	0	0	0	0	0	0	0	0	0	0	0	0	0	0	0	0	0	0	0	0	0	0	0	0	0	0	0	0	1.13807	0
GLYOXYLATE-BYPASS: glyoxylate cycle|g__Corynebacterium.s__Corynebacterium_amycolatum	0	0	0	0	0	0	0	0	0	0	0	0	0	0	0	0	0	30.1126	0	0	0	1.9438	0	0	0	0	0	0	0	0	0	0	0	1.02967	0	0
GLYOXYLATE-BYPASS: glyoxylate cycle|g__Corynebacterium.s__Corynebacterium_sp_HFH0082	0	0	0	0	0	0	0	0	0	0	0	0	0	0	0	0	0	26.319	0	0	0	0	0	0	0	0	0	0	0	0	0	0	0	0	0	0
GLYOXYLATE-BYPASS: glyoxylate cycle|g__Enhydrobacter.s__Enhydrobacter_aerosaccus	0	0	0	0	0	0	0	0	0	0	0	0	0	0	0	0	0	0	0	0	0	0.0766259	0	0	0	0	0	0	0	0	0	0	0	0	0	0
GLYOXYLATE-BYPASS: glyoxylate cycle|g__Escherichia.s__Escherichia_coli	0	0	0	0	0	0	0	0	0	0	0	0	0	0	0	0.0910782	0	0	0	3.06428	1.34346	0	0	0.609767	0	0	0	0	0	0	0	0.324796	0	0	0	0
GLYOXYLATE-BYPASS: glyoxylate cycle|unclassified	0	0	0	0	0	0	0	0	0	0	0	0	0	0	0	0	0	0	0	0	0	0	0	0	114.317	0	0	0	0	0	0	0	0	0	0	0
GOLPDLCAT-PWY: superpathway of glycerol degradation to 1,3-propanediol	0	0	0	0	0	0	0	0	0	0	0	0	0	0	0	0.107085	0	0	0	0	0	0	0	0	0	0	0	0	0	0	0	0	0	0	1.97072	0
GOLPDLCAT-PWY: superpathway of glycerol degradation to 1,3-propanediol|g__Citrobacter.s__Citrobacter_freundii	0	0	0	0	0	0	0	0	0	0	0	0	0	0	0	0	0	0	0	0	0	0	0	0	0	0	0	0	0	0	0	0	0	0	1.24134	0
HCAMHPDEG-PWY: 3-phenylpropanoate and 3-(3-hydroxyphenyl)propanoate degradation to 2-oxopent-4-enoate	0	0	0	0	0	0	0	0	0	0	0	0	0	0	0	0	0	0	0	0	0	0	0	0	0	0	0	0	0	0	0	0	0	0	1.46636	0
HCAMHPDEG-PWY: 3-phenylpropanoate and 3-(3-hydroxyphenyl)propanoate degradation to 2-oxopent-4-enoate|g__Citrobacter.s__Citrobacter_freundii	0	0	0	0	0	0	0	0	0	0	0	0	0	0	0	0	0	0	0	0	0	0	0	0	0	0	0	0	0	0	0	0	0	0	1.46636	0
HEME-BIOSYNTHESIS-II: heme biosynthesis I (aerobic)	0	0.30963	0	0.185625	29.2036	41.592	82.9523	16.9641	0.576014	0	0	0	0	109.884	0	0.974667	6.66335	78.3292	0.385471	1.39323	4.60306	3.83913	0	1.48456	135.36	0	0	4.44103	13.3299	633.996	30.7923	101.405	0.634884	15.653	1.53447	0
HEME-BIOSYNTHESIS-II: heme biosynthesis I (aerobic)|g__Citrobacter.s__Citrobacter_freundii	0	0	0	0	0	0	0	0	0	0	0	0	0	0	0	0	0	0	0	0	0	0	0	0	0	0	0	0	0	0	0	0	0	0	1.15079	0
HEME-BIOSYNTHESIS-II: heme biosynthesis I (aerobic)|g__Corynebacterium.s__Corynebacterium_amycolatum	0	0	0	0	0	0	0	0	0	0	0	0	0	0	0	0	0	5.30672	0	0	0	1.96191	0	0	0	0	0	0	0	0	0	0	0	0	0	0
HEME-BIOSYNTHESIS-II: heme biosynthesis I (aerobic)|g__Corynebacterium.s__Corynebacterium_aurimucosum	0	0	0	0	0	0	0	0	0	0	0	0	0	0	0	0	1.60035	0	0	0	0	0	0	0	0	0	0	0	0	0	0	0	0	0	0	0
HEME-BIOSYNTHESIS-II: heme biosynthesis I (aerobic)|g__Corynebacterium.s__Corynebacterium_resistens	0	0	0	0	0	0	0	0	0	0	0	0	0	0	0	0.535198	0	0	0	0	0	0	0	0	0	0	0	0	0	0	0	0	0	0	0	0
HEME-BIOSYNTHESIS-II: heme biosynthesis I (aerobic)|g__Corynebacterium.s__Corynebacterium_sp_HFH0082	0	0	0	0	0	0	0	0	0	0	0	0	0	0	0	0	0	23.4647	0	0	0	0	0	0	0	0	0	0	0	0	0	0	0	0	0	0
HEME-BIOSYNTHESIS-II: heme biosynthesis I (aerobic)|g__Corynebacterium.s__Corynebacterium_striatum	0	0	0	0	20.4634	41.592	1.17781	9.82194	0	0	0	0	0	109.884	0	0	0	0	0	0	0	0.560224	0	0	0	0	0	0	0	633.248	0	77.6179	0	12.4073	0	0
HEME-BIOSYNTHESIS-II: heme biosynthesis I (aerobic)|g__Proteus.s__Proteus_mirabilis	0	0	0	0	0	0	0	0	0	0	0	0	0	0	0	0	0	0	0	0	0.74463	0	0	0	0.306154	0	0	0	0	0	0	0	0	0	0	0
HEME-BIOSYNTHESIS-II: heme biosynthesis I (aerobic)|g__Staphylococcus.s__Staphylococcus_epidermidis	0	0	0	0	0	0	0	0	0	0	0	0	0	0	0	0	0	3.47852	0	0	0	0	0	0	0	0	0	0	0	0	0	0	0	1.05538	0	0
HEME-BIOSYNTHESIS-II: heme biosynthesis I (aerobic)|g__Staphylococcus.s__Staphylococcus_pettenkoferi	0	0	0	0	0	0	0	0	0	0	0	0	0	0	0	0	0	0	0	0	0	0	0	0	0	0	0	0	11.9242	0	0	0	0	0	0	0
HEME-BIOSYNTHESIS-II: heme biosynthesis I (aerobic)|unclassified	0	0	0	0	0	0	0	0	0	0	0	0	0	0	0	0	0	0	0	0	0	0	0	0	126.354	0	0	0	0	0	0	0	0	0	0	0
HEMESYN2-PWY: heme biosynthesis II (anaerobic)	0	0.676374	0	0	42.8193	33.5714	104.421	47.4756	31.1305	5.09212	0	0	21.1259	135.057	0	2.55755	53.0084	277.803	4.1717	4.80377	16.7974	3.17586	0	8.58176	199.541	19.6801	0	4.72987	3.81373	617.112	34.361	153.373	0.79851	17.79	0.691286	0
HEMESYN2-PWY: heme biosynthesis II (anaerobic)|g__Actinomyces.s__Actinomyces_odontolyticus	0	0	0	0	0	0	15.5477	0	0	0	0	0	0	0	0	0	0	0	0	0	0	0	0	0	0	0	0	0	0	0	0	0	0	0	0	0
HEMESYN2-PWY: heme biosynthesis II (anaerobic)|g__Campylobacter.s__Campylobacter_ureolyticus	0	0	0	0	0	0	0	0	0	0	0	0	0	0	0	0	0	0	0	0	0	0	0	0	0	0	0	0.748831	0	0	0	0	0	0	0	0
HEMESYN2-PWY: heme biosynthesis II (anaerobic)|g__Corynebacterium.s__Corynebacterium_resistens	0	0	0	0	0	0	0	0	0	0	0	0	0	0	0	0.630922	0	0	0	0	0	0	0	0	0	0	0	0	0	0	0	0	0	0	0	0
HEMESYN2-PWY: heme biosynthesis II (anaerobic)|g__Corynebacterium.s__Corynebacterium_striatum	0	0	0	0	19.5802	33.5714	0.554352	9.2725	0	0	0	0	0	107.033	0	0	0	0	0	0	0	0.580034	0	0	0	0	0	0	0	600.218	0	74.554	0	13.4821	0	0
HEMESYN2-PWY: heme biosynthesis II (anaerobic)|g__Eikenella.s__Eikenella_corrodens	0	0	0	0	0	0	0	0	0	0	0	0	0	0	0	0	0	0	0	0	0	0	0	0	0	0	0	0	0	0	0	2.39665	0	0	0	0
HEMESYN2-PWY: heme biosynthesis II (anaerobic)|g__Escherichia.s__Escherichia_coli	0	0	0	0	0	0	0	0	0	0	0	0	0	0	0	0	0	0	0	0.849182	0	0	0	0	0	0	0	0	0	0	0	0.894871	0	0	0	0
HEMESYN2-PWY: heme biosynthesis II (anaerobic)|g__Haemophilus.s__Haemophilus_parainfluenzae	0	0	0	0	0	0	0	4.35979	0	0	0	0	0	0	0	0	0	0	0.545649	0	0	0	0	0	0	0	0	0	0	0	0	0	0	0	0	0
HEMESYN2-PWY: heme biosynthesis II (anaerobic)|g__Proteus.s__Proteus_mirabilis	0	0	0	0	0	0	0	0	0	0	0	0	0	0	0	0	0	0	0	0	0.789791	0	0	0	0.316382	0	0	0	0	0	0	0	0	0	0	0
HEMESYN2-PWY: heme biosynthesis II (anaerobic)|unclassified	0	0	0	0	0	0	0	0	0	0	0	0	0	0	0	0.759203	0	0	0	0	0	0	0	0	75.6774	0	0	1.41956	0	0	0	0	0	0	0	0
HEXITOLDEGSUPER-PWY: superpathway of hexitol degradation (bacteria)	0	0	0	0	243.225	0	103.917	21.2567	27.8744	0	0	0	63.0545	0	0	1.136	202.292	89.6957	2.18243	19.7429	12.6353	2.68075	0	3.71684	12.7027	99.3627	0	1.24299	0	0	0	209.756	0	0	16.6502	0
HEXITOLDEGSUPER-PWY: superpathway of hexitol degradation (bacteria)|g__Citrobacter.s__Citrobacter_freundii	0	0	0	0	0	0	0	0	0	0	0	0	0	0	0	0	0	0	0	0	0	0	0	0	0	0	0	0	0	0	0	0	0	0	0.951318	0
HISDEG-PWY: L-histidine degradation I	0.289379	1.90547	1.66784	43.7883	1025.95	20.1764	93.2831	191.628	42.3055	4.92009	0	0	128.456	142.871	681.515	264.334	120.679	267.888	1.2823	56.4951	54.7155	3.53356	0	22.9924	19.5136	122.421	0	22.7251	33.0573	559.614	27.9524	116.837	631.941	13.5364	3044.65	0
HISDEG-PWY: L-histidine degradation I|g__Citrobacter.s__Citrobacter_freundii	0	0	0	0	0	0	0	0	0	0	0	0	0	0	0	0	0	0	0	0	0	0	0	0	0	0	0	0	0	0	0	0	0	0	0.658928	0
HISDEG-PWY: L-histidine degradation I|g__Corynebacterium.s__Corynebacterium_aurimucosum	0	0	0	0	0	0	0	0	0	0	0	0	0	0	0	0	1.94131	0	0	0	0	0	0	0	0	0	0	0	0	0	0	0	0	0	0	0
HISDEG-PWY: L-histidine degradation I|g__Corynebacterium.s__Corynebacterium_pseudogenitalium	0	0	0	0	0	0	0	0	0	0	0	0	0	0	0	0	0	0	0	0	0	0	0	0	0	0	0	0	3.63204	0	0	0	0	0	0	0
HISDEG-PWY: L-histidine degradation I|g__Corynebacterium.s__Corynebacterium_resistens	0	0	0	0	0	0	0	0	0	0	0	0	0	0	0	0.819187	0	0	0	0	0	0	0	0	0	0	0	0	0	0	0	0	0	0	0	0
HISDEG-PWY: L-histidine degradation I|g__Corynebacterium.s__Corynebacterium_striatum	0	0	0	0	19.3028	20.1764	1.0926	9.57079	0	0	0	0	0	141.095	0	0	0	0	0	0	0	0.887828	0	0	0	0	0	0	0	508.156	24.2917	69.6554	0	9.57944	0.273087	0
HISDEG-PWY: L-histidine degradation I|g__Corynebacterium.s__Corynebacterium_tuberculostearicum	0	0	0	0	0	0	0	0	0	0	0	0	0	0	0	0	0	0	0	0	0	0	0	0	0	0	0	0	5.53977	0	0	0	0	0	0	0
HISDEG-PWY: L-histidine degradation I|g__Fusobacterium.s__Fusobacterium_nucleatum	0	0	0	0	0	0	0	8.42646	2.97781	0	0	0	0	0	0	0	0	0	0	0	0	0	0	0	0	0	0	0	0	0	0	0	2.90711	0	0	0
HISDEG-PWY: L-histidine degradation I|g__Peptoniphilus.s__Peptoniphilus_harei	0	0.192259	0	0	971.565	0	50.5893	0	0.926949	0	0	0	0	0	0	86.7647	81.1368	51.3208	1.13942	42.7899	48.0938	0.563273	0	10.1882	1.76706	26.8018	0	15.3614	0	0	0	8.84281	0	0	2384.44	0
HISDEG-PWY: L-histidine degradation I|g__Peptoniphilus.s__Peptoniphilus_lacrimalis	0	0	0	0	0	0	0	0	0	0	0	0	0	0	0	0	0	0	0	0	0	0	0	2.82223	0	0	0	0	0	0	0	0	0	0	0	0
HISDEG-PWY: L-histidine degradation I|g__Prevotella.s__Prevotella_timonensis	0	0	0	0	0	0	0	0	0	0	0	0	0	0	0	0	0	0	0	0	0	0	0	0	0	0	0	3.16957	0	0	0	0	0	0	0	0
HISDEG-PWY: L-histidine degradation I|g__Pseudomonas.s__Pseudomonas_aeruginosa	0	0	0	0	0	0	0	0	0.370221	0	0	0	0	0	0	0	0	0	0	0	0	0	0	0	0	0	0	0	0	0	0	0	0	0	0	0
HISDEG-PWY: L-histidine degradation I|g__Staphylococcus.s__Staphylococcus_aureus	0	0.846235	0	43.3382	0	0	0.765394	176.965	39.0929	4.92009	0	0	16.1404	0	681.515	0.39091	34.0731	201.257	0.319617	0	0.293033	1.02964	0	0	0	17.3063	0	0	0	0	0	6.72557	0	1.36153	0	0
HISDEG-PWY: L-histidine degradation I|g__Staphylococcus.s__Staphylococcus_pettenkoferi	0	0	0	0	0	0	0	0	0	0	0	0	0	0	0	0	0	0	0	0	0	0	0	0	0	0	0	0	18.5925	0	0	0	0	0	0	0
HISDEG-PWY: L-histidine degradation I|g__Staphylococcus.s__Staphylococcus_simulans	0	0	0	0	0	0	0	0	0	0	0	0	0	0	0	0	0	0	0	0	0	0.198926	0	0	15.6105	0	0	0	0	0	0	0	0	0	0	0
HISDEG-PWY: L-histidine degradation I|g__Streptococcus.s__Streptococcus_dysgalactiae	0	0.407205	0	0	0	0	0	0	0	0	0	0	0	0	0	175.119	0	0	0	0	0	0.555249	0	0	0	0	0	0	0	0	0	0	624.942	0	0	0
HISDEG-PWY: L-histidine degradation I|unclassified	0	0	0	0	0	0	0	0	0	0	0	0	110.949	0	0	0	0	15.2159	0	0	0	0	0	0	0	25.7818	0	0	0	65.4858	0	21.3886	0	0	839.607	0
HISTSYN-PWY: L-histidine biosynthesis	0.323337	0	0	0	61.3529	27.3897	89.3132	17.5081	7.28227	0	0	0	0	0	102.9	4.1581	7.80772	201.135	0	15.9711	47.8684	4.24833	0	51.4299	363.795	0	0	5.02996	0	715.307	0	146.277	0	16.5916	2.3138	0
HISTSYN-PWY: L-histidine biosynthesis|g__Bacteroides.s__Bacteroides_thetaiotaomicron	0	0	0	0	0	0	0	0	0	0	0	0	0	0	0	2.47315	0	0	0	0	0	0	0	0	0	0	0	0	0	0	0	0	0	0	0	0
HISTSYN-PWY: L-histidine biosynthesis|g__Citrobacter.s__Citrobacter_freundii	0	0	0	0	0	0	0	0	0	0	0	0	0	0	0	0	0	0	0	0	0	0	0	0	0	0	0	0	0	0	0	0	0	0	1.59521	0
HISTSYN-PWY: L-histidine biosynthesis|g__Corynebacterium.s__Corynebacterium_amycolatum	0	0	0	0	0	0	0	0	0	0	0	0	0	0	0	0	0	0	0	0	0	1.54984	0	0	0	0	0	0	0	0	0	0	0	0	0	0
HISTSYN-PWY: L-histidine biosynthesis|g__Corynebacterium.s__Corynebacterium_resistens	0	0	0	0	0	0	0	0	0	0	0	0	0	0	0	0.620801	0	0	0	0	0	0	0	0	0	0	0	0	0	0	0	0	0	0	0	0
HISTSYN-PWY: L-histidine biosynthesis|g__Corynebacterium.s__Corynebacterium_sp_HFH0082	0	0	0	0	0	0	0	0	0	0	0	0	0	0	0	0	0	19.3901	0	0	0	0	0	0	0	0	0	0	0	0	0	0	0	0	0	0
HISTSYN-PWY: L-histidine biosynthesis|g__Corynebacterium.s__Corynebacterium_striatum	0	0	0	0	22.1668	27.3897	1.22286	5.867	0	0	0	0	0	0	0	0	0	0	0	0	0	0	0	0	0	0	0	0	0	709.955	0	82.6174	0	13.2053	0	0
HISTSYN-PWY: L-histidine biosynthesis|g__Escherichia.s__Escherichia_coli	0	0	0	0	0	0	0	0	0	0	0	0	0	0	0	0	0	0	0	1.18229	0.800419	0	0	0	0	0	0	0	0	0	0	0.43053	0	0	0	0
HISTSYN-PWY: L-histidine biosynthesis|g__Propionibacterium.s__Propionibacterium_acnes	0	0	0	0	4.32318	0	0	0	0	0	0	0	0	0	0	0	0	0	0	0	0	0	0	0	0	0	0	0	0	0	0	0	0	0	0	0
HISTSYN-PWY: L-histidine biosynthesis|g__Staphylococcus.s__Staphylococcus_aureus	0.323337	0	0	0	0	0	0	2.53317	1.40948	0	0	0	0	0	66.237	0	6.56927	16.2855	0	0	0	0.326324	0	0	0	0	0	0	0	0	0	1.88233	0	0	0	0
HISTSYN-PWY: L-histidine biosynthesis|g__Staphylococcus.s__Staphylococcus_epidermidis	0	0	0	0	0	0	0	0	0	0	0	0	0	0	0	0	0	5.03566	0	0	0	0	0	0	0	0	0	0	0	0	0	0	0	0	0	0
HISTSYN-PWY: L-histidine biosynthesis|g__Veillonella.s__Veillonella_parvula	0	0	0	0	0	0	40.8245	0	0	0	0	0	0	0	0	0	0	0	0	0	0	0	0	0	0	0	0	0	0	0	0	0	0	0	0	0
HISTSYN-PWY: L-histidine biosynthesis|unclassified	0	0	0	0	0	0	0	0	0	0	0	0	0	0	0	0	1.92251	24.3774	0	0	7.64541	0	0	0	339.454	0	0	0	0	0	0	31.9117	0	0	0	0
HOMOSER-METSYN-PWY: L-methionine biosynthesis I	0	0	4.66306	0	66.907	0	173.045	3.11154	0.289894	0	0	0	3.25023	49.9921	0	2.42646	12.5571	64.9679	0.879249	5.47139	42.5149	0.846484	0	30.4886	24.988	0	0	26.7139	0	0	0	122.905	0	0	3.01049	0
HOMOSER-METSYN-PWY: L-methionine biosynthesis I|g__Escherichia.s__Escherichia_coli	0	0	0	0	0	0	0	0	0	0	0	0	0	0	0	0	0	0	0	1.44398	0.534865	0	0	0.343682	0	0	0	0	0	0	0	0.415199	0	0	0	0
HOMOSER-METSYN-PWY: L-methionine biosynthesis I|g__Streptococcus.s__Streptococcus_mitis_oralis_pneumoniae	0	0	0	0	0	0	8.05905	0	0	0	0	0	0	0	0	0	0	0	0	0	0	0	0	0	0	0	0	0	0	0	0	0	0	0	0	0
HOMOSER-METSYN-PWY: L-methionine biosynthesis I|unclassified	0	0	0	0	2.16207	0	2.78657	0	0	0	0	0	0	0	0	0	0	0	0	0	0	0	0	3.82216	0	0	0	0	0	0	0	0	0	0	0	0
HSERMETANA-PWY: L-methionine biosynthesis III	0	0.485286	2.74519	0	39.2094	40.0024	136.154	32.7033	27.658	4.65794	0	0	36.1204	137.137	0	2.69535	8.92779	306.893	0.923668	0	1.43415	4.16774	0	17.4756	154.922	50.6047	0	14.9627	3.69625	639.851	0	166.364	0	17.6173	1.06333	0
HSERMETANA-PWY: L-methionine biosynthesis III|g__Corynebacterium.s__Corynebacterium_amycolatum	0	0	0	0	0	0	0	0	0	0	0	0	0	0	0	0	0	1.75459	0	0	0	1.65076	0	0	0	0	0	0	0	0	0	0	0	0.918954	0	0
HSERMETANA-PWY: L-methionine biosynthesis III|g__Corynebacterium.s__Corynebacterium_aurimucosum	0	0	0	0	0	0	0	0	0	0	0	0	0	0	0	0	2.93486	0	0	0	0	0	0	0	0	0	0	0	0	0	0	0	0	0	0	0
HSERMETANA-PWY: L-methionine biosynthesis III|g__Corynebacterium.s__Corynebacterium_resistens	0	0	0	0	0	0	0	0	0	0	0	0	0	0	0	0.694678	0	0	0	0	0	0	0	0	0	0	0	0	0	0	0	0	0	0	0	0
HSERMETANA-PWY: L-methionine biosynthesis III|g__Corynebacterium.s__Corynebacterium_sp_HFH0082	0	0	0	0	0	0	0	0	0	0	0	0	0	0	0	0	0	28.642	0	0	0	0	0	0	0	0	0	0	0	0	0	0	0	0	0	0
HSERMETANA-PWY: L-methionine biosynthesis III|g__Corynebacterium.s__Corynebacterium_striatum	0	0	0	0	20.2964	40.0024	1.40825	11.2924	0	0	0	0	0	134.176	0	0	0	0	0	0	0	1.03829	0	0	0	0	0	0	0	639.59	0	80.8265	0	12.8301	0	0
HSERMETANA-PWY: L-methionine biosynthesis III|unclassified	0	0	0	0	0	0	27.9985	0	0	0	0	0	0	0	0	0	0	0	0	0	0	0	0	7.36909	128.74	0	0	0	0	0	0	4.991	0	0	0	0
ILEUSYN-PWY: L-isoleucine biosynthesis I (from threonine)	0	0	5.91026	0	137.671	47.6282	154.765	157.595	36.8657	8.91049	0	0	79.7617	294.181	0	28.6268	61.5263	269.224	4.76357	63.0524	129.924	7.19564	0	200.848	395.97	104.213	0	14.268	24.4905	779.39	72.2934	175.295	2.27038	25.5016	4.0854	0
ILEUSYN-PWY: L-isoleucine biosynthesis I (from threonine)|g__Anaerococcus.s__Anaerococcus_tetradius	0	0	0	0	0	0	0	0	0	0	0	0	0	60.4137	0	0	0	0	0	0	0	0	0	0	0	0	0	0	0	0	0	0	0	0	0	0
ILEUSYN-PWY: L-isoleucine biosynthesis I (from threonine)|g__Bifidobacterium.s__Bifidobacterium_breve	0	0	0	0	0	0	0	0	0	0	0	0	0	0	0	0	0	0	0	14.1125	26.5133	0	0	0	0	0	0	0	0	0	0	0	0	0	0	0
ILEUSYN-PWY: L-isoleucine biosynthesis I (from threonine)|g__Corynebacterium.s__Corynebacterium_amycolatum	0	0	0	0	0	0	0	0	0	0	0	0	0	0	0	0	0	27.9996	0	0	0	1.85196	0	0	0	0	0	0	0	0	0	0	0	1.06033	0	0
ILEUSYN-PWY: L-isoleucine biosynthesis I (from threonine)|g__Corynebacterium.s__Corynebacterium_aurimucosum	0	0	0	0	0	0	0	0	0	0	0	0	0	0	0	0	2.79798	0	0	0	0	0	0	0	0	0	0	0	0	0	0	0	0	0	0	0
ILEUSYN-PWY: L-isoleucine biosynthesis I (from threonine)|g__Corynebacterium.s__Corynebacterium_sp_HFH0082	0	0	0	0	0	0	0	0	0	0	0	0	0	0	0	0	0	31.46	0	0	0	0	0	0	0	0	0	0	0	0	0	0	0	0	0	0
ILEUSYN-PWY: L-isoleucine biosynthesis I (from threonine)|g__Corynebacterium.s__Corynebacterium_striatum	0	0	0	0	24.5853	47.6282	1.66233	13.4307	0	0	0	0	0	181.748	0	0	0	0	0	0	0	1.24726	0	0	0	0	0	0	0	777.431	42.8238	92.464	0	17.4433	0	0
ILEUSYN-PWY: L-isoleucine biosynthesis I (from threonine)|g__Dermabacter.s__Dermabacter_sp_HFH0086	0	0	0	0	0	0	1.79641	0	0	0	0	0	0	0	0	0	12.2799	6.14312	0	0	0	0	0	0	11.2922	0	0	0	0	0	0	0	0	0	0	0
ILEUSYN-PWY: L-isoleucine biosynthesis I (from threonine)|g__Staphylococcus.s__Staphylococcus_epidermidis	0	0	0	0	0	0	0	0	0	0	0	0	0	0	0	0	0	4.6097	0	0	0	0	0	0	0	0	0	0	0	0	0	0	0	1.60165	0	0
ILEUSYN-PWY: L-isoleucine biosynthesis I (from threonine)|g__Staphylococcus.s__Staphylococcus_haemolyticus	0	0	0	0	0	0	0	0	0	0	0	0	0	0	0	0	0	0	0	0	0	0	0	0	0	0	0	0	0	0	0	0	0	1.44125	0	0
ILEUSYN-PWY: L-isoleucine biosynthesis I (from threonine)|g__Staphylococcus.s__Staphylococcus_pettenkoferi	0	0	0	0	0	0	0	0	0	0	0	0	0	0	0	0	0	0	0	0	0	0	0	0	0	0	0	0	14.7588	0	0	0	0	0	0	0
ILEUSYN-PWY: L-isoleucine biosynthesis I (from threonine)|g__Streptococcus.s__Streptococcus_mitis_oralis_pneumoniae	0	0	0	0	0	0	9.35059	0	0	0	0	0	0	0	0	0	0	0	0	0	0	0	0	0	0	0	0	0	0	0	0	0	0	0	0	0
ILEUSYN-PWY: L-isoleucine biosynthesis I (from threonine)|unclassified	0	0	0	0	0	0	12.1293	0	0	0	0	0	46.3898	0	0	7.77129	4.34154	22.0884	0	0	16.0192	0	0	8.06269	285.023	57.96	0	0	0	0	0	0	0	0	0	0
KDO-NAGLIPASYN-PWY: superpathway of (Kdo)2-lipid A biosynthesis	0	0	0	0	0	0	0	0	0	0	0	0	0	0	0	0	0	0	0	0.937904	1.39878	0	0	0	0	0	0	0	0	0	0	0.512973	0	0	0	0
KDO-NAGLIPASYN-PWY: superpathway of (Kdo)2-lipid A biosynthesis|g__Escherichia.s__Escherichia_coli	0	0	0	0	0	0	0	0	0	0	0	0	0	0	0	0	0	0	0	0	0	0	0	0	0	0	0	0	0	0	0	0.432705	0	0	0	0
KETOGLUCONMET-PWY: ketogluconate metabolism	0	0	0	0	0	0	0	0	0	0	0	0	0	0	0	0.568361	0	0	0	5.6464	10.7159	0	0	0	0.558869	0	0	0	0	0	0	2.96218	0	0	0	0
KETOGLUCONMET-PWY: ketogluconate metabolism|g__Proteus.s__Proteus_mirabilis	0	0	0	0	0	0	0	0	0	0	0	0	0	0	0	0	0	0	0	0	0.53729	0	0	0	0.320308	0	0	0	0	0	0	0	0	0	0	0
LACTOSECAT-PWY: lactose and galactose degradation I	0.353311	3.22508	8.98249	41.0744	158.73	0	239.253	250.239	93.8213	7.06694	0	41.1421	806.433	64.3654	733.389	209.315	860.057	638.708	8.20627	839.597	946.136	2.17581	1.58214	71.8665	207.753	849.019	73.8087	1712.01	25.8685	1.18732	0	718.892	15.4311	6.47413	4.87431	0
LACTOSECAT-PWY: lactose and galactose degradation I|g__Anaerococcus.s__Anaerococcus_lactolyticus	0	0	0	0	0	0	6.8561	0	2.65378	0	0	0	72.7828	0	0	24.5347	0	10.3062	0.837692	232.393	379.833	0	0	21.9184	3.48943	121.59	0	291.443	0	0	0	166.37	6.34157	0	0	0
LACTOSECAT-PWY: lactose and galactose degradation I|g__Anaerococcus.s__Anaerococcus_prevotii	0	0	0	0	0	0	0.21957	0	0	0	0	17.4418	0	0	0	0.405114	42.8407	0	0	0	0	0	0	0	5.4353	0	0	0.904528	0	0	0	89.032	0	0	0	0
LACTOSECAT-PWY: lactose and galactose degradation I|g__Anaerococcus.s__Anaerococcus_tetradius	0	0	0	0	0	0	0	0	0	0	0	0	0	32.9227	0	0	0	0	0	0	0	0	0	0	0	0	0	0	0	0.868275	0	0	0	0	0	0
LACTOSECAT-PWY: lactose and galactose degradation I|g__Enterococcus.s__Enterococcus_faecalis	0	0	0	0	0	0	0	0	0	0	0	0	0	0	0	0	0	9.41951	0	0	0	0	0	0	0	0	0	0.663695	0	0	0	0	0	0	3.04787	0
LACTOSECAT-PWY: lactose and galactose degradation I|g__Staphylococcus.s__Staphylococcus_aureus	0.346506	1.30426	3.54103	41.0744	0	0	1.44028	166.451	35.0068	7.06694	0	0	20.6917	0	732.963	0.242411	31.3724	195.412	0.381079	0	0	0.582484	1.58214	0	0	21.4472	0	0	0	0	0	5.7536	0	0.949212	0	0
LACTOSECAT-PWY: lactose and galactose degradation I|g__Staphylococcus.s__Staphylococcus_epidermidis	0	0	0	0	0	0	0	0	0	0	0	0	0	0	0	0	0	6.73092	0	0	0	0	0	0	0	0	0	0	0	0	0	0	0	3.09827	0	0
LACTOSECAT-PWY: lactose and galactose degradation I|g__Staphylococcus.s__Staphylococcus_haemolyticus	0	0	0	0	0	0	0	0	0	0	0	0	0	0	0	0	0	0	0	0	0	0	0	0	0	0	0	0	0	0.668211	0	0	0	0.752972	0	0
LACTOSECAT-PWY: lactose and galactose degradation I|g__Staphylococcus.s__Staphylococcus_pettenkoferi	0	0	0	0	0	0	0	0	0	0	0	0	0	0	0	0	0	0	0	0	0	0	0	0	0	0	0	0	25.8685	0	0	0	0	0	0	0
LACTOSECAT-PWY: lactose and galactose degradation I|g__Staphylococcus.s__Staphylococcus_simulans	0	0	0	0	0	0	0	0	0	0	0	0	0	0	0	0	0	0	0	0	0	0.217247	0	0	16.4616	0	0	0	0	0	0	0	0	0	0	0
LACTOSECAT-PWY: lactose and galactose degradation I|g__Streptococcus.s__Streptococcus_agalactiae	0	0.669681	0	0	0	0	0	54.5819	10.3514	0	0	0	0	0	0	2.7336	689.392	0	0.830835	310.92	124.672	0	0	32.8633	0	0	73.6769	446.785	0	0	0	0	0	0	0	0
LACTOSECAT-PWY: lactose and galactose degradation I|g__Streptococcus.s__Streptococcus_mitis_oralis_pneumoniae	0	0	0	0	0	0	11.9211	0	0	0	0	0	0	0	0	0	0	0	0	0	0	0	0	0	0	0	0	0	0	0	0	0	0	0	0	0
LACTOSECAT-PWY: lactose and galactose degradation I|unclassified	0	0	0	0	77.6925	0	66.1009	0	7.96518	0	0	0	303.492	0	0	80.2009	8.9741	46.6926	0	80.6061	140.232	0	0	0	73.9277	290.787	0	411.678	0	0	0	277.989	0	0	0	0
LIPASYN-PWY: phospholipases	0	1.28895	0	0.511546	0	0	0	0	0.627778	0	0	0	0	0	0	0.149598	0	0	0	0	0	0.310405	0	0	0	0	0	0	0	0	0	0	0	0	0	0
LIPASYN-PWY: phospholipases|unclassified	0	0.951861	0	0.25136	0	0	0	0	0	0	0	0	0	0	0	0	0	0	0	0	0	0	0	0	0	0	0	0	0	0	0	0	0	0	0	0
MET-SAM-PWY: superpathway of S-adenosyl-L-methionine biosynthesis	0	0	0	0	99.9479	0	219.072	4.56177	0.650046	0	0	0	4.99629	68.3476	0	3.7702	18.4101	110.096	1.42944	8.58075	72.2072	1.2593	0	44.6614	54.8028	0	0	36.6744	0	0	0	181.623	0	0	4.67876	0
MET-SAM-PWY: superpathway of S-adenosyl-L-methionine biosynthesis|g__Escherichia.s__Escherichia_coli	0	0	0	0	0	0	0	0	0	0	0	0	0	0	0	0	0	0	0	0	0.327614	0	0	0.202501	0	0	0	0	0	0	0	0	0	0	0	0
MET-SAM-PWY: superpathway of S-adenosyl-L-methionine biosynthesis|g__Streptococcus.s__Streptococcus_mitis_oralis_pneumoniae	0	0	0	0	0	0	7.13856	0	0	0	0	0	0	0	0	0	0	0	0	0	0	0	0	0	0	0	0	0	0	0	0	0	0	0	0	0
MET-SAM-PWY: superpathway of S-adenosyl-L-methionine biosynthesis|unclassified	0	0	0	0	0	0	4.13643	0	0	0	0	0	0	0	0	0	0	0	0	0	0	0	0	4.67747	0	0	0	0	0	0	0	0	0	0	0	0
METHGLYUT-PWY: superpathway of methylglyoxal degradation	0	0	0	0	0	0	23.0303	4.1118	8.6694	0	0	0	0	0	0	0.166376	0	0	0	1.42111	2.51393	0	0	0	0	0	0	0	0	0	0	0.291634	0	0	0	0
METHGLYUT-PWY: superpathway of methylglyoxal degradation|g__Escherichia.s__Escherichia_coli	0	0	0	0	0	0	0	0	0	0	0	0	0	0	0	0	0	0	0	0.760966	0	0	0	0	0	0	0	0	0	0	0	0	0	0	0	0
METSYN-PWY: L-homoserine and L-methionine biosynthesis	0	0	0	0	125.502	0	201	5.4852	0.558716	0	0	0	6.242	71.5112	0	4.81813	21.8254	96.8451	1.55366	10.7987	79.6531	1.40715	0	51.2794	47.8757	0	0	34.021	0	0	0	178.788	0	0	6.01049	0
METSYN-PWY: L-homoserine and L-methionine biosynthesis|g__Escherichia.s__Escherichia_coli	0	0	0	0	0	0	0	0	0	0	0	0	0	0	0	0	0	0	0	0	0.373468	0	0	0.213894	0	0	0	0	0	0	0	0	0	0	0	0
METSYN-PWY: L-homoserine and L-methionine biosynthesis|g__Streptococcus.s__Streptococcus_mitis_oralis_pneumoniae	0	0	0	0	0	0	7.23724	0	0	0	0	0	0	0	0	0	0	0	0	0	0	0	0	0	0	0	0	0	0	0	0	0	0	0	0	0
METSYN-PWY: L-homoserine and L-methionine biosynthesis|unclassified	0	0	0	0	0	0	4.72587	0	0	0	0	0	0	0	0	0	0	0	0	0	0	0	0	4.60162	0	0	0	0	0	0	0	0	0	0	0	0
NAD-BIOSYNTHESIS-II: NAD salvage pathway II	2.3326	1.23789	0	0.384134	0	0	0	0	0	0	0	0	0	0	0	0.697297	0	0	5.08054	2.79223	2.04207	0	0	0.683336	0	0	0	0	0	0	0	0.665995	0.307116	0	1.69753	0
NAD-BIOSYNTHESIS-II: NAD salvage pathway II|g__Citrobacter.s__Citrobacter_freundii	0	0	0	0	0	0	0	0	0	0	0	0	0	0	0	0	0	0	0	0	0	0	0	0	0	0	0	0	0	0	0	0	0	0	1.11109	0
NAD-BIOSYNTHESIS-II: NAD salvage pathway II|g__Escherichia.s__Escherichia_coli	0	0	0	0	0	0	0	0	0	0	0	0	0	0	0	0.103684	0	0	0	2.43814	1.76369	0	0	0.452751	0	0	0	0	0	0	0	0.62608	0	0	0	0
NAD-BIOSYNTHESIS-II: NAD salvage pathway II|unclassified	2.25931	1.0326	0	0.384134	0	0	0	0	0	0	0	0	0	0	0	0.456252	0	0	0	0	0	0	0	0	0	0	0	0	0	0	0	0	0	0	0	0
NAGLIPASYN-PWY: lipid IVA biosynthesis	0	0	0	0	0	0	0	9.33998	0	0	0	4.55668	0	0	0	0	0	0	0.851999	5.20322	7.01796	0	0	2.01051	0	0	0	0	0	0	0	4.89817	0	0	1.74881	0
NAGLIPASYN-PWY: lipid IVA biosynthesis|g__Citrobacter.s__Citrobacter_freundii	0	0	0	0	0	0	0	0	0	0	0	0	0	0	0	0	0	0	0	0	0	0	0	0	0	0	0	0	0	0	0	0	0	0	1.6137	0
NAGLIPASYN-PWY: lipid IVA biosynthesis|g__Eikenella.s__Eikenella_corrodens	0	0	0	0	0	0	0	0	0	0	0	0	0	0	0	0	0	0	0	0	0	0	0	0	0	0	0	0	0	0	0	2.30332	0	0	0	0
NAGLIPASYN-PWY: lipid IVA biosynthesis|g__Escherichia.s__Escherichia_coli	0	0	0	0	0	0	0	0	0	0	0	0	0	0	0	0	0	0	0	0	0.673688	0	0	0	0	0	0	0	0	0	0	0.48198	0	0	0	0
NAGLIPASYN-PWY: lipid IVA biosynthesis|g__Haemophilus.s__Haemophilus_parainfluenzae	0	0	0	0	0	0	0	3.35062	0	0	0	0	0	0	0	0	0	0	0.812497	0	0	0	0	0	0	0	0	0	0	0	0	0	0	0	0	0
NAGLIPASYN-PWY: lipid IVA biosynthesis|g__Morganella.s__Morganella_morganii	0	0	0	0	0	0	0	0	0	0	0	4.55668	0	0	0	0	0	0	0	0	0	0	0	0	0	0	0	0	0	0	0	0	0	0	0	0
NAGLIPASYN-PWY: lipid IVA biosynthesis|g__Pasteurella.s__Pasteurella_dagmatis	0	0	0	0	0	0	0	0	0	0	0	0	0	0	0	0	0	0	0	0	0	0	0	0.270693	0	0	0	0	0	0	0	0	0	0	0	0
NONMEVIPP-PWY: methylerythritol phosphate pathway I	0	0	4.28895	0	292.477	31.5411	336.168	45.1962	16.2378	0	0	15.023	2.73968	294.128	0	14.114	9.12613	199.463	7.43795	237.992	174.015	3.64924	0	374.302	538.724	0	3.14862	143.091	4.79005	653.588	0	582.355	31.5797	14.1191	9.12455	0
NONMEVIPP-PWY: methylerythritol phosphate pathway I|g__Actinomyces.s__Actinomyces_europaeus	0	0	0	0	0	0	0	0	0	0	0	0	0	0	0	0	0	3.14439	0	0	0	0	0	0	20.4012	0	0	0	0	0	0	0	0	0	0	0
NONMEVIPP-PWY: methylerythritol phosphate pathway I|g__Actinomyces.s__Actinomyces_neuii	0	0	0	0	0	0	0	0	0	0	0	0	0	0	0	0	0	0	0	0	0	0	0	0	2.24228	0	0	0	0	0	0	0	0	0	0	0
NONMEVIPP-PWY: methylerythritol phosphate pathway I|g__Atopobium.s__Atopobium_parvulum	0	0	0	0	0	0	13.4251	0	0	0	0	0	0	33.2653	0	0	0	0	0	0	0	0	0	0	0	0	0	0	0	0	0	0	0	0	0	0
NONMEVIPP-PWY: methylerythritol phosphate pathway I|g__Bifidobacterium.s__Bifidobacterium_dentium	0	0	0	0	0	0	0	0	0	0	0	0	0	0	0	0	0	0	0	0	0	0	0	0	0	0	2.92007	0	0	0	0	0	0	0	0	0
NONMEVIPP-PWY: methylerythritol phosphate pathway I|g__Corynebacterium.s__Corynebacterium_resistens	0	0	0	0	0	0	0	0	0	0	0	0	0	0	0	0.753187	0	0	0	0	0	0	0	0	0	0	0	0	0	0	0	0	0	0	0	0
NONMEVIPP-PWY: methylerythritol phosphate pathway I|g__Corynebacterium.s__Corynebacterium_striatum	0	0	0	0	20.899	17.5631	0.758099	9.40567	0	0	0	0	0	98.1867	0	0	0	0	0	0	0	1.02417	0	0	0	0	0	0	0	619.925	0	79.4306	0	11.8134	0	0
NONMEVIPP-PWY: methylerythritol phosphate pathway I|g__Dialister.s__Dialister_micraerophilus	0	0	0	0	0	0	0	0	0	0	0	0	0	0	0	0	0	0	0	22.5876	9.46185	0	0	0	0	0	0	0	0	0	0	0	0	0	0	0
NONMEVIPP-PWY: methylerythritol phosphate pathway I|g__Eikenella.s__Eikenella_corrodens	0	0	0	0	0	0	0	0	0	0	0	0	0	0	0	0	0	0	0	0	0	0	0	0	0	0	0	0	0	0	0	1.76877	0	0	0	0
NONMEVIPP-PWY: methylerythritol phosphate pathway I|g__Erysipelotrichaceae_noname.s__Clostridium_ramosum	0	0	0	0	0	0	0	0	0	0	0	0	0	0	0	0.221256	0	0	0	0	0	0	0	0	0	0	0	0	0	0	0	0	0	0	0	0
NONMEVIPP-PWY: methylerythritol phosphate pathway I|g__Fusobacterium.s__Fusobacterium_nucleatum	0	0	0	0	0	0	0	2.35559	0	0	0	0	0	0	0	0	0	0	0	0	0	0	0	0	0	0	0	0	0	0	0	0	0	0	0	0
NONMEVIPP-PWY: methylerythritol phosphate pathway I|g__Parvimonas.s__Parvimonas_micra	0	0	0	0	0	0	0	0	0	0	0	0	0	0	0	0	0	30.1347	0	0	0	0	0	0	0	0	0	0	0	0	0	233.927	0	0	0	0
NONMEVIPP-PWY: methylerythritol phosphate pathway I|g__Peptostreptococcus.s__Peptostreptococcus_anaerobius	0	0	0	0	0	0	0	3.37654	0.797962	0	0	0	0	0	0	0	0	0	0	0	0	0	0	0	0	0	0	14.3925	0	0	0	16.7712	8.44111	0	0	0
NONMEVIPP-PWY: methylerythritol phosphate pathway I|g__Porphyromonas.s__Porphyromonas_asaccharolytica	0	0	0	0	0	0	0	0	0	0	0	0	0	0	0	0	0	0	0	0	0	0	0	1.3913	0	0	0	0.620921	0	0	0	3.10712	0	0	0	0
NONMEVIPP-PWY: methylerythritol phosphate pathway I|g__Prevotella.s__Prevotella_bergensis	0	0	0	0	0	0	0	0	0	0	0	0	0	0	0	0	0	0	0	0	0	0	0	0.48999	0	0	0	0.960608	0	0	0	0	0.429005	0	0	0
NONMEVIPP-PWY: methylerythritol phosphate pathway I|g__Propionibacterium.s__Propionibacterium_acnes	0	0	0	0	3.92159	0	0	0	0	0	0	0	0	0	0	0	0	0	0	0	0	0.421082	0	0	0	0	0	0	0	0	0	0	0	0	0.384115	0
NONMEVIPP-PWY: methylerythritol phosphate pathway I|g__Tannerella.s__Tannerella_forsythia	0	0	0	0	0	0	0	0	0	0	0	0	0	0	0	0	0	0	0	0	0	0	0	0.809537	0	0	0	0	0	0	0	0	0	0	0	0
NONMEVIPP-PWY: methylerythritol phosphate pathway I|unclassified	0	0	0	0	0	0	44.2814	0	0	0	0	0	0	0	0	0.846656	5.67889	35.0835	0	0	19.0646	0	0	0	191.931	0	0	4.69747	0	0	0	66.6991	0	0	3.80145	0
NONOXIPENT-PWY: pentose phosphate pathway (non-oxidative branch)	1.1184	1.96779	7.85004	11.3735	400.797	2.79818	195.763	110.865	46.3096	0	0	13.3037	647.722	256.187	0	213.848	241.752	347.672	5.78914	406.008	557.331	3.53721	0	591.733	649.678	526.875	0	391.92	13.1483	0.639239	0	588.157	12.6939	4.02582	886.703	0
NONOXIPENT-PWY: pentose phosphate pathway (non-oxidative branch)|g__Anaerococcus.s__Anaerococcus_hydrogenalis	0	0	0	0	0	0	0	0	0	0	0	0	0	0	0	86.3465	0	0	1.13927	24.4388	42.2704	0	0	0	0	0	0	0	0	0	0	0	0	0	0	0
NONOXIPENT-PWY: pentose phosphate pathway (non-oxidative branch)|g__Anaerococcus.s__Anaerococcus_lactolyticus	0	0	0	0	0	0	0.125414	0	0	0	0	0	5.09893	0	0	2.2845	0	1.56039	0	203.581	359.153	0	0	11.6362	0	4.00062	0	8.16284	0	0	0	4.78191	2.68049	0	0	0
NONOXIPENT-PWY: pentose phosphate pathway (non-oxidative branch)|g__Bacteroides.s__Bacteroides_thetaiotaomicron	0	0	0	0	0	0	0	0	0	0	0	0	0	0	0	2.8555	0	0	0	0	0	0	0	0	0	0	0	0	0	0	0	0	0	0	0	0
NONOXIPENT-PWY: pentose phosphate pathway (non-oxidative branch)|g__Citrobacter.s__Citrobacter_freundii	0	0	0	0	0	0	0	0	0	0	0	0	0	0	0	0	0	0	0	0	0	0	0	0	0	0	0	0	0	0	0	0	0	0	2.31579	0
NONOXIPENT-PWY: pentose phosphate pathway (non-oxidative branch)|g__Clostridiales_Family_XI_Incertae_Sedis_noname.s__Clostridiales_bacterium_BV3C26	0	0	0	0	0	0	0	0	0	0	0	0	0	0	0	0	0	0	0	0	0	0	0	84.9181	0	0	0	0.290064	0	0	0	79.1446	0	0	0	0
NONOXIPENT-PWY: pentose phosphate pathway (non-oxidative branch)|g__Corynebacterium.s__Corynebacterium_amycolatum	0	0	0	0	0	0	0	0	0	0	0	0	0	0	0	0	0	9.64081	0	0	0	1.38612	0	0	0	0	0	0	0	0	0	0	0	0	0	0
NONOXIPENT-PWY: pentose phosphate pathway (non-oxidative branch)|g__Corynebacterium.s__Corynebacterium_resistens	0	0	0	0	0	0	0	0	0	0	0	0	0	0	0	0.718774	0	0	0	0	0	0	0	0	0	0	0	0	0	0	0	0	0	0	0	0
NONOXIPENT-PWY: pentose phosphate pathway (non-oxidative branch)|g__Corynebacterium.s__Corynebacterium_sp_HFH0082	0	0	0	0	0	0	0	0	0	0	0	0	0	0	0	0	0	27.1563	0	0	0	0	0	0	0	0	0	0	0	0	0	0	0	0	0	0
NONOXIPENT-PWY: pentose phosphate pathway (non-oxidative branch)|g__Escherichia.s__Escherichia_coli	0	0	0	0	0	0	0	0	0	0	0	0	0	0	0	0	0	0	0	0.771669	0	0	0	0	0	0	0	0	0	0	0	0	0	0	0	0
NONOXIPENT-PWY: pentose phosphate pathway (non-oxidative branch)|g__Finegoldia.s__Finegoldia_magna	0	0.191002	0	0	222.151	0	60.6152	4.6491	6.99251	0	0	5.68524	339.793	206.724	0	37.091	125.831	36.579	1.85021	79.0223	68.3149	0.457118	0	432.687	386.745	205.949	0	53.0554	0	0.472912	0	1.62101	0	0	360.913	0
NONOXIPENT-PWY: pentose phosphate pathway (non-oxidative branch)|g__Granulicatella.s__Granulicatella_adiacens	0	0	0	0	0	0	1.2402	0	0	0	0	0	0	0	0	0	0	0	0	0	0	0	0	0	0	0	0	0	0	0	0	0	0	0	0	0
NONOXIPENT-PWY: pentose phosphate pathway (non-oxidative branch)|g__Parvimonas.s__Parvimonas_micra	0	0	0	0	0	0	0	0	0	0	0	0	0	0	0	0	0	29.4448	0	0	0	0	0	0	0	0	0	0	0	0	0	212.586	0	0	0	0
NONOXIPENT-PWY: pentose phosphate pathway (non-oxidative branch)|g__Pasteurella.s__Pasteurella_dagmatis	0	0	0	0	0	0	0	0	0	0	0	0	0	0	0	0	0	0	0	0	0	0	0	0.347573	0	0	0	0	0	0	0	0	0	0	0	0
NONOXIPENT-PWY: pentose phosphate pathway (non-oxidative branch)|g__Peptoniphilus.s__Peptoniphilus_lacrimalis	0	0	0	0	0	0	0	0	0	0	0	0	0	0	0	0	0	0	0	0	0	0	0	2.53038	0	0	0	0	0	0	0	0	0	0	0	0
NONOXIPENT-PWY: pentose phosphate pathway (non-oxidative branch)|g__Peptoniphilus.s__Peptoniphilus_sp_oral_taxon_375	0	0	0	0	0	0	2.33354	0	0	0	0	0	10.5133	0	0	0	0	0	0	0	0	0	0	0	0	23.3664	0	0	0	0	0	12.9934	0	0	0	0
NONOXIPENT-PWY: pentose phosphate pathway (non-oxidative branch)|g__Staphylococcus.s__Staphylococcus_pettenkoferi	0	0	0	0	0	0	0	0	0	0	0	0	0	0	0	0	0	0	0	0	0	0	0	0	0	0	0	0	10.4527	0	0	0	0	0	0	0
NONOXIPENT-PWY: pentose phosphate pathway (non-oxidative branch)|g__Veillonella.s__Veillonella_parvula	0	0	0	0	0	0	45.6113	0	0	0	0	0	0	0	0	0	0	0	0	0	0	0	0	0	0	0	0	0	0	0	0	0	0	0	0	0
NONOXIPENT-PWY: pentose phosphate pathway (non-oxidative branch)|unclassified	0	0	0	0	25.6771	0	16.9399	0	5.37756	0	0	0	195.668	0	0	39.2079	16.4505	32.7998	0	30.3105	47.0076	0	0	4.9456	184.097	211.444	0	218.383	0	0	0	171.433	1.58981	0	356.893	0
OANTIGEN-PWY: O-antigen building blocks biosynthesis (E. coli)	0	0.774105	4.50612	0	78.9311	8.66982	92.0401	38.5971	10.3184	0	0	0	0	0	0	9.27831	17.8203	136.391	1.55635	64.1575	78.3193	2.47026	0	10.2079	3.17546	0	17.7978	116.473	0	0	0	27.2229	14.3668	11.1553	1.10467	0
OANTIGEN-PWY: O-antigen building blocks biosynthesis (E. coli)|g__Fusobacterium.s__Fusobacterium_nucleatum	0	0	0	0	0	0	0	11.675	3.16706	0	0	0	0	0	0	0	0	0	0	0	0	0	0	0	0	0	0	0	0	0	0	0	3.69432	0	0	0
OANTIGEN-PWY: O-antigen building blocks biosynthesis (E. coli)|unclassified	0	0	0	0	0	0	0	0	0	0	0	0	0	0	0	0	2.571	0	0	0	0	0	0	0	0	0	0	0	0	0	0	2.99939	0	0	0	0
ORNARGDEG-PWY: superpathway of L-arginine and L-ornithine degradation	0	0	0	0	0	0	0	0	0	0	0	0	0	0	0	0	0	0	0	0	0	0	0	0	0	0	0	0	0	0	0	0.445996	0	0	0	0
ORNARGDEG-PWY: superpathway of L-arginine and L-ornithine degradation|g__Escherichia.s__Escherichia_coli	0	0	0	0	0	0	0	0	0	0	0	0	0	0	0	0	0	0	0	0	0	0	0	0	0	0	0	0	0	0	0	0.286766	0	0	0	0
ORNDEG-PWY: superpathway of ornithine degradation	0	0	0	0	0	0	0	0	0	0	0	0	0	0	0	0	0	0	0	0.664995	0	0	0	0	0	0	0	0	0	0	0	0.315506	0	0	0	0
ORNDEG-PWY: superpathway of ornithine degradation|g__Escherichia.s__Escherichia_coli	0	0	0	0	0	0	0	0	0	0	0	0	0	0	0	0	0	0	0	0.489958	0	0	0	0	0	0	0	0	0	0	0	0.315506	0	0	0	0
P105-PWY: TCA cycle IV (2-oxoglutarate decarboxylase)	0	0	0	0	0	0	0	0	0	0	0	0	0	0	0	1.02644	0	145.161	0	7.98449	7.92567	2.46448	0	0	230.19	0	0	0	0	0	0	4.61322	0	0	3.47517	0
P105-PWY: TCA cycle IV (2-oxoglutarate decarboxylase)|g__Citrobacter.s__Citrobacter_freundii	0	0	0	0	0	0	0	0	0	0	0	0	0	0	0	0	0	0	0	0	0	0	0	0	0	0	0	0	0	0	0	0	0	0	1.48472	0
P105-PWY: TCA cycle IV (2-oxoglutarate decarboxylase)|g__Escherichia.s__Escherichia_coli	0	0	0	0	0	0	0	0	0	0	0	0	0	0	0	0	0	0	0	1.92422	1.51628	0	0	0	0	0	0	0	0	0	0	0.336905	0	0	0	0
P105-PWY: TCA cycle IV (2-oxoglutarate decarboxylase)|unclassified	0	0	0	0	0	0	0	0	0	0	0	0	0	0	0	0	0	0	0	0	0	0	0	0	67.8046	0	0	0	0	0	0	0	0	0	0	0
P108-PWY: pyruvate fermentation to propanoate I	0	0	0	0	8.01602	0	0	0.494153	0.370154	0	0	0	0	0	0	0.0572543	0	0	0	0	0	1.0481	0	3.65537	142.694	0	0	0	3.23381	0	0	2.05153	0	0	1.62722	0
P108-PWY: pyruvate fermentation to propanoate I|unclassified	0	0	0	0	0	0	0	0	0	0	0	0	0	0	0	0	0	0	0	0	0	0	0	0	111.738	0	0	0	0	0	0	0	0	0	0	0
P122-PWY: heterolactic fermentation	0	0	0	0	0	0	0	0	0	0	0	0	0	0	0	0	0	0	2.13496	0	0	0	0	3.64932	0	0	0	0	0	0	0	0	0	0	2.22442	0
P161-PWY: acetylene degradation	0	0	2.45164	0	0	0	4.59961	0	24.3545	0	0	5.28456	379.757	126.152	0	102.152	2.2938	530.7	1.06587	386.821	348.018	1.22176	0	733.524	0	427.727	0	60.5383	0	0.820198	0	203.436	5.24483	0.823638	4.8391	0
P161-PWY: acetylene degradation|g__Anaerococcus.s__Anaerococcus_hydrogenalis	0	0	0	0	0	0	0	0	0	0	0	0	0	0	0	59.067	0	0	0.451933	14.0483	30.7082	0	0	0	0	0	0	0	0	0	0	0.337818	0	0	0	0
P161-PWY: acetylene degradation|g__Anaerococcus.s__Anaerococcus_obesiensis	0	0	0	0	0	0	0	0	18.0004	0	0	2.17759	0	0	0	0	0	84.6502	0	0	12.0446	0.416201	0	5.94943	0	164.619	0	16.6216	0	0	0	51.9309	3.96001	0	0	0
P161-PWY: acetylene degradation|g__Anaerococcus.s__Anaerococcus_sp_PH9	0	0	0	0	0	0	0	0	0	0	0	0	0	0	0	0	0	0	0	275.932	204.582	0	0	605.465	0	0	0	0	0	0	0	0	0	0	0	0
P161-PWY: acetylene degradation|g__Anaerococcus.s__Anaerococcus_vaginalis	0	0	0	0	0	0	0	0	0.739087	0	0	0	0	0	0	0.220057	0	201.382	0	0.774343	9.52653	0.146793	0	6.3932	0	0	0	10.9376	0	0	0	35.9096	0	0	0	0
P161-PWY: acetylene degradation|g__Citrobacter.s__Citrobacter_freundii	0	0	0	0	0	0	0	0	0	0	0	0	0	0	0	0	0	0	0	0	0	0	0	0	0	0	0	0	0	0	0	0	0	0	1.58991	0
P161-PWY: acetylene degradation|unclassified	0	0	0	0	0	0	0	0	0	0	0	0	300.982	0	0	0.726692	1.98422	0	0	0	0	0	0	0	0	76.9449	0	0	0	0	0	0	0	0	0	0
P162-PWY: L-glutamate degradation V (via hydroxyglutarate)	0	0	0	0	0	0	0	16.9237	3.88868	0	0	0	0	0	0	7.98735	0	34.7811	1.02661	0	0.935316	0.994006	0	14.4577	0	0	0	0	0	0	0	24.9618	0	0	1.95662	0
P163-PWY: L-lysine fermentation to acetate and butanoate	0	0	0	0	0	0	0	17.6037	5.93776	0	0	0	0	0	0	0	0	0	0	0	0	0	0	4.23155	0	0	0	0	0	0	0	0	5.41194	0	0	0
P163-PWY: L-lysine fermentation to acetate and butanoate|g__Fusobacterium.s__Fusobacterium_nucleatum	0	0	0	0	0	0	0	13.664	4.95122	0	0	0	0	0	0	0	0	0	0	0	0	0	0	0	0	0	0	0	0	0	0	0	4.05307	0	0	0
P164-PWY: purine nucleobases degradation I (anaerobic)	0	0	0	0	0	0	0	1.869	0	0	0	0	0	0	0	0.32712	0	276.073	0	0	0	0	0	0	0	0	0	0	0	0	0	272.235	0	0	0	0
P164-PWY: purine nucleobases degradation I (anaerobic)|unclassified	0	0	0	0	0	0	0	0	0	0	0	0	0	0	0	0	0	0	0	0	0	0	0	0	0	0	0	0	0	0	0	7.3069	0	0	0	0
P185-PWY: formaldehyde assimilation III (dihydroxyacetone cycle)	0	1.4072	0	0	0	0	17.3604	21.5261	9.80237	0	0	12.9834	0	0	0	212.343	41.0955	0	2.6141	0.497664	3.8256	1.46561	0	75.3001	8.12509	0	0	1.17451	0	0	0	87.0848	23.0912	0	6.68899	0
P185-PWY: formaldehyde assimilation III (dihydroxyacetone cycle)|g__Citrobacter.s__Citrobacter_freundii	0	0	0	0	0	0	0	0	0	0	0	0	0	0	0	0	0	0	0	0	0	0	0	0	0	0	0	0	0	0	0	0	0	0	1.21973	0
P185-PWY: formaldehyde assimilation III (dihydroxyacetone cycle)|unclassified	0	0	0	0	0	0	0	0	0	0	0	0	0	0	0	6.42717	2.73377	0	0	0	0	0	0	0	0	0	0	0	0	0	0	0	0	0	0	0
P221-PWY: octane oxidation	0	0	0	0	0	0	0	0	0.464862	0	0	0	0	0	0	0.193354	0	0	0	0	0	1.40654	0	0	0	0	0	0	0	0	0	0	0	0	0	0
P221-PWY: octane oxidation|unclassified	0	0	0	0	0	0	0	0	0	0	0	0	0	0	0	0.154426	0	0	0	0	0	0	0	0	0	0	0	0	0	0	0	0	0	0	0	0
P23-PWY: reductive TCA cycle I	0	0	0	0	0	0	0	0	0	0	0	0	0	0	0	0	0	0	0	0	0	0	0	0	0	0	0	0	0	0	0	2.45167	0	0	0	0
P4-PWY: superpathway of L-lysine, L-threonine and L-methionine biosynthesis I	0	0	0	0	37.0683	0	51.7966	9.58942	0.655203	0	0	0	0	0	0	3.89657	0	19.2418	2.05757	6.36279	7.58479	1.73586	0	3.14796	8.7426	0	0	0	0	0	0	95.3135	0	0	2.58535	0
P42-PWY: incomplete reductive TCA cycle	0	0	0	0	0	0	22.377	0	0	0	0	0	0	0	0	0	0	0	0	2.97153	2.71323	0	0	60.6477	0.939451	0	0	2.1595	0	0	0	31.2244	0	0	0	0
P441-PWY: superpathway of N-acetylneuraminate degradation	0	0	0	0	0	0	121.893	24.5862	45.3972	0	0	5.49747	210.135	0	0	136.985	9.26193	521.446	3.60184	308.525	251.474	2.35238	0	144.541	53.7859	265.674	0	119.213	0	0	0	230.529	15.1546	0	7.75781	0
P441-PWY: superpathway of N-acetylneuraminate degradation|g__Citrobacter.s__Citrobacter_freundii	0	0	0	0	0	0	0	0	0	0	0	0	0	0	0	0	0	0	0	0	0	0	0	0	0	0	0	0	0	0	0	0	0	0	1.31616	0
P441-PWY: superpathway of N-acetylneuraminate degradation|unclassified	0	0	0	0	0	0	0	0	0	0	0	0	113.57	0	0	0	4.31907	0	0	0	0	0	0	0	0	77.6076	0	0	0	0	0	0	0	0	0	0
P461-PWY: hexitol fermentation to lactate, formate, ethanol and acetate	0	0	0	0	0	0	8.31438	0	16.2129	0	0	0	13.7578	0	0	0.470912	4.43738	47.593	0.57288	3.42451	2.17068	1.63074	0	0.634245	0	24.9338	0	0.207689	0	0	0	99.6599	0	0	7.32553	0
P461-PWY: hexitol fermentation to lactate, formate, ethanol and acetate|g__Citrobacter.s__Citrobacter_freundii	0	0	0	0	0	0	0	0	0	0	0	0	0	0	0	0	0	0	0	0	0	0	0	0	0	0	0	0	0	0	0	0	0	0	2.51666	0
P461-PWY: hexitol fermentation to lactate, formate, ethanol and acetate|g__Escherichia.s__Escherichia_coli	0	0	0	0	0	0	0	0	0	0	0	0	0	0	0	0	0	0	0	1.95683	0.802889	0	0	0.380265	0	0	0	0	0	0	0	0.608787	0	0	0	0
PANTO-PWY: phosphopantothenate biosynthesis I	0.351156	1.3925	4.13908	43.4633	645.232	59.7559	336.513	217.149	51.1038	7.17122	0	27.9216	296.689	288.861	660.75	180.424	215.239	432.008	3.35045	151.151	148.559	5.6615	0	531.092	586.888	309.336	0	83.7995	26.3474	742.919	40.7419	292.546	38.0473	24.3149	638.087	0
PANTO-PWY: phosphopantothenate biosynthesis I|g__Actinomyces.s__Actinomyces_europaeus	0	0	0	0	0	0	0	0	0	0	0	0	0	0	0	0	0	8.28168	0	0	2.53216	0	0	0.399879	30.0857	0	0	0	0	0	0	10.471	0	0	0	0
PANTO-PWY: phosphopantothenate biosynthesis I|g__Actinomyces.s__Actinomyces_odontolyticus	0	0	0	0	0	0	11.4658	0	0	0	0	0	0	0	0	0	0	0	0	0	0	0	0	0	0	0	0	0	0	0	0	0	0	0	0	0
PANTO-PWY: phosphopantothenate biosynthesis I|g__Anaerococcus.s__Anaerococcus_prevotii	0	0	0	0	0	0	0	0	0	0	0	11.3547	0	0	0	0.0901141	21.3024	0	0	0	0	0	0	0	1.15536	0	0	0	0	0	0	50.3335	0	0	0	0
PANTO-PWY: phosphopantothenate biosynthesis I|g__Bacteroides.s__Bacteroides_fragilis	0	0	0	0	26.9913	0	22.3508	0	0	0	0	0	0	0	0	0	0	0	0	0	0	0	0	0	0	0	0	0	0	0	0	0	0	0	0	0
PANTO-PWY: phosphopantothenate biosynthesis I|g__Bacteroides.s__Bacteroides_pyogenes	0	0	0	0	0	0	0	0	0	0	0	0	0	0	0	0	0	0	0	0	0	0	0	28.3421	0	0	0	0	0	0	0	0	0	0	0	0
PANTO-PWY: phosphopantothenate biosynthesis I|g__Bacteroides.s__Bacteroides_sp_3_2_5	0	0	0	0	45.4215	0	0	0	0	0	0	0	0	0	0	0	0	0	0	0	0	0	0	0	0	0	0	0	0	0	0	0	0	0	0	0
PANTO-PWY: phosphopantothenate biosynthesis I|g__Bacteroides.s__Bacteroides_thetaiotaomicron	0	0	0	0	0	0	0	0	0	0	0	0	0	0	0	2.62569	0	0	0	0	0	0	0	0	0	0	0	0	0	0	0	0	0	0	0	0
PANTO-PWY: phosphopantothenate biosynthesis I|g__Campylobacter.s__Campylobacter_ureolyticus	0	0	0	0	0	0	0	0	0	0	0	0	0	0	0	0	0	0	0	0	0	0	0	0	0	0	0	0.417472	0	0	0	0	0	0	0	0
PANTO-PWY: phosphopantothenate biosynthesis I|g__Citrobacter.s__Citrobacter_freundii	0	0	0	0	0	0	0	0	0	0	0	0	0	0	0	0	0	0	0	0	0	0	0	0	0	0	0	0	0	0	0	0	0	0	1.47203	0
PANTO-PWY: phosphopantothenate biosynthesis I|g__Corynebacterium.s__Corynebacterium_amycolatum	0	0	0	0	0	0	0	0	0	0	0	0	0	0	0	0	0	6.42897	0	0	0	1.47291	0	0	0	0	0	0	0	0	0	0	0	1.2921	0	0
PANTO-PWY: phosphopantothenate biosynthesis I|g__Corynebacterium.s__Corynebacterium_aurimucosum	0	0	0	0	0	0	0	0	0	0	0	0	0	0	0	0	3.42677	0	0	0	0	0	0	0	0	0	0	0	0	0	0	0	0	0	0	0
PANTO-PWY: phosphopantothenate biosynthesis I|g__Corynebacterium.s__Corynebacterium_resistens	0	0	0	0	0	0	0	0	0	0	0	0	0	0	0	0.558053	0	0	0	0	0	0	0	0	0	0	0	0	0	0	0	0	0	0	0	0
PANTO-PWY: phosphopantothenate biosynthesis I|g__Corynebacterium.s__Corynebacterium_sp_HFH0082	0	0	0	0	0	0	0	0	0	0	0	0	0	0	0	0	0	45.0809	0	0	0	0	0	0	0	0	0	0	0	0	0	0	0	0	0	0
PANTO-PWY: phosphopantothenate biosynthesis I|g__Corynebacterium.s__Corynebacterium_striatum	0	0	0	0	26.7882	54.9519	1.69822	11.5852	0	0	0	0	0	147.872	0	0	0	0	0	0	0	1.27516	0	0	0	0	0	0	0	738.77	0	96.2009	0	15.1562	0	0
PANTO-PWY: phosphopantothenate biosynthesis I|g__Dermabacter.s__Dermabacter_sp_HFH0086	0	0	0	0	0	0	1.67433	0	0	0	0	0	0	0	0	0	11.0998	5.75439	0	0	0	0	0	0	10.555	0	0	0	0	0	0	0	0	0	0	0
PANTO-PWY: phosphopantothenate biosynthesis I|g__Eikenella.s__Eikenella_corrodens	0	0	0	0	0	0	0	0	0	0	0	0	0	0	0	0	0	0	0	0	0	0	0	0	0	0	0	0	0	0	0	1.77251	0	0	0	0
PANTO-PWY: phosphopantothenate biosynthesis I|g__Enhydrobacter.s__Enhydrobacter_aerosaccus	0	0	0	0	0	0	0	0	0	0	0	0	0	0	0	0	0	0	0	0	0	0.154134	0	0	0	0	0	0	0	0	0	0	0	0	0	0
PANTO-PWY: phosphopantothenate biosynthesis I|g__Enterococcus.s__Enterococcus_faecalis	0	0	0	0	46.5708	0	16.3383	0	0	0	0	0	0	0	0	0	0	7.27362	0	0	1.23406	0	0	0	0	0	0	0	0	0	0	0	0	0	5.36431	0
PANTO-PWY: phosphopantothenate biosynthesis I|g__Escherichia.s__Escherichia_coli	0	0	0	0	0	0	0	0	0	0	0	0	0	0	0	0	0	0	0	1.9645	1.42763	0	0	0.792193	0	0	0	0	0	0	0	1.3851	0	0	0	0
PANTO-PWY: phosphopantothenate biosynthesis I|g__Peptostreptococcus.s__Peptostreptococcus_anaerobius	0	0	0	0	0	0	0	3.99432	1.07723	0	0	0	0	0	0	0	0	0	0	0	0	0	0	0	0	0	0	14.202	0	0	0	19.7006	8.76967	0	0	0
PANTO-PWY: phosphopantothenate biosynthesis I|g__Porphyromonas.s__Porphyromonas_asaccharolytica	0	0	0	0	0	0	0	0	0	0	0	0	0	0	0	0	0	0	0	0	0	0	0	1.57478	0	0	0	0.793259	0	0	0	3.92391	0	0	0	0
PANTO-PWY: phosphopantothenate biosynthesis I|g__Porphyromonas.s__Porphyromonas_somerae	0	0	0	0	3.11332	0	0	0	0	0	0	0	0	0	0	0	0	0	0	0	0	0	0	0.462251	0	0	0	3.72774	0	0	0	0.817185	14.7877	0	0	0
PANTO-PWY: phosphopantothenate biosynthesis I|g__Prevotella.s__Prevotella_bergensis	0	0	0	0	0	0	0	0	0	0	0	0	0	0	0	0	0	0	0	0	0	0	0	0	0	0	0	0.956074	0	0	0	0	0.253507	0	0	0
PANTO-PWY: phosphopantothenate biosynthesis I|g__Staphylococcus.s__Staphylococcus_aureus	0.275973	0.567908	0	43.3191	0	0	1.03856	166.142	39.2098	0	0	0	9.06796	0	660.75	0.322318	34.7928	203.346	0	0	0	0	0	0	0	18.3419	0	0	0	0	0	5.29733	0	0	0	0
PANTO-PWY: phosphopantothenate biosynthesis I|g__Staphylococcus.s__Staphylococcus_epidermidis	0	0	0	0	0	0	0	0	0	0	0	0	0	0	0	0	0	4.70801	0	0	0	0	0	0	0	0	0	0	0	0	0	0	0	2.91429	0	0
PANTO-PWY: phosphopantothenate biosynthesis I|g__Staphylococcus.s__Staphylococcus_haemolyticus	0	0	0	0	0	0	0	0	0	0	0	0	0	0	0	0	0	0	0	0	0	0	0	0	0	0	0	0	0	0	0	0	0	2.46942	0	0
PANTO-PWY: phosphopantothenate biosynthesis I|g__Staphylococcus.s__Staphylococcus_hominis	0	0	0	0	0	0	0	0	0	0	0	0	0	0	0	0	0	0	0	0	0	0.23799	0	0	0	0	0	0	0	0	0	0	0	0	0	0
PANTO-PWY: phosphopantothenate biosynthesis I|g__Staphylococcus.s__Staphylococcus_pettenkoferi	0	0	0	0	0	0	0	0	0	0	0	0	0	0	0	0	0	0	0	0	0	0	0	0	0	0	0	0	24.0645	0	0	0	0	0	0	0
PANTO-PWY: phosphopantothenate biosynthesis I|g__Tannerella.s__Tannerella_forsythia	0	0	0	0	0	0	0	0	0	0	0	0	0	0	0	0	0	0	0	0	0	0	0	4.40694	0	0	0	0	0	0	0	0	0	0	0	0
PANTO-PWY: phosphopantothenate biosynthesis I|unclassified	0	0	0	0	0	0	39.1157	0	0	0	0	0	0	0	0	2.46152	14.1371	25.2038	0	5.15002	11.5319	0.384776	0	0	321.73	0	0	5.56233	0	0	0	53.1363	0	0	0	0
PANTOSYN-PWY: pantothenate and coenzyme A biosynthesis I	0	1.65018	3.69335	0.553453	375.024	0	284.371	3.43308	27.4715	0	0	5.05527	76.2575	128.094	0	135.891	145.345	451.819	4.16569	214.112	202.771	3.51082	0	226.376	241.608	103.806	0	59.5671	20.1252	2.44058	0	355.002	35.4944	2.56364	40.5688	0
PANTOSYN-PWY: pantothenate and coenzyme A biosynthesis I|g__Actinomyces.s__Actinomyces_odontolyticus	0	0	0	0	0	0	11.9614	0	0	0	0	0	0	0	0	0	0	0	0	0	0	0	0	0	0	0	0	0	0	0	0	0	0	0	0	0
PANTOSYN-PWY: pantothenate and coenzyme A biosynthesis I|g__Anaerococcus.s__Anaerococcus_prevotii	0	0	0	0	0	0	0	0	0	0	0	0	0	0	0	0	7.77886	0	0	0	0	0	0	0	0	0	0	0	0	0	0	50.1901	0	0	0	0
PANTOSYN-PWY: pantothenate and coenzyme A biosynthesis I|g__Citrobacter.s__Citrobacter_freundii	0	0	0	0	0	0	0	0	0	0	0	0	0	0	0	0	0	0	0	0	0	0	0	0	0	0	0	0	0	0	0	0	0	0	0.891441	0
PANTOSYN-PWY: pantothenate and coenzyme A biosynthesis I|g__Escherichia.s__Escherichia_coli	0	0	0	0	0	0	0	0	0	0	0	0	0	0	0	0	0	0	0	0.769548	0.555573	0	0	0	0	0	0	0	0	0	0	0.963084	0	0	0	0
PANTOSYN-PWY: pantothenate and coenzyme A biosynthesis I|g__Porphyromonas.s__Porphyromonas_asaccharolytica	0	0	0	0	0	0	0	0	0	0	0	0	0	0	0	0	0	0	0	0	0	0	0	0.989965	0	0	0	0	0	0	0	3.52953	0	0	0	0
PANTOSYN-PWY: pantothenate and coenzyme A biosynthesis I|g__Prevotella.s__Prevotella_bergensis	0	0	0	0	0	0	0	0	0	0	0	0	0	0	0	0	0	0	0	0	0	0	0	0	0	0	0	0.87605	0	0	0	0	0.42986	0	0	0
PANTOSYN-PWY: pantothenate and coenzyme A biosynthesis I|g__Staphylococcus.s__Staphylococcus_pettenkoferi	0	0	0	0	0	0	0	0	0	0	0	0	0	0	0	0	0	0	0	0	0	0	0	0	0	0	0	0	13.7532	0	0	0	0	0	0	0
PANTOSYN-PWY: pantothenate and coenzyme A biosynthesis I|g__Tannerella.s__Tannerella_forsythia	0	0	0	0	0	0	0	0	0	0	0	0	0	0	0	0	0	0	0	0	0	0	0	1.15724	0	0	0	0	0	0	0	0	0	0	0	0
PANTOSYN-PWY: pantothenate and coenzyme A biosynthesis I|unclassified	0	0	0	0	0	0	20.0019	0	0	0	0	0	0	0	0	2.69518	13.8502	19.7349	0	9.34805	18.4539	0	0	0	30.3953	0	0	0	0	0	0	26.1655	0	0	0	0
PENTOSE-P-PWY: pentose phosphate pathway	0	0.827172	0	0	131.491	3.62869	66.067	33.1502	1.10181	0	0	0	0	80.8477	0	3.0709	0.946912	85.638	5.32306	8.13046	6.80999	3.01535	0	17.135	131.846	0	0	45.4014	0	0.852009	0	184.923	2.29254	5.07886	5.01753	0
PENTOSE-P-PWY: pentose phosphate pathway|g__Citrobacter.s__Citrobacter_freundii	0	0	0	0	0	0	0	0	0	0	0	0	0	0	0	0	0	0	0	0	0	0	0	0	0	0	0	0	0	0	0	0	0	0	1.44197	0
PENTOSE-P-PWY: pentose phosphate pathway|g__Corynebacterium.s__Corynebacterium_resistens	0	0	0	0	0	0	0	0	0	0	0	0	0	0	0	0.671444	0	0	0	0	0	0	0	0	0	0	0	0	0	0	0	0	0	0	0	0
PENTOSE-P-PWY: pentose phosphate pathway|g__Escherichia.s__Escherichia_coli	0	0	0	0	0	0	0	0	0	0	0	0	0	0	0	0	0	0	0	0.860338	0	0	0	0	0	0	0	0	0	0	0	0	0	0	0	0
PENTOSE-P-PWY: pentose phosphate pathway|unclassified	0	0	0	0	0	0	0	0	0	0	0	0	0	0	0	0.497027	0	0	0	0	0	0	0	0	96.6252	0	0	0	0	0	0	0	0	0	0	0
PEPTIDOGLYCANSYN-PWY: peptidoglycan biosynthesis I (meso-diaminopimelate containing)	0.266528	1.48376	7.05696	0.371478	1264.82	33.0219	482.93	99.3516	68.0453	8.93411	0	29.0886	577.156	316.855	0	338.726	540.767	655.939	9.86264	789.551	716.213	5.76833	0	728.55	900.496	493.955	25.4826	625.554	13.2232	661.932	0	818.177	121.126	20.8239	1664.82	0
PEPTIDOGLYCANSYN-PWY: peptidoglycan biosynthesis I (meso-diaminopimelate containing)|g__Actinobaculum.s__Actinobaculum_schaalii	0	0	0	0	0	0	0	0	0.345244	0	0	0	0	0	0	0	0	0	0	0	0	0	0	0	0	0	0	0	0	0	0	14.4777	0	0	0	0
PEPTIDOGLYCANSYN-PWY: peptidoglycan biosynthesis I (meso-diaminopimelate containing)|g__Actinomyces.s__Actinomyces_europaeus	0	0	0	0	0	0	0	0	0	0	0	0	0	0	0	0	0	0	0	0	0	0	0	0	1.81673	0	0	0	0	0	0	0.509892	0	0	0	0
PEPTIDOGLYCANSYN-PWY: peptidoglycan biosynthesis I (meso-diaminopimelate containing)|g__Actinomyces.s__Actinomyces_neuii	0	0	0	0	0	0	0	0	0	0	0	0	0	0	0	0	0	0	0	0	0	0	0	0	1.76648	0	0	0	0	0	0	0	0	0	0	0
PEPTIDOGLYCANSYN-PWY: peptidoglycan biosynthesis I (meso-diaminopimelate containing)|g__Anaerococcus.s__Anaerococcus_hydrogenalis	0	0	0	0	0	0	0	0	0	0	0	0	0	0	0	56.5994	0	0	0.582635	13.9716	22.5003	0	0	0	0	0	0	0	0	0	0	0	0	0	0	0
PEPTIDOGLYCANSYN-PWY: peptidoglycan biosynthesis I (meso-diaminopimelate containing)|g__Anaerococcus.s__Anaerococcus_lactolyticus	0	0	0	0	0	0	0	0	0	0	0	0	0	0	0	0.225124	0	0	0	179.105	326.253	0	0	11.3801	0	0	0	0	0	0	0	0	2.58701	0	0	0
PEPTIDOGLYCANSYN-PWY: peptidoglycan biosynthesis I (meso-diaminopimelate containing)|g__Anaerococcus.s__Anaerococcus_obesiensis	0	0	0	0	0	0	32.4543	0	4.56968	0	0	0	0	0	0	0	0	166.872	0.652013	0	7.66546	0.227869	0	1.1621	29.6793	1.67125	0	4.8218	0	0	0	31.2999	0	0	0	0
PEPTIDOGLYCANSYN-PWY: peptidoglycan biosynthesis I (meso-diaminopimelate containing)|g__Anaerococcus.s__Anaerococcus_prevotii	0	0	0	0	0	0	0	0	0	0	0	0	0	0	0	0	5.20162	0	0	0	0	0	0	0	0.834526	0	0	0	0	0	0	48.3994	0	0	0	0
PEPTIDOGLYCANSYN-PWY: peptidoglycan biosynthesis I (meso-diaminopimelate containing)|g__Anaerococcus.s__Anaerococcus_tetradius	0	0	0	0	0	0	0	0	0	0	0	0	0	18.7302	0	0	0	0	0	0	0	0	0	0	0	0	0	0	0	0	0	0	0	0	0	0
PEPTIDOGLYCANSYN-PWY: peptidoglycan biosynthesis I (meso-diaminopimelate containing)|g__Anaerococcus.s__Anaerococcus_vaginalis	0	0	0	0	0	0	23.9731	0	4.75825	0	0	0	0	0	0	0	0	116.804	0.696388	0	7.2173	0	0	4.22541	46.0531	0	0	8.62423	0	0	0	19.4026	0	0	0	0
PEPTIDOGLYCANSYN-PWY: peptidoglycan biosynthesis I (meso-diaminopimelate containing)|g__Atopobium.s__Atopobium_parvulum	0	0	0	0	0	0	15.9101	0	0	0	0	0	0	18.4809	0	0	0	0	0	0	0	0	0	0	0	0	0	0	0	0	0	0	0	0	0	0
PEPTIDOGLYCANSYN-PWY: peptidoglycan biosynthesis I (meso-diaminopimelate containing)|g__Bacteroides.s__Bacteroides_fragilis	0	0	0	0	18.6722	0	21.0187	0	0	0	0	0	0	0	0	0	0	0	0	0	0	0	0	0	0	0	0	0	0	0	0	0	0	0	0	0
PEPTIDOGLYCANSYN-PWY: peptidoglycan biosynthesis I (meso-diaminopimelate containing)|g__Bacteroides.s__Bacteroides_pyogenes	0	0	0	0	0	0	0	0	0	0	0	0	0	0	0	0	0	0	0	0	0	0	0	35.73	0	0	0	0	0	0	0	0	0	0	0	0
PEPTIDOGLYCANSYN-PWY: peptidoglycan biosynthesis I (meso-diaminopimelate containing)|g__Bacteroides.s__Bacteroides_sp_3_2_5	0	0	0	0	50.5698	0	0	0	0	0	0	0	0	0	0	0	0	0	0	0	0	0	0	0	0	0	0	0	0	0	0	0	0	0	0	0
PEPTIDOGLYCANSYN-PWY: peptidoglycan biosynthesis I (meso-diaminopimelate containing)|g__Bifidobacterium.s__Bifidobacterium_dentium	0	0	0	0	0	0	0	0	0	0	0	0	0	0	0	0	0	0	0	0	0	0	0	0	0	0	4.41635	0	0	0	0	0	0	0	0	0
PEPTIDOGLYCANSYN-PWY: peptidoglycan biosynthesis I (meso-diaminopimelate containing)|g__Citrobacter.s__Citrobacter_freundii	0	0	0	0	0	0	0	0	0	0	0	0	0	0	0	0	0	0	0	0	0	0	0	0	0	0	0	0	0	0	0	0	0	0	0.66288	0
PEPTIDOGLYCANSYN-PWY: peptidoglycan biosynthesis I (meso-diaminopimelate containing)|g__Clostridiales_Family_XI_Incertae_Sedis_noname.s__Clostridiales_bacterium_BV3C26	0	0	0	0	0	0	0	0	0	0	0	0	0	0	0	0	0	0	0	0	0	0	0	81.1551	0	0	0	0.369442	0	0	0	74.5137	0	0	0	0
PEPTIDOGLYCANSYN-PWY: peptidoglycan biosynthesis I (meso-diaminopimelate containing)|g__Corynebacterium.s__Corynebacterium_amycolatum	0	0	0	0	0	0	0	0	0	0	0	0	0	0	0	0	0	13.8645	0	0	0	1.53645	0	0	0	0	0	0	0	0	0	0	0	0.83983	0	0
PEPTIDOGLYCANSYN-PWY: peptidoglycan biosynthesis I (meso-diaminopimelate containing)|g__Corynebacterium.s__Corynebacterium_aurimucosum	0	0	0	0	0	0	0	0	0	0	0	0	0	0	0	0	0.279299	0	0	0	0	0	0	0	0	0	0	0	0	0	0	0	0	0	0	0
PEPTIDOGLYCANSYN-PWY: peptidoglycan biosynthesis I (meso-diaminopimelate containing)|g__Corynebacterium.s__Corynebacterium_resistens	0	0	0	0	0	0	0	0	0	0	0	0	0	0	0	0.612551	0	0	0	0	0	0	0	0	0	0	0	0	0	0	0	0	0	0	0	0
PEPTIDOGLYCANSYN-PWY: peptidoglycan biosynthesis I (meso-diaminopimelate containing)|g__Corynebacterium.s__Corynebacterium_sp_HFH0082	0	0	0	0	0	0	0	0	0	0	0	0	0	0	0	0	0	18.2674	0	0	0	0	0	0	0	0	0	0	0	0	0	0	0	0	0	0
PEPTIDOGLYCANSYN-PWY: peptidoglycan biosynthesis I (meso-diaminopimelate containing)|g__Corynebacterium.s__Corynebacterium_striatum	0	0	0	0	22.6753	29.0135	1.24647	8.75799	0	0	0	0	0	59.2623	0	0	0	0	0	0	0	0.866023	0	0	0	0	0	0	0	657.148	0	83.7729	0	12.0949	0	0
PEPTIDOGLYCANSYN-PWY: peptidoglycan biosynthesis I (meso-diaminopimelate containing)|g__Dermabacter.s__Dermabacter_sp_HFH0086	0	0	0	0	0	0	1.13982	0	0	0	0	0	0	0	0	0	0.56185	0	0	0	0	0	0	0	0	0	0	0	0	0	0	0	0	0	0	0
PEPTIDOGLYCANSYN-PWY: peptidoglycan biosynthesis I (meso-diaminopimelate containing)|g__Dialister.s__Dialister_micraerophilus	0	0	0	0	0	0	0	0	0	0	0	0	0	0	0	0	0	0	0	24.4944	10.4687	0	0	0	0	0	0	0	0	0	0	0	0	0	0	0
PEPTIDOGLYCANSYN-PWY: peptidoglycan biosynthesis I (meso-diaminopimelate containing)|g__Eikenella.s__Eikenella_corrodens	0	0	0	0	0	0	0	0	0	0	0	0	0	0	0	0	0	0	0	0	0	0	0	0	0	0	0	0	0	0	0	2.31537	0	0	0	0
PEPTIDOGLYCANSYN-PWY: peptidoglycan biosynthesis I (meso-diaminopimelate containing)|g__Escherichia.s__Escherichia_coli	0	0	0	0	0	0	0	0	0	0	0	0	0	0	0	0	0	0	0	0.972708	0.454776	0	0	0	0	0	0	0	0	0	0	0.574543	0	0	0	0
PEPTIDOGLYCANSYN-PWY: peptidoglycan biosynthesis I (meso-diaminopimelate containing)|g__Finegoldia.s__Finegoldia_magna	0	0	0	0	183.41	0	55.7137	3.31021	5.10832	0	0	3.85979	301.149	104.988	0	35.1292	101.013	36.3666	1.90765	86.1149	75.677	0.642669	0	312.784	302.957	204.168	0	43.1026	0	0	0	1.50215	0	0	352.073	0
PEPTIDOGLYCANSYN-PWY: peptidoglycan biosynthesis I (meso-diaminopimelate containing)|g__Fusobacterium.s__Fusobacterium_nucleatum	0	0	0	0	0	0	0	3.13072	2.01744	0	0	0	0	0	0	0	0	0	0	0	0	0	0	0	0	0	0	0	0	0	0	0	1.68645	0	0	0
PEPTIDOGLYCANSYN-PWY: peptidoglycan biosynthesis I (meso-diaminopimelate containing)|g__Gemella.s__Gemella_morbillorum	0	0	0	0	0	0	0	0	0	0	0	0	0	0	0	0	0	0	0	0	0	0	0	0	0	0	0	0	0	0	0	38.9382	0	0	0	0
PEPTIDOGLYCANSYN-PWY: peptidoglycan biosynthesis I (meso-diaminopimelate containing)|g__Granulicatella.s__Granulicatella_adiacens	0	0	0	0	0	0	0.93142	0	0	0	0	0	0	0	0	0	0	0	0	0	0	0	0	0	0	0	0	0	0	0	0	0	0	0	0	0
PEPTIDOGLYCANSYN-PWY: peptidoglycan biosynthesis I (meso-diaminopimelate containing)|g__Haemophilus.s__Haemophilus_parainfluenzae	0	0	0	0	0	0	0	3.67334	0	0	0	0	0	0	0	0	0	0	1.29489	0	0	0	0	0	0	0	0	0	0	0	0	0	0	0	0	0
PEPTIDOGLYCANSYN-PWY: peptidoglycan biosynthesis I (meso-diaminopimelate containing)|g__Helcococcus.s__Helcococcus_kunzii	0	0	0	0	0	0	0	6.65771	12.7537	0	0	9.07579	60.4695	0	0	9.15698	0	0	0	0	0	0	0	0	0	44.1831	0	5.43208	0	0	0	9.28294	0.153841	0	0	0
PEPTIDOGLYCANSYN-PWY: peptidoglycan biosynthesis I (meso-diaminopimelate containing)|g__Lactobacillus.s__Lactobacillus_gasseri	0	0	0	0	0	0	0	0	0	0	0	0	0	0	0	0	0	0	0	138.091	1.50884	0	0	0	0	0	0	0	0	0	0	0	0	0	0	0
PEPTIDOGLYCANSYN-PWY: peptidoglycan biosynthesis I (meso-diaminopimelate containing)|g__Parvimonas.s__Parvimonas_micra	0	0	0	0	0	0	0	0	0	0	0	0	0	0	0	0	0	26.536	0	0	0	0	0	0	0	0	0	0	0	0	0	192.146	0	0	0	0
PEPTIDOGLYCANSYN-PWY: peptidoglycan biosynthesis I (meso-diaminopimelate containing)|g__Peptoniphilus.s__Peptoniphilus_harei	0	0	0	0	869.241	0	44.2548	0	0.380001	0	0	0	0	0	0	73.8509	72.3573	7.33547	0	5.71341	5.70744	0.19831	0	7.1603	0.391835	0	0	13.3737	0	0	0	0.323966	0	0	214.81	0
PEPTIDOGLYCANSYN-PWY: peptidoglycan biosynthesis I (meso-diaminopimelate containing)|g__Peptoniphilus.s__Peptoniphilus_lacrimalis	0	0	0	0	0	0	0	0	0	0	0	0	0	0	0	0	0	0	0	0	0	0	0	3.035	0	0	0	0	0	0	0	0	0	0	0	0
PEPTIDOGLYCANSYN-PWY: peptidoglycan biosynthesis I (meso-diaminopimelate containing)|g__Peptostreptococcus.s__Peptostreptococcus_anaerobius	0	0	0	0	0	0	0	3.62776	0.51101	0	0	0	0	0	0	0	0	0	0	0	0	0	0	0	0	0	0	13.9138	0	0	0	16.9844	9.56641	0	0	0
PEPTIDOGLYCANSYN-PWY: peptidoglycan biosynthesis I (meso-diaminopimelate containing)|g__Porphyromonas.s__Porphyromonas_asaccharolytica	0	0	0	0	0	0	0	0	0	0	0	0	0	0	0	0	0	0	0	0	0	0	0	1.58235	0	0	0	0.607343	0	0	0	4.34349	0	0	0	0
PEPTIDOGLYCANSYN-PWY: peptidoglycan biosynthesis I (meso-diaminopimelate containing)|g__Prevotella.s__Prevotella_bergensis	0	0	0	0	0	0	0	0	0	0	0	0	0	0	0	0	0	0	0	0	0	0	0	0.28698	0	0	0	1.19832	0	0	0	0	0.411954	0	0	0
PEPTIDOGLYCANSYN-PWY: peptidoglycan biosynthesis I (meso-diaminopimelate containing)|g__Prevotella.s__Prevotella_buccalis	0	0	0	0	0	0	90.9069	0	0	0	0	0	0	0	0	0	0	0	0	0	0	0	0	0	0	0	0	2.04922	0	0	0	0	0	0	0	0
PEPTIDOGLYCANSYN-PWY: peptidoglycan biosynthesis I (meso-diaminopimelate containing)|g__Proteus.s__Proteus_mirabilis	0	0	0	0	0	0	0	0	0	0	0	0	0	0	0	0	0	0	0	0	0.503155	0	0	0	0	0	0	0	0	0	0	0	0	0	0	0
PEPTIDOGLYCANSYN-PWY: peptidoglycan biosynthesis I (meso-diaminopimelate containing)|g__Staphylococcus.s__Staphylococcus_aureus	0	0	0	0	0	0	0	0	0	0	0	0	0	0	0	0	0	20.0838	0	0	0	0	0	0	0	0	0	0	0	0	0	0	0	0	0	0
PEPTIDOGLYCANSYN-PWY: peptidoglycan biosynthesis I (meso-diaminopimelate containing)|g__Staphylococcus.s__Staphylococcus_epidermidis	0	0	0	0	0	0	0	0	0	0	0	0	0	0	0	0	0	2.99673	0	0	0	0	0	0	0	0	0	0	0	0	0	0	0	1.51709	0	0
PEPTIDOGLYCANSYN-PWY: peptidoglycan biosynthesis I (meso-diaminopimelate containing)|g__Staphylococcus.s__Staphylococcus_haemolyticus	0	0	0	0	0	0	0	0	0	0	0	0	0	0	0	0	0	0	0	0	0	0	0	0	0	0	0	0	0	0	0	0	0	1.40645	0	0
PEPTIDOGLYCANSYN-PWY: peptidoglycan biosynthesis I (meso-diaminopimelate containing)|g__Staphylococcus.s__Staphylococcus_pettenkoferi	0	0	0	0	0	0	0	0	0	0	0	0	0	0	0	0	0	0	0	0	0	0	0	0	0	0	0	0	11.0595	0	0	0	0	0	0	0
PEPTIDOGLYCANSYN-PWY: peptidoglycan biosynthesis I (meso-diaminopimelate containing)|g__Staphylococcus.s__Staphylococcus_simulans	0	0	0	0	0	0	0	0	0	0	0	0	0	0	0	0	0	0	0	0	0	0	0	0	13.6254	0	0	0	0	0	0	0	0	0	0	0
PEPTIDOGLYCANSYN-PWY: peptidoglycan biosynthesis I (meso-diaminopimelate containing)|g__Streptococcus.s__Streptococcus_mitis_oralis_pneumoniae	0	0	0	0	0	0	8.0516	0	0	0	0	0	0	0	0	0	0	0	0	0	0	0	0	0	0	0	0	0	0	0	0	0	0	0	0	0
PEPTIDOGLYCANSYN-PWY: peptidoglycan biosynthesis I (meso-diaminopimelate containing)|g__Veillonella.s__Veillonella_parvula	0	0	0	0	0	0	42.1773	0	0	0	0	0	0	0	0	0	0	0	0	0	0	0	0	0	0	0	0	0	0	0	0	0	0	0	0	0
PEPTIDOGLYCANSYN-PWY: peptidoglycan biosynthesis I (meso-diaminopimelate containing)|unclassified	0	0	0	0	0	0	34.5023	0	0	0	0	0	155.974	0	0	26.4514	14.4992	58.3129	0	38.7445	74.1074	0	0	0	378.533	162.193	0	165.551	0	0	0	152.121	0	0	699.504	0
PHOSLIPSYN-PWY: superpathway of phospholipid biosynthesis I (bacteria)	0	0	0	0	0	0	201.831	14.3278	0	0	0	0	0	0	0	0.194177	0	0	4.7776	91.6771	53.6562	0.598218	0	7.18157	1.31436	0	0	157.134	0	0	0	5.80728	0	0	7.21452	0
PHOSLIPSYN-PWY: superpathway of phospholipid biosynthesis I (bacteria)|g__Citrobacter.s__Citrobacter_freundii	0	0	0	0	0	0	0	0	0	0	0	0	0	0	0	0	0	0	0	0	0	0	0	0	0	0	0	0	0	0	0	0	0	0	1.04778	0
PHOSLIPSYN-PWY: superpathway of phospholipid biosynthesis I (bacteria)|g__Escherichia.s__Escherichia_coli	0	0	0	0	0	0	0	0	0	0	0	0	0	0	0	0	0	0	0	1.3771	0.901107	0	0	0	0	0	0	0	0	0	0	0.583828	0	0	0	0
PHOSLIPSYN-PWY: superpathway of phospholipid biosynthesis I (bacteria)|g__Proteus.s__Proteus_mirabilis	0	0	0	0	0	0	0	0	0	0	0	0	0	0	0	0	0	0	0	0	0.659079	0	0	0	0	0	0	0	0	0	0	0	0	0	0	0
POLYAMINSYN3-PWY: superpathway of polyamine biosynthesis II	0	0	0	0	0	0	0	0	0	0	0	0	0	0	0	0	0	0	0	0	0	0	0	0.283402	0	0	0	0	0	0	0	0.338579	0	0	0	0
POLYAMSYN-PWY: superpathway of polyamine biosynthesis I	0	0	0	0	0	0	74.1243	0	0	0	0	0	0	0	0	0	0	0	0	4.40981	16.8665	0	0	0.365373	0	0	0	0	0	0	0	13.1608	0	0	0	0
POLYAMSYN-PWY: superpathway of polyamine biosynthesis I|g__Escherichia.s__Escherichia_coli	0	0	0	0	0	0	0	0	0	0	0	0	0	0	0	0	0	0	0	0.38745	0.28361	0	0	0	0	0	0	0	0	0	0	0	0	0	0	0
POLYAMSYN-PWY: superpathway of polyamine biosynthesis I|g__Veillonella.s__Veillonella_parvula	0	0	0	0	0	0	53.7432	0	0	0	0	0	0	0	0	0	0	0	0	0	0	0	0	0	0	0	0	0	0	0	0	0	0	0	0	0
POLYISOPRENSYN-PWY: polyisoprenoid biosynthesis (E. coli)	0	0	0	0	0	0	0	0	1.3531	0	0	0	0	0	0	1.11506	0	0	1.59109	3.75292	1.92501	1.59248	0	1.74876	0	0	0	0	0	0	0	1.02836	0	0	0	0
POLYISOPRENSYN-PWY: polyisoprenoid biosynthesis (E. coli)|g__Escherichia.s__Escherichia_coli	0	0	0	0	0	0	0	0	0	0	0	0	0	0	0	0.0671462	0	0	0	1.78396	1.0897	0	0	0.521127	0	0	0	0	0	0	0	0.58111	0	0	0	0
POLYISOPRENSYN-PWY: polyisoprenoid biosynthesis (E. coli)|unclassified	0	0	0	0	0	0	0	0	0	0	0	0	0	0	0	0	0	0	0	0.456134	0	0	0	0	0	0	0	0	0	0	0	0	0	0	0	0
PPGPPMET-PWY: ppGpp biosynthesis	0	0	0	0.461695	0	0	0	0	0	0	0	0	0	0	0	0.421845	1.4244	0	0	2.36474	4.89541	0	0	1.15866	0.387998	0	0	0	0	0	0	2.34997	0	0	3.01295	0
PPGPPMET-PWY: ppGpp biosynthesis|g__Citrobacter.s__Citrobacter_freundii	0	0	0	0	0	0	0	0	0	0	0	0	0	0	0	0	0	0	0	0	0	0	0	0	0	0	0	0	0	0	0	0	0	0	1.36119	0
PPGPPMET-PWY: ppGpp biosynthesis|g__Proteus.s__Proteus_mirabilis	0	0	0	0	0	0	0	0	0	0	0	0	0	0	0	0	0	0	0	0.281987	1.20314	0	0	0	0.288184	0	0	0	0	0	0	0	0	0	0	0
PPGPPMET-PWY: ppGpp biosynthesis|g__Staphylococcus.s__Staphylococcus_aureus	0	0	0	0	0	0	0	0	0	0	0	0	0	0	0	0	1.40593	0	0	0	0	0	0	0	0	0	0	0	0	0	0	0	0	0	0	0
PPGPPMET-PWY: ppGpp biosynthesis|unclassified	0	0	0	0	0	0	0	0	0	0	0	0	0	0	0	0.289633	0	0	0	0	0	0	0	0	0	0	0	0	0	0	0	0	0	0	0	0
PRPP-PWY: superpathway of histidine, purine, and pyrimidine biosynthesis	0	0	0	0	0	0	0	0	7.79315	0	0	0	0	0	0	0	0	0	0	22.93	21.4602	0	0	0	0	0	0	0	0	0	0	6.09722	0	0	6.44359	0
PWY-1042: glycolysis IV (plant cytosol)	4.08149	4.56877	12.9274	59.2858	1175.21	0	533.648	274.461	89.2053	0	0	17.1396	708.558	228.031	945.698	366.842	345.85	701.569	11.0593	713.733	755.075	5.21704	0	1099.93	612.048	720.425	31.76	655.033	28.6752	2.34898	0	507.404	655.186	10.772	2048.07	0
PWY-1042: glycolysis IV (plant cytosol)|g__Bacteroides.s__Bacteroides_thetaiotaomicron	0	0	0	0	0	0	0	0	0	0	0	0	0	0	0	3.22298	0	0	0	0	0	0	0	0	0	0	0	0	0	0	0	0	0	0	0	0
PWY-1042: glycolysis IV (plant cytosol)|g__Citrobacter.s__Citrobacter_freundii	0	0	0	0	0	0	0	0	0	0	0	0	0	0	0	0	0	0	0	0	0	0	0	0	0	0	0	0	0	0	0	0	0	0	1.3242	0
PWY-1042: glycolysis IV (plant cytosol)|g__Corynebacterium.s__Corynebacterium_resistens	0	0	0	0	0	0	0	0	0	0	0	0	0	0	0	0.775436	0	0	0	0	0	0	0	0	0	0	0	0	0	0	0	0	0	0	0	0
PWY-1042: glycolysis IV (plant cytosol)|g__Escherichia.s__Escherichia_coli	0	0	0	0	0	0	0	0	0	0	0	0	0	0	0	0	0	0	0	2.70406	1.43639	0	0	0.389655	0	0	0	0	0	0	0	1.39135	0	0	0	0
PWY-1042: glycolysis IV (plant cytosol)|g__Haemophilus.s__Haemophilus_parainfluenzae	0	0	0	0	0	0	0	3.58593	0	0	0	0	0	0	0	0	0	0	2.91482	0	0	0	0	0	0	0	0	0	0	0	0	0	0	0	0	0
PWY-1042: glycolysis IV (plant cytosol)|g__Morganella.s__Morganella_morganii	0	0	0	0	0	0	0	0	0	0	0	5.92504	0	0	0	0	0	0	0	0	0	0	0	0	0	0	0	0	0	0	0	0	0	0	0	0
PWY-1042: glycolysis IV (plant cytosol)|g__Peptoniphilus.s__Peptoniphilus_harei	0	0	0	0	890.846	0	49.5345	0	0	0	0	0	0	0	0	76.5244	71.4424	14.9627	0.915738	17.0681	18.2859	0	0	6.96371	0	1.5737	0	13.6976	0	0	0	0	0	0	586.658	0
PWY-1042: glycolysis IV (plant cytosol)|g__Peptoniphilus.s__Peptoniphilus_lacrimalis	0	0	0	0	0	0	0	0	0	0	0	0	0	0	0	0	0	0	0	0	0	0	0	2.9251	0	0	0	0	0	0	0	0	0	0	0	0
PWY-1042: glycolysis IV (plant cytosol)|g__Staphylococcus.s__Staphylococcus_aureus	0.264258	0.387461	0	58.3244	0	0	1.29893	198.388	45.0639	0	0	0	21.55	0	945.698	0.251921	44.9677	260.751	0	0	0	0.785007	0	0	0	29.302	0	0	0	0	0	9.57395	0	0	0	0
PWY-1042: glycolysis IV (plant cytosol)|g__Staphylococcus.s__Staphylococcus_epidermidis	0	0	0	0	0	0	0	0	0	0	0	0	0	0	0	0	0	4.77607	0	0	0	0	0	0	0	0	0	0	0	0	0	0	0	2.12056	0	0
PWY-1042: glycolysis IV (plant cytosol)|g__Staphylococcus.s__Staphylococcus_haemolyticus	0	0	0	0	0	0	0	0	0	0	0	0	0	0	0	0	0	0	0	0	0	0	0	0	0	0	0	0	0	0	0	0	0	1.82518	0	0
PWY-1042: glycolysis IV (plant cytosol)|g__Staphylococcus.s__Staphylococcus_pettenkoferi	0	0	0	0	0	0	0	0	0	0	0	0	0	0	0	0	0	0	0	0	0	0	0	0	0	0	0	0	15.189	0	0	0	0	0	0	0
PWY-1042: glycolysis IV (plant cytosol)|g__Staphylococcus.s__Staphylococcus_simulans	0	0	0	0	0	0	0	0	0	0	0	0	0	0	0	0	0	0	0	0	0	0	0	0	17.7562	0	0	0	0	0	0	0	0	0	0	0
PWY-1042: glycolysis IV (plant cytosol)|g__Streptococcus.s__Streptococcus_agalactiae	0	0	0	0	0	0	0	0	0	0	0	0	0	0	0	0.167198	2.72523	0	0	0	0	0	0	0	0	0	0	0	0	0	0	0	0	0	0	0
PWY-1042: glycolysis IV (plant cytosol)|g__Streptococcus.s__Streptococcus_dysgalactiae	0.292093	0.799114	0	0	0	0	0	0	0	0	0	0	0	0	0	174.52	0.37369	0	1.02713	0	0.328811	0.208077	0	0	0	0	0	0	0	0	0	0	637.516	0	0	0
PWY-1042: glycolysis IV (plant cytosol)|g__Tannerella.s__Tannerella_forsythia	0	0	0	0	0	0	0	0	0	0	0	0	0	0	0	0	0	0	0	0	0	0	0	3.32323	0	0	0	0	0	0	0	0	0	0	0	0
PWY-1042: glycolysis IV (plant cytosol)|unclassified	2.37128	0	0	0	38.5497	0	23.3076	0	4.24623	0	0	0	211.138	0	0	31.6595	8.67628	41.749	0	53.2498	91.0585	0	0	4.64404	203.117	234.515	0	16.2033	0	0	0	115.746	0	0	203.801	0
PWY-1269: CMP-3-deoxy-D-manno-octulosonate biosynthesis I	0	0	0	0	0	0	0	4.26263	0.735304	0	0	0	0	0	0	2.41188	0	0	2.39732	36.0064	16.6232	0	0	41.954	0	0	0	2.18141	0	0	0	1.3149	1.16124	0	2.35381	0
PWY-1269: CMP-3-deoxy-D-manno-octulosonate biosynthesis I|g__Bacteroides.s__Bacteroides_pyogenes	0	0	0	0	0	0	0	0	0	0	0	0	0	0	0	0	0	0	0	0	0	0	0	29.3117	0	0	0	0	0	0	0	0	0	0	0	0
PWY-1269: CMP-3-deoxy-D-manno-octulosonate biosynthesis I|g__Bacteroides.s__Bacteroides_thetaiotaomicron	0	0	0	0	0	0	0	0	0	0	0	0	0	0	0	2.30034	0	0	0	0	0	0	0	0	0	0	0	0	0	0	0	0	0	0	0	0
PWY-1269: CMP-3-deoxy-D-manno-octulosonate biosynthesis I|g__Citrobacter.s__Citrobacter_freundii	0	0	0	0	0	0	0	0	0	0	0	0	0	0	0	0	0	0	0	0	0	0	0	0	0	0	0	0	0	0	0	0	0	0	0.980844	0
PWY-1269: CMP-3-deoxy-D-manno-octulosonate biosynthesis I|g__Dialister.s__Dialister_micraerophilus	0	0	0	0	0	0	0	0	0	0	0	0	0	0	0	0	0	0	0	22.1528	8.98655	0	0	0	0	0	0	0	0	0	0	0	0	0	0	0
PWY-1269: CMP-3-deoxy-D-manno-octulosonate biosynthesis I|g__Escherichia.s__Escherichia_coli	0	0	0	0	0	0	0	0	0	0	0	0	0	0	0	0.0865084	0	0	0	2.5559	1.87179	0	0	0	0	0	0	0	0	0	0	0.400684	0	0	0	0
PWY-1269: CMP-3-deoxy-D-manno-octulosonate biosynthesis I|g__Haemophilus.s__Haemophilus_parainfluenzae	0	0	0	0	0	0	0	2.98938	0	0	0	0	0	0	0	0	0	0	2.27138	0	0	0	0	0	0	0	0	0	0	0	0	0	0	0	0	0
PWY-1269: CMP-3-deoxy-D-manno-octulosonate biosynthesis I|g__Pasteurella.s__Pasteurella_dagmatis	0	0	0	0	0	0	0	0	0	0	0	0	0	0	0	0	0	0	0	0	0	0	0	0.351576	0	0	0	0	0	0	0	0	0	0	0	0
PWY-1269: CMP-3-deoxy-D-manno-octulosonate biosynthesis I|g__Prevotella.s__Prevotella_bergensis	0	0	0	0	0	0	0	0	0	0	0	0	0	0	0	0	0	0	0	0	0	0	0	0.321199	0	0	0	0.97887	0	0	0	0	0.853868	0	0	0
PWY-1269: CMP-3-deoxy-D-manno-octulosonate biosynthesis I|g__Proteus.s__Proteus_mirabilis	0	0	0	0	0	0	0	0	0	0	0	0	0	0	0	0	0	0	0	0.329084	0	0	0	0	0	0	0	0	0	0	0	0	0	0	0	0
PWY-181: photorespiration	0	0	0	0	0	0	0	0	0	0	0	0	0	0	0	3.79917	0	0	0	0	0	0	0	0	0	0	0	0	0	0	0	0	0	0	0	0
PWY-1861: formaldehyde assimilation II (RuMP Cycle)	0	1.31093	6.40728	0	0	0	7.93505	113.915	53.2617	0	0	0	23.42	0	0	1.47718	103.558	344.385	0	0	6.73068	0.868976	0	0	0	47.0348	0	0	12.6657	0	0	18.5437	0	4.64696	0	0
PWY-1861: formaldehyde assimilation II (RuMP Cycle)|g__Staphylococcus.s__Staphylococcus_pettenkoferi	0	0	0	0	0	0	0	0	0	0	0	0	0	0	0	0	0	0	0	0	0	0	0	0	0	0	0	0	10.3396	0	0	0	0	0	0	0
PWY-2201: folate transformations I	0	0	0	0	0	0	0	0	0	0	0	0	0	0	0	0.964198	0	0	0	0	0	0	0	0	0	0	0	0	0	0	0	0	0	0	0	0
PWY-241: C4 photosynthetic carbon assimilation cycle, NADP-ME type	0	0	0	0	0	0	11.8277	0	0	0	0	0	0	0	0	1.26308	0	0	0	0	0	0.0915249	0	0	94.9365	0	0	0	0	0	0	5.41567	0	0	0	0
PWY-2723: trehalose degradation V	0	0	0	0	0	0	0	0	0	0	0	0	0	0	0	0	0	0	0	0.480957	0.677904	0	0	1.07211	0	0	0	0	0	0	0	0.789755	0	0	0	0
PWY-2723: trehalose degradation V|g__Escherichia.s__Escherichia_coli	0	0	0	0	0	0	0	0	0	0	0	0	0	0	0	0	0	0	0	0	0	0	0	0	0	0	0	0	0	0	0	0.302107	0	0	0	0
PWY-2941: L-lysine biosynthesis II	0	0.688685	0	0	105.401	0	121.753	32.8404	4.09498	0	0	0	0	0	0	2.27669	27.7905	102.681	0	0	7.85952	2.82356	0	0	45.8514	0	0	15.4958	5.38594	12.7532	0	13.2498	16.4785	9.98399	7.34954	0
PWY-2941: L-lysine biosynthesis II|g__Enterococcus.s__Enterococcus_faecalis	0	0	0	0	35.0573	0	12.19	0	0	0	0	0	0	0	0	0	0	4.29546	0	0	0	0	0	0	0	0	0	0.157315	0	0	0	0	0	0	3.75567	0
PWY-2941: L-lysine biosynthesis II|g__Erysipelotrichaceae_noname.s__Clostridium_ramosum	0	0	0	0	0	0	0	0	0	0	0	0	0	0	0	0.279382	0	0	0	0	0	0	0	0	0	0	0	0	0	0	0	0	0	0	0	0
PWY-2942: L-lysine biosynthesis III	0.254357	0.680091	5.72887	0.218085	174.848	42.9359	272.66	34.7248	10.8594	4.25576	0	5.76001	13.6887	112.388	0	47.2302	47.4622	237.908	4.09656	93.7429	150.503	3.83432	0	148.061	550.604	27.769	0	79.7421	15.6608	643.726	49.8374	260.317	26.1883	17.156	7.81874	0
PWY-2942: L-lysine biosynthesis III|g__Actinobaculum.s__Actinobaculum_schaalii	0	0	0	0	0	0	0	0	0	0	0	0	0	0	0	0	0	0	0	0	0	0	0	0	0	0	0	0	0	0	0	16.7519	0	0	0	0
PWY-2942: L-lysine biosynthesis III|g__Actinomyces.s__Actinomyces_europaeus	0	0	0	0	0	0	0	0	0	0	0	0	0	0	0	0	0	3.32815	0	0	1.74052	0	0	0	11.0913	0	0	0	0	0	0	0.657432	0	0	0	0
PWY-2942: L-lysine biosynthesis III|g__Actinomyces.s__Actinomyces_neuii	0	0	0	0	0	0	0	0	0	0	0	0	0	0	0	0	0	0	0	0	0	0	0	0	2.46272	0	0	0	0	0	0	0	0	0	0	0
PWY-2942: L-lysine biosynthesis III|g__Actinomyces.s__Actinomyces_odontolyticus	0	0	0	0	0	0	14.7979	0	0	0	0	0	0	0	0	0	0	0	0	0	0	0	0	0	0	0	0	0	0	0	0	0	0	0	0	0
PWY-2942: L-lysine biosynthesis III|g__Anaerococcus.s__Anaerococcus_hydrogenalis	0	0	0	0	0	0	0	0	0	0	0	0	0	0	0	34.0491	0	0	0	8.31285	15.6898	0	0	0	0.541276	0	0	0	0	0	0	0	0	0	0	0
PWY-2942: L-lysine biosynthesis III|g__Atopobium.s__Atopobium_parvulum	0	0	0	0	0	0	26.3889	0	0	0	0	0	0	14.5746	0	0	0	0	0	0	0	0	0	0	0	0	0	0	0	0	0	0	0	0	0	0
PWY-2942: L-lysine biosynthesis III|g__Bacteroides.s__Bacteroides_fragilis	0	0	0	0	23.4763	0	19.3255	0	0	0	0	0	0	0	0	0	0	0	0	0	0	0	0	0	0	0	0	0	0	0	0	0	0	0	0	0
PWY-2942: L-lysine biosynthesis III|g__Bacteroides.s__Bacteroides_pyogenes	0	0	0	0	0	0	0	0	0	0	0	0	0	0	0	0	0	0	0	0	0	0	0	28.8737	0	0	0	0	0	0	0	0	0	0	0	0
PWY-2942: L-lysine biosynthesis III|g__Bacteroides.s__Bacteroides_sp_3_2_5	0	0	0	0	43.4053	0	0	0	0	0	0	0	0	0	0	0	0	0	0	0	0	0	0	0	0	0	0	0	0	0	0	0	0	0	0	0
PWY-2942: L-lysine biosynthesis III|g__Bacteroides.s__Bacteroides_thetaiotaomicron	0	0	0	0	0	0	0	0	0	0	0	0	0	0	0	2.6854	0	0	0	0	0	0	0	0	0	0	0	0	0	0	0	0	0	0	0	0
PWY-2942: L-lysine biosynthesis III|g__Campylobacter.s__Campylobacter_ureolyticus	0	0	0	0	0	0	0	0	0	0	0	0	0	0	0	0	0	0	0	0	0	0	0	0	0	0	0	0.350726	0	0	0	0	0	0	0	0
PWY-2942: L-lysine biosynthesis III|g__Corynebacterium.s__Corynebacterium_amycolatum	0	0	0	0	0	0	0	0	0	0	0	0	0	0	0	0	0	17.5447	0	0	0	1.51646	0	0	0	0	0	0	0	0	0	0	0	0	0	0
PWY-2942: L-lysine biosynthesis III|g__Corynebacterium.s__Corynebacterium_resistens	0	0	0	0	0	0	0	0	0	0	0	0	0	0	0	0.49759	0	0	0	0	0	0	0	0	0	0	0	0	0	0	0	0	0	0	0	0
PWY-2942: L-lysine biosynthesis III|g__Corynebacterium.s__Corynebacterium_sp_HFH0082	0	0	0	0	0	0	0	0	0	0	0	0	0	0	0	0	0	35.4142	0	0	0	0	0	0	0	0	0	0	0	0	0	0	0	0	0	0
PWY-2942: L-lysine biosynthesis III|g__Corynebacterium.s__Corynebacterium_striatum	0	0	0	0	23.1177	41.3564	1.08208	9.07843	0	3.12508	0	0	0	84.7156	0	0	0	0	0	0	0	0.907712	0	0	0	0	0	0	0	573.763	35.11	87.0874	0	10.7624	0	0
PWY-2942: L-lysine biosynthesis III|g__Dermabacter.s__Dermabacter_sp_HFH0086	0	0	0	0	0	0	1.64657	0	0	0	0	0	0	0	0	0	11.3004	6.78954	0	0	0	0	0	0	9.12506	0	0	0	0	0	0	0	0	0	0	0
PWY-2942: L-lysine biosynthesis III|g__Dialister.s__Dialister_micraerophilus	0	0	0	0	0	0	0	0	0	0	0	0	0	0	0	0	0	0	0	27.2054	11.6896	0	0	0	0	0	0	0	0	0	0	0	0	0	0	0
PWY-2942: L-lysine biosynthesis III|g__Erysipelotrichaceae_noname.s__Clostridium_ramosum	0	0	0	0	0	0	0	0	0	0	0	0	0	0	0	0.48334	0	0	0	0	0	0	0	0	0	0	0	0	0	0	0	0	0	0	0	0
PWY-2942: L-lysine biosynthesis III|g__Haemophilus.s__Haemophilus_parainfluenzae	0	0	0	0	0	0	0	2.91289	0	0	0	0	0	0	0	0	0	0	1.34637	0	0	0	0	0	0	0	0	0	0	0	0	0	0	0	0	0
PWY-2942: L-lysine biosynthesis III|g__Morganella.s__Morganella_morganii	0	0	0	0	0	0	0	0	0	0	0	3.01697	0	0	0	0	0	0	0	0	0	0	0	0	0	0	0	0	0	0	0	0	0	0	0	0
PWY-2942: L-lysine biosynthesis III|g__Peptostreptococcus.s__Peptostreptococcus_anaerobius	0	0	0	0	0	0	0	3.03853	0.368085	0	0	0	0	0	0	0	0	0	0	0	0	0	0	0	0	0	0	15.8075	0	0	0	0	11.4581	0	0	0
PWY-2942: L-lysine biosynthesis III|g__Porphyromonas.s__Porphyromonas_asaccharolytica	0	0	0	0	0	0	0	0	0	0	0	0	0	0	0	0	0	0	0	0	0	0	0	1.46603	0	0	0	0.369351	0	0	0	3.16429	0	0	0	0
PWY-2942: L-lysine biosynthesis III|g__Prevotella.s__Prevotella_bergensis	0	0	0	0	0	0	0	0	0	0	0	0	0	0	0	0	0	0	0	0	0	0	0	0.305828	0	0	0	2.55229	0	0	0	0	0.538485	0	0	0
PWY-2942: L-lysine biosynthesis III|g__Prevotella.s__Prevotella_buccalis	0	0	0	0	0	0	94.4793	0	0	0	0	0	0	0	0	0	0	0	0	0	0	0	0	0	0	0	0	4.55195	0	0	0	0	0	0	0	0
PWY-2942: L-lysine biosynthesis III|g__Prevotella.s__Prevotella_timonensis	0	0	0	0	0	0	0	0	0	0	0	0	0	0	0	0	0	0	0	0	0	0	0	0	0	0	0	26.7203	0	0	0	0.368072	0	0	0	0
PWY-2942: L-lysine biosynthesis III|g__Propionibacterium.s__Propionibacterium_acnes	0	0	0	0	3.74814	0	0	0	0.241285	0	0	0	0	0	0	0	0	0	0	0	0	0.203324	0	0	0	0	0	0	0	0	0	0	0	0	0	0
PWY-2942: L-lysine biosynthesis III|g__Staphylococcus.s__Staphylococcus_haemolyticus	0	0	0	0	0	0	0	0	0	0	0	0	0	0	0	0	0	0	0	0	0	0	0	0	0	0	0	0	0	0	0	0	0	0.826687	0	0
PWY-2942: L-lysine biosynthesis III|g__Staphylococcus.s__Staphylococcus_pettenkoferi	0	0	0	0	0	0	0	0	0	0	0	0	0	0	0	0	0	0	0	0	0	0	0	0	0	0	0	0	12.3389	0	0	0	0	0	0	0
PWY-2942: L-lysine biosynthesis III|g__Staphylococcus.s__Staphylococcus_simulans	0	0	0	0	0	0	0	0	0	0	0	0	0	0	0	0	0	0	0	0	0	0	0	0	13.7534	0	0	0	0	0	0	0	0	0	0	0
PWY-2942: L-lysine biosynthesis III|g__Tannerella.s__Tannerella_forsythia	0	0	0	0	0	0	0	0	0	0	0	0	0	0	0	0	0	0	0	0	0	0	0	8.83234	0	0	0	0	0	0	0	0	0	0	0	0
PWY-2942: L-lysine biosynthesis III|g__Varibaculum.s__Varibaculum_cambriense	0	0	0	0	0	0	8.59748	0	0	0	0	0	0	0	0	0.0800895	0	0	0	5.3253	18.9479	0	0	50.7785	0	0	0	3.05108	0	0	0	18.8621	0.241519	0	0	0
PWY-2942: L-lysine biosynthesis III|g__Veillonella.s__Veillonella_parvula	0	0	0	0	0	0	42.1789	0	0	0	0	0	0	0	0	0	0	0	0	0	0.40946	0	0	0	0	0	0	0	0	0	0	0	0	0	0	0
PWY-2942: L-lysine biosynthesis III|unclassified	0	0	0	0	0	0	3.66338	0	0	0	0	0	0	0	0	0.811719	0	20.4561	0	0	18.4715	0	0	3.05349	281.386	0	0	1.01558	0	0	0	44.844	0	0	0	0
PWY-3001: superpathway of L-isoleucine biosynthesis I	0	0	0	0	81.3572	37.777	127.363	32.643	3.5622	0	0	0	0	151.917	0	52.0966	49.8347	68.6997	4.2088	69.5605	113.784	3.512	0	120.76	48.5227	0	0	17.2052	15.3688	685.067	47.0893	186.974	5.62412	17.8925	5.3015	0
PWY-3001: superpathway of L-isoleucine biosynthesis I|g__Citrobacter.s__Citrobacter_freundii	0	0	0	0	0	0	0	0	0	0	0	0	0	0	0	0	0	0	0	0	0	0	0	0	0	0	0	0	0	0	0	0	0	0	1.08691	0
PWY-3001: superpathway of L-isoleucine biosynthesis I|g__Corynebacterium.s__Corynebacterium_aurimucosum	0	0	0	0	0	0	0	0	0	0	0	0	0	0	0	0	2.06568	0	0	0	0	0	0	0	0	0	0	0	0	0	0	0	0	0	0	0
PWY-3001: superpathway of L-isoleucine biosynthesis I|g__Corynebacterium.s__Corynebacterium_striatum	0	0	0	0	22.997	37.5537	1.34127	10.7032	0	0	0	0	0	103.677	0	0	0	0	0	0	0	1.07296	0	0	0	0	0	0	0	637.45	0	85.7557	0	12.9808	0	0
PWY-3001: superpathway of L-isoleucine biosynthesis I|g__Escherichia.s__Escherichia_coli	0	0	0	0	0	0	0	0	0	0	0	0	0	0	0	0	0	0	0	0	0.390152	0	0	0	0	0	0	0	0	0	0	0	0	0	0	0
PWY-3001: superpathway of L-isoleucine biosynthesis I|g__Haemophilus.s__Haemophilus_parainfluenzae	0	0	0	0	0	0	0	1.73642	0	0	0	0	0	0	0	0	0	0	1.89322	0	0	0	0	0	0	0	0	0	0	0	0	0	0	0	0	0
PWY-3001: superpathway of L-isoleucine biosynthesis I|g__Staphylococcus.s__Staphylococcus_pettenkoferi	0	0	0	0	0	0	0	0	0	0	0	0	0	0	0	0	0	0	0	0	0	0	0	0	0	0	0	0	10.7735	0	0	0	0	0	0	0
PWY-3001: superpathway of L-isoleucine biosynthesis I|g__Streptococcus.s__Streptococcus_mitis_oralis_pneumoniae	0	0	0	0	0	0	7.38896	0	0	0	0	0	0	0	0	0	0	0	0	0	0	0	0	0	0	0	0	0	0	0	0	0	0	0	0	0
PWY-3001: superpathway of L-isoleucine biosynthesis I|unclassified	0	0	0	0	0	0	0	0	0	0	0	0	0	0	0	1.5156	1.62871	21.629	0	0	0	0	0	4.07872	0	0	0	0	0	0	0	0	0	0	0	0
PWY-3661: glycine betaine degradation I	0	0	0	0	0	0	0	0	0	0	0	0	0	0	0	0.388178	0	0	0	0	0	0	0	0	0	0	0	0	0	0	0	0	0	0	0	0
PWY-3781: aerobic respiration I (cytochrome c)	7.72636	10.5995	44.8599	3.88503	49.3435	57.1827	125.53	33.603	6.5065	0	0	52.5335	0	372.244	0	2.15233	11.7606	178.797	11.451	187.829	105.847	11.6008	0	6.85802	192.299	0	7.15897	29.3305	58.8994	1299.55	783.974	35.3071	3.0345	24.3696	1.50033	136.342
PWY-3781: aerobic respiration I (cytochrome c)|g__Citrobacter.s__Citrobacter_freundii	0	0	0	0	0	0	0	0	0	0	0	0	0	0	0	0	0	0	0	0	0	0	0	0	0	0	0	0	0	0	0	0	0	0	1.25229	0
PWY-3781: aerobic respiration I (cytochrome c)|g__Corynebacterium.s__Corynebacterium_aurimucosum	0	0	0	0	0	0	0	0	0	0	0	0	0	0	0	0	3.79211	0	0	0	0	0	0	0	0	0	0	0	0	0	0	0	0	0	0	0
PWY-3781: aerobic respiration I (cytochrome c)|g__Rhodopseudomonas.s__Rhodopseudomonas_palustris	0	0	0	0	0	0	0	0	0.360111	0	0	0	0	0	0	0	0	0	0	0	0	0	0	0	0	0	0	0	0	0	0	0	0	0	0	0
PWY-3781: aerobic respiration I (cytochrome c)|unclassified	7.72636	10.5995	44.8599	3.88503	0	0	7.80051	0	5.84804	0	0	0	0	0	0	2.09268	3.36249	61.1458	7.24466	0	20.2964	7.29961	0	4.66327	167.23	0	7.15897	1.81053	25.6851	0	783.974	24.7889	3.03448	0	0	0
PWY-3841: folate transformations II	0.492946	2.20478	6.27701	37.8904	233.089	0	254.007	179.641	56.9217	9.3408	0	0	82.1829	0	620.378	21.3499	577.09	461.919	6.48216	506.31	279.951	4.28696	0	205.244	276.315	59.9876	71.5831	430.905	0	0	0	219.762	1.27909	10.7069	16.9679	0
PWY-3841: folate transformations II|g__Bacteroides.s__Bacteroides_fragilis	0	0	0	0	16.345	0	17.6929	0	0	0	0	0	0	0	0	0	0	0	0	0	0	0	0	0	0	0	0	0	0	0	0	0	0	0	0	0
PWY-3841: folate transformations II|g__Bacteroides.s__Bacteroides_pyogenes	0	0	0	0	0	0	0	0	0	0	0	0	0	0	0	0	0	0	0	0	0	0	0	33.4985	0	0	0	0	0	0	0	0	0	0	0	0
PWY-3841: folate transformations II|g__Bacteroides.s__Bacteroides_sp_3_2_5	0	0	0	0	54.3823	0	0	0	0	0	0	0	0	0	0	0	0	0	0	0	0	0	0	0	0	0	0	0	0	0	0	0	0	0	0	0
PWY-3841: folate transformations II|g__Bacteroides.s__Bacteroides_thetaiotaomicron	0	0	0	0	0	0	0	0	0	0	0	0	0	0	0	2.67799	0	0	0	0	0	0	0	0	0	0	0	0	0	0	0	0	0	0	0	0
PWY-3841: folate transformations II|g__Citrobacter.s__Citrobacter_freundii	0	0	0	0	0	0	0	0	0	0	0	0	0	0	0	0	0	0	0	0	0	0	0	0	0	0	0	0	0	0	0	0	0	0	0.790327	0
PWY-3841: folate transformations II|g__Corynebacterium.s__Corynebacterium_aurimucosum	0	0	0	0	0	0	0	0	0	0	0	0	0	0	0	0	1.2747	0	0	0	0	0	0	0	0	0	0	0	0	0	0	0	0	0	0	0
PWY-3841: folate transformations II|g__Corynebacterium.s__Corynebacterium_resistens	0	0	0	0	0	0	0	0	0	0	0	0	0	0	0	0.365305	0	0	0	0	0	0	0	0	0	0	0	0	0	0	0	0	0	0	0	0
PWY-3841: folate transformations II|g__Enterococcus.s__Enterococcus_faecalis	0	0	0	0	46.442	0	16.3467	0	0	0	0	0	0	0	0	0	0	6.18452	0	0	0.960242	0	0	0	0	0	0	0	0	0	0	0	0	0	5.74507	0
PWY-3841: folate transformations II|g__Propionibacterium.s__Propionibacterium_acnes	0	0	0	0	4.13821	0	0	0	0	0	0	0	0	0	0	0.0812843	0	0	0	0	0	0.218294	0	0	0	0	0	0	0	0	0	0	0.22913	0	0	0
PWY-3841: folate transformations II|g__Staphylococcus.s__Staphylococcus_aureus	0	0.579324	0	37.591	0	0	0.534408	125.841	28.5272	8.78381	0	0	16.0481	0	620.378	0.18462	30.1149	164.442	0	0	0	0.692769	0	0	0	19.6178	0	0	0	0	0	4.40136	0	1.18882	0	0
PWY-3841: folate transformations II|g__Staphylococcus.s__Staphylococcus_epidermidis	0	0	0	0	0	0	0	0	0	0	0	0	0	0	0	0	0	3.39181	0	0	0	0	0	0	0	0	0	0	0	0	0	0	0	0.917591	0	0
PWY-3841: folate transformations II|g__Staphylococcus.s__Staphylococcus_simulans	0	0	0	0	0	0	0	0	0	0	0	0	0	0	0	0	0	0	0	0	0	0	0	0	15.0692	0	0	0	0	0	0	0	0	0	0	0
PWY-3841: folate transformations II|g__Streptococcus.s__Streptococcus_mitis_oralis_pneumoniae	0	0	0	0	0	0	1.28048	0	0	0	0	0	0	0	0	0	0	0	0	0	0	0	0	0	0	0	0	0	0	0	0	0	0	0	0	0
PWY-3841: folate transformations II|unclassified	0	0	0	0	0	0	0	0	0	0	0	0	0	0	0	0.453902	0	0	0	0	0	0	0	0	44.4244	0	0	0	0	0	0	0	0	0	0	0
PWY-4041: &gamma;-glutamyl cycle	0	0	0	0	0	0	0	0	0	0	0	0	0	0	0	0	0	0	0	3.6495	2.88921	0	0	0.587577	0	0	0	0	0	0	0	2.55845	0	0	2.61235	0
PWY-4041: &gamma;-glutamyl cycle|g__Citrobacter.s__Citrobacter_freundii	0	0	0	0	0	0	0	0	0	0	0	0	0	0	0	0	0	0	0	0	0	0	0	0	0	0	0	0	0	0	0	0	0	0	1.77258	0
PWY-4041: &gamma;-glutamyl cycle|g__Escherichia.s__Escherichia_coli	0	0	0	0	0	0	0	0	0	0	0	0	0	0	0	0	0	0	0	2.43279	1.42891	0	0	0.447592	0	0	0	0	0	0	0	0.806056	0	0	0	0
PWY-4242: pantothenate and coenzyme A biosynthesis III	0	0	3.15581	0.370437	703.322	0	275.76	0.695207	19.0786	0	0	3.5629	185.882	112.421	0	153.045	156.69	436.378	5.31322	338.132	283.181	2.21705	0	607.474	142.156	158.554	0.872957	70.0908	17.2273	1.62874	0	542.056	10.1525	1.22834	746.611	0
PWY-4242: pantothenate and coenzyme A biosynthesis III|g__Actinomyces.s__Actinomyces_odontolyticus	0	0	0	0	0	0	12.1661	0	0	0	0	0	0	0	0	0	0	0	0	0	0	0	0	0	0	0	0	0	0	0	0	0	0	0	0	0
PWY-4242: pantothenate and coenzyme A biosynthesis III|g__Anaerococcus.s__Anaerococcus_prevotii	0	0	0	0	0	0	0	0	0	0	0	0	0	0	0	0	5.89491	0	0	0	0	0	0	0	0	0	0	0	0	0	0	49.971	0	0	0	0
PWY-4242: pantothenate and coenzyme A biosynthesis III|g__Anaerococcus.s__Anaerococcus_vaginalis	0	0	0	0	0	0	25.452	0	0	0	0	0	0	0	0	0	0	36.9051	0	0.66553	9.52801	0.323784	0	5.31119	38.0122	0	0	11.7903	0	0	0	44.4386	0	0	0	0
PWY-4242: pantothenate and coenzyme A biosynthesis III|g__Atopobium.s__Atopobium_parvulum	0	0	0	0	0	0	9.17372	0	0	0	0	0	0	46.1546	0	0	0	0	0	0	0	0	0	0	0	0	0	0	0	0	0	0	0	0	0	0
PWY-4242: pantothenate and coenzyme A biosynthesis III|g__Citrobacter.s__Citrobacter_freundii	0	0	0	0	0	0	0	0	0	0	0	0	0	0	0	0	0	0	0	0	0	0	0	0	0	0	0	0	0	0	0	0	0	0	1.04922	0
PWY-4242: pantothenate and coenzyme A biosynthesis III|g__Dialister.s__Dialister_micraerophilus	0	0	0	0	0	0	0	0	0	0	0	0	0	0	0	0	0	0	0	22.2963	10.7027	0	0	0	0	0	0	0	0	0	0	0	0	0	0	0
PWY-4242: pantothenate and coenzyme A biosynthesis III|g__Escherichia.s__Escherichia_coli	0	0	0	0	0	0	0	0	0	0	0	0	0	0	0	0	0	0	0	0.624687	0.407705	0	0	0	0	0	0	0	0	0	0	1.01851	0	0	0	0
PWY-4242: pantothenate and coenzyme A biosynthesis III|g__Fusobacterium.s__Fusobacterium_nucleatum	0	0	0	0	0	0	0	0.471183	0.302566	0	0	0	0	0	0	0	0	0	0	0	0	0	0	0	0	0	0	0	0	0	0	0	0.373424	0	0	0
PWY-4242: pantothenate and coenzyme A biosynthesis III|g__Granulicatella.s__Granulicatella_adiacens	0	0	0	0	0	0	0.989693	0	0	0	0	0	0	0	0	0	0	0	0	0	0	0	0	0	0	0	0	0	0	0	0	0	0	0	0	0
PWY-4242: pantothenate and coenzyme A biosynthesis III|g__Parvimonas.s__Parvimonas_micra	0	0	0	0	0	0	0	0	0	0	0	0	0	0	0	0	0	29.3585	0	0	0	0	0	0	0	0	0	0	0	0	0	202.968	0	0	0	0
PWY-4242: pantothenate and coenzyme A biosynthesis III|g__Peptoniphilus.s__Peptoniphilus_lacrimalis	0	0	0	0	0	0	0	0	0	0	0	0	0	0	0	0	0	0	0	0	0	0	0	2.35043	0	0	0	0	0	0	0	0	0	0	0	0
PWY-4242: pantothenate and coenzyme A biosynthesis III|g__Prevotella.s__Prevotella_bergensis	0	0	0	0	0	0	0	0	0	0	0	0	0	0	0	0	0	0	0	0	0	0	0	0	0	0	0	0.827748	0	0	0	0	0.588259	0	0	0
PWY-4242: pantothenate and coenzyme A biosynthesis III|g__Propionibacterium.s__Propionibacterium_acnes	0	0	0	0	4.83906	0	0	0	0	0	0	0	0	0	0	0	0	0	0	0	0	0	0	0	0	0	0	0	0	0	0	0	0	0	0	0
PWY-4242: pantothenate and coenzyme A biosynthesis III|g__Staphylococcus.s__Staphylococcus_pettenkoferi	0	0	0	0	0	0	0	0	0	0	0	0	0	0	0	0	0	0	0	0	0	0	0	0	0	0	0	0	12.0011	0	0	0	0	0	0	0
PWY-4242: pantothenate and coenzyme A biosynthesis III|g__Tannerella.s__Tannerella_forsythia	0	0	0	0	0	0	0	0	0	0	0	0	0	0	0	0	0	0	0	0	0	0	0	0.811316	0	0	0	0	0	0	0	0	0	0	0	0
PWY-4242: pantothenate and coenzyme A biosynthesis III|g__Veillonella.s__Veillonella_parvula	0	0	0	0	0	0	41.4868	0	0	0	0	0	0	0	0	0	0	0	0	0	0	0	0	0	0	0	0	0	0	0	0	0	0	0	0	0
PWY-4242: pantothenate and coenzyme A biosynthesis III|unclassified	0	0	0	0	0	0	13.7204	0	0	0	0	0	123.513	0	0	9.91121	13.868	31.786	0	23.7196	31.5425	0	0	2.1752	14.7439	106.001	0	0	0	0	0	21.5012	0	0	0	0
PWY-4702: phytate degradation I	0	0	0	0	0	0	4.66491	0	0.116685	0	0	0	0	29.8358	0	0.780023	0	0	0	0.824329	0	0	0	0.330596	0	0	0	0	0	1.23463	0	0.65158	0	0	0	0
PWY-4702: phytate degradation I|g__Corynebacterium.s__Corynebacterium_resistens	0	0	0	0	0	0	0	0	0	0	0	0	0	0	0	0.780023	0	0	0	0	0	0	0	0	0	0	0	0	0	0	0	0	0	0	0	0
PWY-4702: phytate degradation I|g__Escherichia.s__Escherichia_coli	0	0	0	0	0	0	0	0	0	0	0	0	0	0	0	0	0	0	0	0.824329	0	0	0	0.330596	0	0	0	0	0	0	0	0.639464	0	0	0	0
PWY-4981: L-proline biosynthesis II (from arginine)	0.875297	2.19605	13.3555	57.4111	107.355	4.6528	196.116	261.19	82.2966	14.925	0	3.66251	369.88	85.2029	938.874	341.899	116.791	695.119	5.88655	414.978	434.125	2.98325	2.01753	619.408	236.332	494.577	0.565499	118.409	15.1099	0	35.8586	520.971	620.379	7.66699	15.2713	0
PWY-4981: L-proline biosynthesis II (from arginine)|g__Anaerococcus.s__Anaerococcus_hydrogenalis	0	0	0	0	0	0	0	0	0	0	0	0	0	0	0	57.9603	0	0	0.569412	12.4831	22.1495	0	0	0	0	0	0	0	0	0	0	0	0	0	0	0
PWY-4981: L-proline biosynthesis II (from arginine)|g__Anaerococcus.s__Anaerococcus_obesiensis	0	0	0	0	0	0	68.9336	0.523661	6.5831	0	0	0	0	0	0	0.104298	0	247.669	1.985	1.11048	9.84896	0.156294	0	8.86025	44.7239	90.1128	0	15.4607	0	0	0	58.3295	2.05845	0	0	0
PWY-4981: L-proline biosynthesis II (from arginine)|g__Anaerococcus.s__Anaerococcus_sp_PH9	0	0	0	0	0	0	0	0	0	0	0	0	0	0	0	0	0	0	0	185.239	135.843	0	0	373.003	0	0	0	0	0	0	0	0	0	0	0	0
PWY-4981: L-proline biosynthesis II (from arginine)|g__Anaerococcus.s__Anaerococcus_vaginalis	0	0	0	0	0	0	30.5985	0	0	0	0	0	0	0	0	0	0	59.1031	0.552905	2.72325	11.9864	0	0	17.5613	40.0913	0	0	10.8709	0	0	0	26.8878	0	0	0	0
PWY-4981: L-proline biosynthesis II (from arginine)|g__Citrobacter.s__Citrobacter_freundii	0	0	0	0	0	0	0	0	0	0	0	0	0	0	0	0	0	0	0	0	0	0	0	0	0	0	0	0	0	0	0	0	0	0	1.65734	0
PWY-4981: L-proline biosynthesis II (from arginine)|g__Clostridium.s__Clostridium_citroniae	0	0	0	0	0	0	0	0	0	0	0	0	0	0	0	0.0674372	0	0	0	0	0	0	0	0	0	0	0	0	0	0	0	0	0	0	0	0
PWY-4981: L-proline biosynthesis II (from arginine)|g__Escherichia.s__Escherichia_coli	0	0	0	0	0	0	0	0	0	0	0	0	0	0	0	0	0	0	0	0.969398	0.387433	0	0	0	0	0	0	0	0	0	0	0	0	0	0	0
PWY-4981: L-proline biosynthesis II (from arginine)|g__Staphylococcus.s__Staphylococcus_aureus	0.572137	1.05622	8.31025	57.302	0	0	1.39005	248.664	58.614	14.925	0	0	24.1889	0	938.874	0.51396	46.799	276.87	0	0	0	0.715685	2.01753	0	0	16.8026	0	0	0	0	0	10.5604	0	0.736594	0	0
PWY-4981: L-proline biosynthesis II (from arginine)|g__Staphylococcus.s__Staphylococcus_epidermidis	0	0	0	0	0	0	0	0	0	0	0	0	0	0	0	0	0	4.95019	0	0	0	0	0	0	0	0	0	0	0	0	0	0	0	3.33156	0	0
PWY-4981: L-proline biosynthesis II (from arginine)|g__Staphylococcus.s__Staphylococcus_haemolyticus	0	0	0	0	0	0	0	0	0	0	0	0	0	0	0	0	0	0	0	0	0	0	0	0	0	0	0	0	0	0	35.0938	0	0	1.79201	0	0
PWY-4981: L-proline biosynthesis II (from arginine)|g__Staphylococcus.s__Staphylococcus_hominis	0	0	0	0	0	0	0	0	0	0	0	0	0	0	0	0	0	0	0	0	0	0.188022	0	0	0	0	0	0	0	0	0	0	0	0	0	0
PWY-4981: L-proline biosynthesis II (from arginine)|g__Staphylococcus.s__Staphylococcus_pettenkoferi	0	0	0	0	0	0	0	0	0	0	0	0	0	0	0	0	0	0	0	0	0	0	0	0	0	0	0	0	9.47401	0	0	0	0	0	0	0
PWY-4981: L-proline biosynthesis II (from arginine)|g__Staphylococcus.s__Staphylococcus_simulans	0	0	0	0	0	0	0	0	0	0	0	0	0	0	0	0	0	0	0	0	0	0	0	0	16.3882	0	0	0	0	0	0	0	0	0	0	0
PWY-4981: L-proline biosynthesis II (from arginine)|g__Streptococcus.s__Streptococcus_dysgalactiae	0	0.556644	0	0	0	0	0	0.353894	0	0	0	0	0	0	0	167.65	0.430426	0	0.281999	0	0	0.178928	0	0	0	0	0	0	0	0	0	0	612.191	0	0	0
PWY-4981: L-proline biosynthesis II (from arginine)|unclassified	0	0	0	0	4.50257	0	6.79532	0	0	0	0	0	271.64	0	0	3.31974	18.9151	40.824	0	31.5213	50.6222	0	0	0	55.5468	282.315	0	0	0	0	0	78.9767	0	0	0	0
PWY-4984: urea cycle	0	1.02672	2.84151	43.0678	0	0	6.83238	218.175	52.4304	9.88483	0	5.79302	24.9869	0	698.677	23.1659	78.0177	267.247	1.5249	0	0	1.39729	0	4.60193	0	28.697	0	13.7677	13.356	0	0	64.6651	0.643518	5.0788	0	0
PWY-4984: urea cycle|g__Staphylococcus.s__Staphylococcus_aureus	0	0.708606	0	42.8854	0	0	0.634635	170.438	35.6068	9.88483	0	0	16.7575	0	698.677	0.188166	34.8338	198.818	0	0	0	0.502164	0	0	0	16.1014	0	0	0	0	0	6.24627	0	0	0	0
PWY-4984: urea cycle|g__Staphylococcus.s__Staphylococcus_pettenkoferi	0	0	0	0	0	0	0	0	0	0	0	0	0	0	0	0	0	0	0	0	0	0	0	0	0	0	0	0	9.25644	0	0	0	0	0	0	0
PWY-5005: biotin biosynthesis II	0	0	0	0.130591	3.46824	0	0	19.2231	6.09768	0	0	0	0	0	0	0.100229	0	60.8678	0	0	0.863288	0.275422	0	0	0	0	0	0	0	0	0	124.148	0	0	0	0
PWY-5005: biotin biosynthesis II|g__Propionibacterium.s__Propionibacterium_acnes	0	0	0	0.0680224	0.0859639	0	0	0	0.121077	0	0	0	0	0	0	0	0	0	0	0	0	0	0	0	0	0	0	0	0	0	0	0	0	0	0	0
PWY-5022: 4-aminobutanoate degradation V	0	0	0	0	0	0	0	26.4412	0	0	0	0	0	0	0	0.182158	0	13.8244	0	0	0.310094	1.30966	0	0.650971	0	0	0	0	0	0	0	17.0694	0	2.82018	0.863669	0
PWY-5028: L-histidine degradation II	0	0	0	0	0	0	0	0	0.357932	0	0	0	0	0	0	0	0	0	0	0	0	0	0	0	0	0	0	0	0	0	0	0	0	0	0	0
PWY-5028: L-histidine degradation II|g__Pseudomonas.s__Pseudomonas_aeruginosa	0	0	0	0	0	0	0	0	0.23055	0	0	0	0	0	0	0	0	0	0	0	0	0	0	0	0	0	0	0	0	0	0	0	0	0	0	0
PWY-5030: L-histidine degradation III	0	0	1.79201	0	280.144	0	103.384	34.2459	13.8265	0	0	0	54.8776	0	0	15.76	113.984	106.909	1.36481	74.6149	63.1446	1.36448	0	24.4977	3.28671	42.4537	0	28.379	0	0	0	67.9929	0.766055	0	23.6598	0
PWY-5044: purine nucleotides degradation I (plants)	0	0	0	0	0	0	0	0	2.94891	0	0	0	0	0	0	0	0	0	0	0	0	0.915085	0	0	0	0	0	0	0	0	0	0	0	0	0	0
PWY-5067: glycogen biosynthesis II (from UDP-D-Glucose)	0	0.470484	0	0	0	0	0	0	0	0	0	0	0	0	0	0	0	0	0	0	0	0	0	0	0	0	0	0	0	0	0	0	0	0	0	0
PWY-5083: NAD/NADH phosphorylation and dephosphorylation	0	0	0	0	0	0	0	6.72282	0.849335	0	0	3.20703	0	0	0	0.0739923	0	0	3.49221	4.79522	2.98381	0.307221	0	1.77649	1.03623	0	0	0	0	0	0	1.77212	0	0	1.06584	0
PWY-5083: NAD/NADH phosphorylation and dephosphorylation|g__Citrobacter.s__Citrobacter_freundii	0	0	0	0	0	0	0	0	0	0	0	0	0	0	0	0	0	0	0	0	0	0	0	0	0	0	0	0	0	0	0	0	0	0	0.783813	0
PWY-5083: NAD/NADH phosphorylation and dephosphorylation|g__Escherichia.s__Escherichia_coli	0	0	0	0	0	0	0	0	0	0	0	0	0	0	0	0	0	0	0	1.70875	0.379684	0	0	0.813379	0	0	0	0	0	0	0	0.712494	0	0	0	0
PWY-5088: L-glutamate degradation VIII (to propanoate)	0	0	0	0	0	0	0	0	0	0	0	0	0	0	0	0	0	0	0	0	0	0	0	0	0	0	0	0	0	0	0	0	0	0	1.1155	0
PWY-5097: L-lysine biosynthesis VI	0	0.653562	0	0	166.819	45.4089	188.603	29.8746	3.65583	0	0	0	0	117.778	0	12.2798	28.8529	99.6827	4.08165	49.5588	35.3279	3.88806	0	9.2859	202.512	0	0	16.0602	5.01364	646.347	0	176.989	23.0835	17.2583	7.65299	0
PWY-5097: L-lysine biosynthesis VI|g__Actinomyces.s__Actinomyces_odontolyticus	0	0	0	0	0	0	14.5505	0	0	0	0	0	0	0	0	0	0	0	0	0	0	0	0	0	0	0	0	0	0	0	0	0	0	0	0	0
PWY-5097: L-lysine biosynthesis VI|g__Bacteroides.s__Bacteroides_fragilis	0	0	0	0	23.2464	0	18.5022	0	0	0	0	0	0	0	0	0	0	0	0	0	0	0	0	0	0	0	0	0	0	0	0	0	0	0	0	0
PWY-5097: L-lysine biosynthesis VI|g__Bacteroides.s__Bacteroides_sp_3_2_5	0	0	0	0	41.9901	0	0	0	0	0	0	0	0	0	0	0	0	0	0	0	0	0	0	0	0	0	0	0	0	0	0	0	0	0	0	0
PWY-5097: L-lysine biosynthesis VI|g__Bacteroides.s__Bacteroides_thetaiotaomicron	0	0	0	0	0	0	0	0	0	0	0	0	0	0	0	2.6541	0	0	0	0	0	0	0	0	0	0	0	0	0	0	0	0	0	0	0	0
PWY-5097: L-lysine biosynthesis VI|g__Campylobacter.s__Campylobacter_ureolyticus	0	0	0	0	0	0	0	0	0	0	0	0	0	0	0	0	0	0	0	0	0	0	0	0	0	0	0	0.382152	0	0	0	0	0	0	0	0
PWY-5097: L-lysine biosynthesis VI|g__Corynebacterium.s__Corynebacterium_amycolatum	0	0	0	0	0	0	0	0	0	0	0	0	0	0	0	0	0	11.8842	0	0	0	1.60714	0	0	0	0	0	0	0	0	0	0	0	0	0	0
PWY-5097: L-lysine biosynthesis VI|g__Corynebacterium.s__Corynebacterium_resistens	0	0	0	0	0	0	0	0	0	0	0	0	0	0	0	0.533246	0	0	0	0	0	0	0	0	0	0	0	0	0	0	0	0	0	0	0	0
PWY-5097: L-lysine biosynthesis VI|g__Corynebacterium.s__Corynebacterium_sp_HFH0082	0	0	0	0	0	0	0	0	0	0	0	0	0	0	0	0	0	28.7413	0	0	0	0	0	0	0	0	0	0	0	0	0	0	0	0	0	0
PWY-5097: L-lysine biosynthesis VI|g__Corynebacterium.s__Corynebacterium_striatum	0	0	0	0	21.1316	43.6866	1.13207	9.40947	0	0	0	0	0	90.2408	0	0	0	0	0	0	0	0.921904	0	0	0	0	0	0	0	584.96	0	85.895	0	11.3687	0	0
PWY-5097: L-lysine biosynthesis VI|g__Dermabacter.s__Dermabacter_sp_HFH0086	0	0	0	0	0	0	1.49474	0	0	0	0	0	0	0	0	0	11.5806	6.23973	0	0	0	0	0	0	9.03161	0	0	0	0	0	0	0	0	0	0	0
PWY-5097: L-lysine biosynthesis VI|g__Dialister.s__Dialister_micraerophilus	0	0	0	0	0	0	0	0	0	0	0	0	0	0	0	0	0	0	0	24.2283	10.2146	0	0	0	0	0	0	0	0	0	0	0	0	0	0	0
PWY-5097: L-lysine biosynthesis VI|g__Erysipelotrichaceae_noname.s__Clostridium_ramosum	0	0	0	0	0	0	0	0	0	0	0	0	0	0	0	0.270592	0	0	0	0	0	0	0	0	0	0	0	0	0	0	0	0	0	0	0	0
PWY-5097: L-lysine biosynthesis VI|g__Haemophilus.s__Haemophilus_parainfluenzae	0	0	0	0	0	0	0	3.08158	0	0	0	0	0	0	0	0	0	0	1.4778	0	0	0	0	0	0	0	0	0	0	0	0	0	0	0	0	0
PWY-5097: L-lysine biosynthesis VI|g__Porphyromonas.s__Porphyromonas_somerae	0	0	0	0	1.98814	0	0	0	0	0	0	0	0	0	0	0	0	0	0	0	0	0	0	0.67387	0	0	0	3.98726	0	0	0	0.698958	14.5764	0	0	0
PWY-5097: L-lysine biosynthesis VI|g__Propionibacterium.s__Propionibacterium_acnes	0	0	0	0	3.72198	0	0	0	0.26675	0	0	0	0	0	0	0	0	0	0	0	0	0.226567	0	0	0	0	0	0	0	0	0	0	0	0	0	0
PWY-5097: L-lysine biosynthesis VI|g__Veillonella.s__Veillonella_parvula	0	0	0	0	0	0	41.3762	0	0	0	0	0	0	0	0	0	0	0	0	0	0	0	0	0	0	0	0	0	0	0	0	0	0	0	0	0
PWY-5097: L-lysine biosynthesis VI|unclassified	0	0	0	0	0	0	0	0	0	0	0	0	0	0	0	0	0	0	0	0	0	0	0	2.69388	146.904	0	0	0	0	0	0	26.7804	0	0	0	0
PWY-5100: pyruvate fermentation to acetate and lactate II	0.639464	2.67115	6.60737	45.6273	1121.31	18.0575	414.755	212.037	79.8307	9.20374	0	30.0074	531.425	125.481	716.27	255.643	290.866	877.275	10.6219	807.077	871.55	5.879	0	735.226	441.658	637.833	0.817309	643.748	23.2925	1.56799	0	969.382	12.3333	9.32932	1707.47	0
PWY-5100: pyruvate fermentation to acetate and lactate II|g__Actinomyces.s__Actinomyces_odontolyticus	0	0	0	0	0	0	12.9633	0	0	0	0	0	0	0	0	0	0	0	0	0	0	0	0	0	0	0	0	0	0	0	0	0	0	0	0	0
PWY-5100: pyruvate fermentation to acetate and lactate II|g__Anaerococcus.s__Anaerococcus_hydrogenalis	0	0	0	0	0	0	0	0	0	0	0	0	0	0	0	65.724	0	0	0.420617	15.4371	29.5141	0	0	0	0.889492	0	0	0	0	0	0	0.252091	0	0	0	0
PWY-5100: pyruvate fermentation to acetate and lactate II|g__Anaerococcus.s__Anaerococcus_lactolyticus	0	0	0	0	0	0	1.4636	0	3.7301	0	0	0	90.4521	0	0	30.6591	0	19.4069	0.771155	233.693	390.517	0	0	12.1604	9.23112	86.6537	0	217.091	0	0	0	107.445	2.32248	0	0	0
PWY-5100: pyruvate fermentation to acetate and lactate II|g__Anaerococcus.s__Anaerococcus_obesiensis	0	0	0	0	0	0	55.1162	0	12.4075	0	0	0	0	0	0	0	0	194.374	1.67974	0	8.46735	0.262463	0	4.41091	34.9369	109.987	0	13.0406	0	0	0	43.5445	3.19069	0	0	0
PWY-5100: pyruvate fermentation to acetate and lactate II|g__Anaerococcus.s__Anaerococcus_prevotii	0	0	0	0	0	0	0.333265	0	0	0	0	20.5657	0	0	0	0.315447	31.1139	0	0	0	0	0	0	0	4.49438	2.12572	0	0.222267	0	0	0	62.1089	0	0	0	0
PWY-5100: pyruvate fermentation to acetate and lactate II|g__Anaerococcus.s__Anaerococcus_sp_PH9	0	0	0	0	0	0	0	0	0	0	0	0	0	0	0	0	0	0	0	219.935	155.973	0	0	478.085	0	0	0	0	0	0	0	0	0	0	0	0
PWY-5100: pyruvate fermentation to acetate and lactate II|g__Anaerococcus.s__Anaerococcus_vaginalis	0	0	0	0	0	0	54.1719	0	1.4769	0	0	0	0	0	0	0.168886	0	183.783	1.48206	0.63089	8.17097	0.174929	0	5.13532	51.6149	0	0	12.9636	0	0	0	52.4219	0	0	0	0
PWY-5100: pyruvate fermentation to acetate and lactate II|g__Corynebacterium.s__Corynebacterium_amycolatum	0	0	0	0	0	0	0	0	0	0	0	0	0	0	0	0	0	0.757277	0	0	0	2.15174	0	0	0	0	0	0	0	0	0	0	0	0.820838	0	0
PWY-5100: pyruvate fermentation to acetate and lactate II|g__Corynebacterium.s__Corynebacterium_aurimucosum	0	0	0	0	0	0	0	0	0	0	0	0	0	0	0	0	2.66813	0	0	0	0	0	0	0	0	0	0	0	0	0	0	0	0	0	0	0
PWY-5100: pyruvate fermentation to acetate and lactate II|g__Corynebacterium.s__Corynebacterium_resistens	0	0	0	0	0	0	0	0	0	0	0	0	0	0	0	0.58736	0	0	0	0	0	0	0	0	0	0	0	0	0	0	0	0	0	0	0	0
PWY-5100: pyruvate fermentation to acetate and lactate II|g__Corynebacterium.s__Corynebacterium_sp_HFH0082	0	0	0	0	0	0	0	0	0	0	0	0	0	0	0	0	0	47.3727	0	0	0	0	0	0	0	0	0	0	0	0	0	0	0	0	0	0
PWY-5100: pyruvate fermentation to acetate and lactate II|g__Dermabacter.s__Dermabacter_sp_HFH0086	0	0	0	0	0	0	1.82089	0	0	0	0	0	0	0	0	0	13.0163	5.71642	0	0	0	0	0	0	8.66529	0	0	0	0	0	0	0	0	0	0	0
PWY-5100: pyruvate fermentation to acetate and lactate II|g__Enterococcus.s__Enterococcus_faecalis	0	0	0	0	50.8085	0	19.9157	0	0	0	0	0	0	0	0	0	0	6.90388	0	0	1.07616	0	0	0	0	0	0	0.393382	0	0	0	0	0	0	5.1468	0
PWY-5100: pyruvate fermentation to acetate and lactate II|g__Granulicatella.s__Granulicatella_adiacens	0	0	0	0	0	0	0.497037	0	0	0	0	0	0	0	0	0	0	0	0	0	0	0	0	0	0	0	0	0	0	0	0	0	0	0	0	0
PWY-5100: pyruvate fermentation to acetate and lactate II|g__Peptoniphilus.s__Peptoniphilus_harei	0	0.160667	0	0	941.376	0	47.9026	0	0.329811	0	0	0	0	0	0	46.5532	74.1784	9.86396	0.392971	3.62598	3.18052	0.240379	0	7.63305	0	0.773716	0	1.8663	0	0	0	0.695125	0	0	689.623	0
PWY-5100: pyruvate fermentation to acetate and lactate II|g__Peptoniphilus.s__Peptoniphilus_lacrimalis	0	0	0	0	0	0	0	0	0	0	0	0	0	0	0	0	0	0	0	0	0	0	0	2.17057	0	0	0	0	0	0	0	0	0	0	0	0
PWY-5100: pyruvate fermentation to acetate and lactate II|g__Staphylococcus.s__Staphylococcus_aureus	0.403807	0.609489	0	45.1217	0	0	0.774894	153.117	38.3032	7.10541	0	0	14.9756	0	716.27	0.216213	32.2479	188.865	0	0	0	0.455552	0	0	0	19.0996	0	0	0	0	0	6.6994	0	0	0	0
PWY-5100: pyruvate fermentation to acetate and lactate II|g__Staphylococcus.s__Staphylococcus_epidermidis	0	0	0	0	0	0	0	0	0	0	0	0	0	0	0	0	0	4.51661	0	0	0	0	0	0	0	0	0	0	0	0	0	0	0	1.54684	0	0
PWY-5100: pyruvate fermentation to acetate and lactate II|g__Staphylococcus.s__Staphylococcus_pettenkoferi	0	0	0	0	0	0	0	0	0	0	0	0	0	0	0	0	0	0	0	0	0	0	0	0	0	0	0	0	11.5919	0	0	0	0	0	0	0
PWY-5100: pyruvate fermentation to acetate and lactate II|g__Streptococcus.s__Streptococcus_mitis_oralis_pneumoniae	0	0	0	0	0	0	8.7346	0	0	0	0	0	0	0	0	0	0	0	0	0	0	0	0	0	0	0	0	0	0	0	0	0	0	0	0	0
PWY-5100: pyruvate fermentation to acetate and lactate II|g__Varibaculum.s__Varibaculum_cambriense	0	0	0	0	0	0	8.49204	0	0	0	0	0	0	0	0	0	0	0	0	3.78668	21.4783	0	0	51.9872	0	0	0	2.71529	0	0	0	19.6277	0	0	0	0
PWY-5100: pyruvate fermentation to acetate and lactate II|unclassified	0	0	0	0	20.7676	0	36.8387	0	4.77863	0	0	0	314.529	0	0	43.9248	7.4939	28.7593	0	31.819	44.1038	0	0	6.36662	212.092	203.219	0	201.49	0	0	0	168.475	0	0	30.0881	0
PWY-5103: L-isoleucine biosynthesis III	0	0	2.47023	0	41.0655	38.6545	120.149	64.5501	8.95434	5.61522	0	0	66.2196	193.544	0	15.2926	37.3803	204.853	4.04598	49.1717	112.76	5.37564	0	144.049	346.673	90.4381	0	14.7366	23.7624	724.103	51.4185	159.057	2.78101	21.3187	2.91947	0
PWY-5103: L-isoleucine biosynthesis III|g__Anaerococcus.s__Anaerococcus_tetradius	0	0	0	0	0	0	0	0	0	0	0	0	0	23.6265	0	0	0	0	0	0	0	0	0	0	0	0	0	0	0	0	0	0	0	0	0	0
PWY-5103: L-isoleucine biosynthesis III|g__Bifidobacterium.s__Bifidobacterium_breve	0	0	0	0	0	0	0	0	0	0	0	0	0	0	0	0	0	0	0	13.406	25.3635	0	0	0	0	0	0	0	0	0	0	0	0	0	0	0
PWY-5103: L-isoleucine biosynthesis III|g__Citrobacter.s__Citrobacter_freundii	0	0	0	0	0	0	0	0	0	0	0	0	0	0	0	0	0	0	0	0	0	0	0	0	0	0	0	0	0	0	0	0	0	0	0.924231	0
PWY-5103: L-isoleucine biosynthesis III|g__Corynebacterium.s__Corynebacterium_amycolatum	0	0	0	0	0	0	0	0	0	0	0	0	0	0	0	0	0	16.027	0	0	0	1.54696	0	0	0	0	0	0	0	0	0	0	0	0.958711	0	0
PWY-5103: L-isoleucine biosynthesis III|g__Corynebacterium.s__Corynebacterium_aurimucosum	0	0	0	0	0	0	0	0	0	0	0	0	0	0	0	0	2.70312	0	0	0	0	0	0	0	0	0	0	0	0	0	0	0	0	0	0	0
PWY-5103: L-isoleucine biosynthesis III|g__Corynebacterium.s__Corynebacterium_sp_HFH0082	0	0	0	0	0	0	0	0	0	0	0	0	0	0	0	0	0	27.2744	0	0	0	0	0	0	0	0	0	0	0	0	0	0	0	0	0	0
PWY-5103: L-isoleucine biosynthesis III|g__Corynebacterium.s__Corynebacterium_striatum	0	0	0	0	22.1368	38.6545	1.28957	11.6946	0	0	0	0	0	107.487	0	0	0	0	0	0	0	0.991729	0	0	0	0	0	0	0	723.069	40.5494	86.1845	0	15.3219	0	0
PWY-5103: L-isoleucine biosynthesis III|g__Dermabacter.s__Dermabacter_sp_HFH0086	0	0	0	0	0	0	1.60703	0	0	0	0	0	0	0	0	0	11.8461	5.82311	0	0	0	0	0	0	10.0844	0	0	0	0	0	0	0	0	0	0	0
PWY-5103: L-isoleucine biosynthesis III|g__Staphylococcus.s__Staphylococcus_epidermidis	0	0	0	0	0	0	0	0	0	0	0	0	0	0	0	0	0	3.59658	0	0	0	0	0	0	0	0	0	0	0	0	0	0	0	0.7457	0	0
PWY-5103: L-isoleucine biosynthesis III|g__Staphylococcus.s__Staphylococcus_haemolyticus	0	0	0	0	0	0	0	0	0	0	0	0	0	0	0	0	0	0	0	0	0	0	0	0	0	0	0	0	0	0	0	0	0	1.09101	0	0
PWY-5103: L-isoleucine biosynthesis III|g__Staphylococcus.s__Staphylococcus_pettenkoferi	0	0	0	0	0	0	0	0	0	0	0	0	0	0	0	0	0	0	0	0	0	0	0	0	0	0	0	0	12.4927	0	0	0	0	0	0	0
PWY-5103: L-isoleucine biosynthesis III|g__Streptococcus.s__Streptococcus_mitis_oralis_pneumoniae	0	0	0	0	0	0	8.55501	0	0	0	0	0	0	0	0	0	0	0	0	0	0	0	0	0	0	0	0	0	0	0	0	0	0	0	0	0
PWY-5103: L-isoleucine biosynthesis III|unclassified	0	0	0	0	0	0	8.10076	0	0	0	0	0	41.3776	0	0	1.09208	1.08777	18.4674	0	0	10.9179	0	0	3.89471	169.223	40.9246	0	0	0	0	0	4.60214	0	0	0	0
PWY-5104: L-isoleucine biosynthesis IV	0	0	0	0	0	0	17.194	0	0	0	0	0	0	0	0	0	0	0	0	9.28731	50.886	0	0	87.0545	36.0029	0	0	6.65621	0	0	0	40.9349	0	0	0.450993	0
PWY-5104: L-isoleucine biosynthesis IV|unclassified	0	0	0	0	0	0	0	0	0	0	0	0	0	0	0	0	0	0	0	0	0	0	0	0	33.8342	0	0	0	0	0	0	0	0	0	0	0
PWY-5121: superpathway of geranylgeranyl diphosphate biosynthesis II (via MEP)	0	0	0	0	0	0	13.3283	4.24175	2.39131	0	0	0	0	0	0	2.61639	0	88.927	2.09656	10.6425	5.57297	3.1706	0	3.87576	290.725	0	0	0	0	0	0	186.263	0	10.1944	0	0
PWY-5121: superpathway of geranylgeranyl diphosphate biosynthesis II (via MEP)|unclassified	0	0	0	0	0	0	0	0	0	0	0	0	0	0	0	0	0	0	0	0	0	0	0	0	140.281	0	0	0	0	0	0	0	0	0	0	0
PWY-5136: fatty acid &beta;-oxidation II (peroxisome)	0.643246	1.33128	0	0	28.8529	34.2965	0	1.6784	0	0	0	0	0	0	0	2.17683	0	17.8237	0	3.52323	4.37331	1.80432	0	1.31469	8.42327	0	0	0	0	0	0	138.483	0	3.70645	1.36581	0
PWY-5136: fatty acid &beta;-oxidation II (peroxisome)|g__Corynebacterium.s__Corynebacterium_striatum	0	0.173112	0	0	28.7729	34.2965	0	0	0	0	0	0	0	0	0	0	0	0	0	0	0	1.39794	0	0	0	0	0	0	0	0	0	105.6	0	0	0	0
PWY-5136: fatty acid &beta;-oxidation II (peroxisome)|g__Escherichia.s__Escherichia_coli	0	0	0	0	0	0	0	0	0	0	0	0	0	0	0	0	0	0	0	0.173333	0	0	0	0	0	0	0	0	0	0	0	0.171161	0	0	0	0
PWY-5136: fatty acid &beta;-oxidation II (peroxisome)|unclassified	0.622383	0.400336	0	0	0	0	0	0	0	0	0	0	0	0	0	0.604683	0	0	0	0	0	0	0	0	7.82549	0	0	0	0	0	0	0	0	0	0	0
PWY-5138: unsaturated, even numbered fatty acid &beta;-oxidation	0	0	0	0	0	0	0	0	0	0	0	0	0	0	0	2.06345	0	0	0	0.290216	0	0.41606	0	0	0	0	0	0	0	0	0	0.237013	0	0	0.997572	0
PWY-5138: unsaturated, even numbered fatty acid &beta;-oxidation|g__Citrobacter.s__Citrobacter_freundii	0	0	0	0	0	0	0	0	0	0	0	0	0	0	0	0	0	0	0	0	0	0	0	0	0	0	0	0	0	0	0	0	0	0	0.997572	0
PWY-5138: unsaturated, even numbered fatty acid &beta;-oxidation|g__Corynebacterium.s__Corynebacterium_resistens	0	0	0	0	0	0	0	0	0	0	0	0	0	0	0	1.45618	0	0	0	0	0	0	0	0	0	0	0	0	0	0	0	0	0	0	0	0
PWY-5138: unsaturated, even numbered fatty acid &beta;-oxidation|g__Escherichia.s__Escherichia_coli	0	0	0	0	0	0	0	0	0	0	0	0	0	0	0	0	0	0	0	0.106281	0	0	0	0	0	0	0	0	0	0	0	0.19939	0	0	0	0
PWY-5154: L-arginine biosynthesis III (via N-acetyl-L-citrulline)	0	0	0	0	0	0	46.4164	0	0	0	0	3.66699	0	0	0	1.90393	0	0	0	3.69582	4.60245	0	0	3.4052	0	0	0	2.481	0	0	0	2.58676	0.62483	0	1.0114	0
PWY-5154: L-arginine biosynthesis III (via N-acetyl-L-citrulline)|g__Escherichia.s__Escherichia_coli	0	0	0	0	0	0	0	0	0	0	0	0	0	0	0	0	0	0	0	0	0	0	0	0	0	0	0	0	0	0	0	0.283827	0	0	0	0
PWY-5173: superpathway of acetyl-CoA biosynthesis	0.370961	0.966844	0	0	11.4413	0	2.88311	28.5809	1.17519	0	0	0	0	0	0	171.47	7.49119	15.5062	1.11807	1.06785	3.05192	3.59959	0	0	0	0	0	0	0	129.781	0	37.6461	584.12	14.1461	3.57542	0
PWY-5173: superpathway of acetyl-CoA biosynthesis|g__Citrobacter.s__Citrobacter_freundii	0	0	0	0	0	0	0	0	0	0	0	0	0	0	0	0	0	0	0	0	0	0	0	0	0	0	0	0	0	0	0	0	0	0	1.16158	0
PWY-5173: superpathway of acetyl-CoA biosynthesis|g__Escherichia.s__Escherichia_coli	0	0	0	0	0	0	0	0	0	0	0	0	0	0	0	0	0	0	0	0.6194	1.77748	0	0	0	0	0	0	0	0	0	0	0.144644	0	0	0	0
PWY-5173: superpathway of acetyl-CoA biosynthesis|g__Staphylococcus.s__Staphylococcus_epidermidis	0	0	0	0	0	0	0	0	0	0	0	0	0	0	0	0	0	3.96559	0	0	0	0	0	0	0	0	0	0	0	0	0	0	0	2.37168	0	0
PWY-5173: superpathway of acetyl-CoA biosynthesis|g__Streptococcus.s__Streptococcus_dysgalactiae	0	0	0	0	0	0	0	0	0.246668	0	0	0	0	0	0	158.644	0.322138	0	0	0.313349	0	0.39274	0	0	0	0	0	0	0	0	0	0	576.659	0	0	0
PWY-5173: superpathway of acetyl-CoA biosynthesis|unclassified	0	0	0	0	0	0	0	0	0	0	0	0	0	0	0	0	0	0	0	0	0	0	0	0	0	0	0	0	0	0	0	1.55355	0	0	0	0
PWY-5177: glutaryl-CoA degradation	0.154732	1.13711	0	0	32.1277	0	0	1.37383	0	0	0	0	0	0	0	37.0277	1.04116	15.6192	0	162.172	200.677	1.389	0	16.3371	4.88473	69.4647	0	38.518	0	0	0	124.793	2.83099	0	1.72852	0
PWY-5177: glutaryl-CoA degradation|unclassified	0	0	0	0	0	0	0	0	0	0	0	0	0	0	0	1.36216	0	0	0	0	0	0	0	0	0	48.3163	0	0	0	0	0	2.63287	0	0	0	0
PWY-5188: tetrapyrrole biosynthesis I (from glutamate)	0	0.608007	4.1481	43.5098	32.2573	39.0177	105.092	179.124	46.1795	9.38977	0	0	84.9651	134.072	678.417	66.8108	56.71	274.314	5.71642	44.2311	77.8945	4.36568	1.31862	13.5246	178.598	99.353	0	8.35597	14.8213	696.323	47.1417	157.783	4.95454	22.433	1.60217	0
PWY-5188: tetrapyrrole biosynthesis I (from glutamate)|g__Actinomyces.s__Actinomyces_odontolyticus	0	0	0	0	0	0	18.9986	0	0	0	0	0	0	0	0	0	0	0	0	0	0	0	0	0	0	0	0	0	0	0	0	0	0	0	0	0
PWY-5188: tetrapyrrole biosynthesis I (from glutamate)|g__Anaerococcus.s__Anaerococcus_hydrogenalis	0	0	0	0	0	0	0	0	0	0	0	0	0	0	0	53.8815	0	0	0.682166	17.6963	32.676	0	0	0	0	0	0	0.168838	0	0	0	0	0	0	0	0
PWY-5188: tetrapyrrole biosynthesis I (from glutamate)|g__Campylobacter.s__Campylobacter_ureolyticus	0	0	0	0	0	0	0	0	0	0	0	0	0	0	0	0	0	0	0	0	0	0	0	0	0	0	0	0.552152	0	0	0	0	0	0	0	0
PWY-5188: tetrapyrrole biosynthesis I (from glutamate)|g__Citrobacter.s__Citrobacter_freundii	0	0	0	0	0	0	0	0	0	0	0	0	0	0	0	0	0	0	0	0	0	0	0	0	0	0	0	0	0	0	0	0	0	0	1.20604	0
PWY-5188: tetrapyrrole biosynthesis I (from glutamate)|g__Corynebacterium.s__Corynebacterium_amycolatum	0	0	0	0	0	0	0	0	0	0	0	0	0	0	0	0	0	23.0384	0	0	0	1.8059	0	0	0	0	0	0	0	0	0	0	0	2.13869	0	0
PWY-5188: tetrapyrrole biosynthesis I (from glutamate)|g__Corynebacterium.s__Corynebacterium_aurimucosum	0	0	0	0	0	0	0	0	0	0	0	0	0	0	0	0	1.39962	0	0	0	0	0	0	0	0	0	0	0	0	0	0	0	0	0	0	0
PWY-5188: tetrapyrrole biosynthesis I (from glutamate)|g__Corynebacterium.s__Corynebacterium_resistens	0	0	0	0	0	0	0	0	0	0	0	0	0	0	0	0.735404	0	0	0	0	0	0	0	0	0	0	0	0	0	0	0	0	0	0	0	0
PWY-5188: tetrapyrrole biosynthesis I (from glutamate)|g__Corynebacterium.s__Corynebacterium_sp_HFH0082	0	0	0	0	0	0	0	0	0	0	0	0	0	0	0	0	0	23.8698	0	0	0	0	0	0	0	0	0	0	0	0	0	0	0	0	0	0
PWY-5188: tetrapyrrole biosynthesis I (from glutamate)|g__Corynebacterium.s__Corynebacterium_striatum	0	0	0	0	23.3188	37.9291	1.64066	13.0036	0	0	0	0	0	123.47	0	0	0	0	0	0	0	1.0812	0	0	0	0	0	0	0	693.588	0	85.7233	0	13.9162	0	0
PWY-5188: tetrapyrrole biosynthesis I (from glutamate)|g__Dermabacter.s__Dermabacter_sp_HFH0086	0	0	0	0	0	0	1.75383	0	0	0	0	0	0	0	0	0	2.72032	2.3869	0	0	0	0	0	0	10.5237	0	0	0	0	0	0	0	0	0	0	0
PWY-5188: tetrapyrrole biosynthesis I (from glutamate)|g__Eikenella.s__Eikenella_corrodens	0	0	0	0	0	0	0	0	0	0	0	0	0	0	0	0	0	0	0	0	0	0	0	0	0	0	0	0	0	0	0	1.83677	0	0	0	0
PWY-5188: tetrapyrrole biosynthesis I (from glutamate)|g__Escherichia.s__Escherichia_coli	0	0	0	0	0	0	0	0	0	0	0	0	0	0	0	0	0	0	0	1.50351	0.569167	0	0	0	0	0	0	0	0	0	0	0.508835	0	0	0	0
PWY-5188: tetrapyrrole biosynthesis I (from glutamate)|g__Fusobacterium.s__Fusobacterium_nucleatum	0	0	0	0	0	0	0	8.39659	2.97986	0	0	0	0	0	0	0	0	0	0	0	0	0	0	0	0	0	0	0	0	0	0	0	3.15026	0	0	0
PWY-5188: tetrapyrrole biosynthesis I (from glutamate)|g__Haemophilus.s__Haemophilus_parainfluenzae	0	0	0	0	0	0	0	3.50795	0	0	0	0	0	0	0	0	0	0	2.87596	0	0	0	0	0	0	0	0	0	0	0	0	0	0	0	0	0
PWY-5188: tetrapyrrole biosynthesis I (from glutamate)|g__Peptoniphilus.s__Peptoniphilus_sp_oral_taxon_375	0	0	0	0	0	0	1.38462	0	0	0	0	0	34.7146	0	0	0	0	0	0	0	0	0	0	0	0	58.6079	0	0	0	0	0	10.9716	0	0	0	0
PWY-5188: tetrapyrrole biosynthesis I (from glutamate)|g__Proteus.s__Proteus_mirabilis	0	0	0	0	0	0	0	0	0	0	0	0	0	0	0	0	0	0	0	0	0.557744	0	0	0	0	0	0	0	0	0	0	0	0	0	0	0
PWY-5188: tetrapyrrole biosynthesis I (from glutamate)|g__Staphylococcus.s__Staphylococcus_aureus	0	0.575462	2.55976	43.3154	0	0	0.385456	144.421	36.3384	9.00143	0	0	18.3246	0	678.417	0.310244	32.594	177.936	0.270036	0	0	0.344537	1.31862	0	0	14.8059	0	0	0	0	0	5.61353	0	0	0	0
PWY-5188: tetrapyrrole biosynthesis I (from glutamate)|g__Staphylococcus.s__Staphylococcus_epidermidis	0	0	0	0	0	0	0	0	0	0	0	0	0	0	0	0	0	2.8936	0	0	0	0	0	0	0	0	0	0	0	0	0	0	0	1.48708	0	0
PWY-5188: tetrapyrrole biosynthesis I (from glutamate)|g__Staphylococcus.s__Staphylococcus_haemolyticus	0	0	0	0	0	0	0	0	0	0	0	0	0	0	0	0	0	0	0	0	0	0	0	0	0	0	0	0	0	0	0	0	0	1.36461	0	0
PWY-5188: tetrapyrrole biosynthesis I (from glutamate)|g__Staphylococcus.s__Staphylococcus_pettenkoferi	0	0	0	0	0	0	0	0	0	0	0	0	0	0	0	0	0	0	0	0	0	0	0	0	0	0	0	0	10.7421	0	0	0	0	0	0	0
PWY-5188: tetrapyrrole biosynthesis I (from glutamate)|g__Staphylococcus.s__Staphylococcus_simulans	0	0	0	0	0	0	0	0	0	0	0	0	0	0	0	0	0	0	0	0	0	0	0	0	11.9011	0	0	0	0	0	0	0	0	0	0	0
PWY-5188: tetrapyrrole biosynthesis I (from glutamate)|g__Veillonella.s__Veillonella_parvula	0	0	0	0	0	0	44.0935	0	0	0	0	0	0	0	0	0	0	0	0	0	0	0	0	0	0	0	0	0	0	0	0	0	0	0	0	0
PWY-5188: tetrapyrrole biosynthesis I (from glutamate)|unclassified	0	0	0	0	0	0	0	0	0	0	0	0	0	0	0	0	3.61192	3.41101	0	0	0	0	0	0	146.989	0	0	0	0	0	0	12.5856	0	0	0	0
PWY-5189: tetrapyrrole biosynthesis II (from glycine)	0	0.291762	0	0.128992	26.852	35.28	93.105	23.6046	1.10715	3.23121	0	0	0	77.4953	0	1.57144	5.31094	83.7257	0	33.1756	56.7125	3.60274	0	9.49635	136.298	0	0	23.6006	12.814	711.191	57.5563	117.481	0.143624	20.1259	1.65317	0
PWY-5189: tetrapyrrole biosynthesis II (from glycine)|g__Actinomyces.s__Actinomyces_odontolyticus	0	0	0	0	0	0	20.1992	0	0	0	0	0	0	0	0	0	0	0	0	0	0	0	0	0	0	0	0	0	0	0	0	0	0	0	0	0
PWY-5189: tetrapyrrole biosynthesis II (from glycine)|g__Citrobacter.s__Citrobacter_freundii	0	0	0	0	0	0	0	0	0	0	0	0	0	0	0	0	0	0	0	0	0	0	0	0	0	0	0	0	0	0	0	0	0	0	1.47735	0
PWY-5189: tetrapyrrole biosynthesis II (from glycine)|g__Corynebacterium.s__Corynebacterium_amycolatum	0	0	0	0	0	0	0	0	0	0	0	0	0	0	0	0	0	15.7314	0	0	0	1.76636	0	0	0	0	0	0	0	0	0	0	0	1.19993	0	0
PWY-5189: tetrapyrrole biosynthesis II (from glycine)|g__Corynebacterium.s__Corynebacterium_aurimucosum	0	0	0	0	0	0	0	0	0	0	0	0	0	0	0	0	2.11407	0	0	0	0	0	0	0	0	0	0	0	0	0	0	0	0	0	0	0
PWY-5189: tetrapyrrole biosynthesis II (from glycine)|g__Corynebacterium.s__Corynebacterium_resistens	0	0	0	0	0	0	0	0	0	0	0	0	0	0	0	0.606143	0	0	0	0	0	0	0	0	0	0	0	0	0	0	0	0	0	0	0	0
PWY-5189: tetrapyrrole biosynthesis II (from glycine)|g__Corynebacterium.s__Corynebacterium_sp_HFH0082	0	0	0	0	0	0	0	0	0	0	0	0	0	0	0	0	0	21.8651	0	0	0	0	0	0	0	0	0	0	0	0	0	0	0	0	0	0
PWY-5189: tetrapyrrole biosynthesis II (from glycine)|g__Corynebacterium.s__Corynebacterium_striatum	0	0	0	0	23.9984	35.28	1.61622	13.2822	0	0	0	0	0	77.4953	0	0	0	0	0	0	0	0.994902	0	0	0	0	0	0	0	710.873	0	88.7022	0	13.0146	0	0
PWY-5189: tetrapyrrole biosynthesis II (from glycine)|g__Eikenella.s__Eikenella_corrodens	0	0	0	0	0	0	0	0	0	0	0	0	0	0	0	0	0	0	0	0	0	0	0	0	0	0	0	0	0	0	0	1.41758	0	0	0	0
PWY-5189: tetrapyrrole biosynthesis II (from glycine)|g__Escherichia.s__Escherichia_coli	0	0	0	0	0	0	0	0	0	0	0	0	0	0	0	0	0	0	0	1.42769	0.453876	0	0	0	0	0	0	0	0	0	0	0.959207	0	0	0	0
PWY-5189: tetrapyrrole biosynthesis II (from glycine)|g__Staphylococcus.s__Staphylococcus_epidermidis	0	0	0	0	0	0	0	0	0	0	0	0	0	0	0	0	0	1.53566	0	0	0	0	0	0	0	0	0	0	0	0	0	0	0	1.15893	0	0
PWY-5189: tetrapyrrole biosynthesis II (from glycine)|g__Staphylococcus.s__Staphylococcus_pettenkoferi	0	0	0	0	0	0	0	0	0	0	0	0	0	0	0	0	0	0	0	0	0	0	0	0	0	0	0	0	9.50006	0	0	0	0	0	0	0
PWY-5189: tetrapyrrole biosynthesis II (from glycine)|unclassified	0	0	0	0	0	0	0	0	0	0	0	0	0	0	0	0	0	4.90618	0	0	0	0	0	3.58669	126.654	0	0	0	0	0	0	0	0	0	0	0
PWY-5265: peptidoglycan biosynthesis II (staphylococci)	0.301464	1.33885	4.85403	39.1025	0	0	15.6661	171.996	51.0372	9.22413	0	0	50.8959	0	629.528	2.84733	121.134	345.666	0.900797	0	3.6761	2.90647	0	0	0	51.1269	0	0	0	0	0	46.8211	0	4.2211	0	0
PWY-5265: peptidoglycan biosynthesis II (staphylococci)|g__Staphylococcus.s__Staphylococcus_aureus	0	0.550113	0	39.0878	0	0	0.488944	132.026	30.8057	8.60938	0	0	13.5668	0	629.528	0.106681	27.8053	159.414	0	0	0	0.749615	0	0	0	13.7812	0	0	0	0	0	5.18156	0	0	0	0
PWY-5304: superpathway of sulfur oxidation (Acidianus ambivalens)	0.588978	0.762534	10.2828	0	0	0	0	0	0	0	0	0	0	0	0	0.275458	0	0	0	0	0	0.624609	0	0	0	0	0	0	0	0	0	0	0.597622	0	0	0
PWY-5304: superpathway of sulfur oxidation (Acidianus ambivalens)|unclassified	0.588978	0.762534	10.2828	0	0	0	0	0	0	0	0	0	0	0	0	0.275458	0	0	0	0	0	0.624609	0	0	0	0	0	0	0	0	0	0	0.597622	0	0	0
PWY-5345: superpathway of L-methionine biosynthesis (by sulfhydrylation)	0	0	0	0	0	0	11.8942	0	0	0	0	0	0	0	0	2.11647	0	15.2988	0	0	0	0	0	0	49.0053	0	0	0	0	0	0	5.33118	0	0	2.08958	0
PWY-5347: superpathway of L-methionine biosynthesis (transsulfuration)	0	0	0	0	101.833	0	133.996	5.59523	0.409997	0	0	0	0	38.1306	0	5.60775	9.74838	10.0988	1.651	8.04531	13.5925	1.08996	0	53.6031	4.15594	0	0	1.38342	0	0	0	149.42	0	0	5.911	0
PWY-5347: superpathway of L-methionine biosynthesis (transsulfuration)|g__Escherichia.s__Escherichia_coli	0	0	0	0	0	0	0	0	0	0	0	0	0	0	0	0	0	0	0	0	0.423918	0	0	0.227449	0	0	0	0	0	0	0	0	0	0	0	0
PWY-5347: superpathway of L-methionine biosynthesis (transsulfuration)|unclassified	0	0	0	0	0	0	0	0	0	0	0	0	0	0	0	0	0	0	0	0	0	0	0	4.4342	0	0	0	0	0	0	0	0	0	0	0	0
PWY-5367: petroselinate biosynthesis	0	0.561538	0	0	109.713	0	37.3059	0	0	0	0	3.48313	0	0	0	111.921	0	11.505	1.21896	0	0	0	0	0	0	0	0	1.03408	10.6368	0	0	0	20.4821	0	0	0
PWY-5384: sucrose degradation IV (sucrose phosphorylase)	0	0	0	0	0	0	1.14247	0	0	0	0	0	0	0	0	0	0	0	0	3.57724	1.79386	0	0	1.05558	0	0	0	0	0	0	0	1.39944	0	0	0	0
PWY-5384: sucrose degradation IV (sucrose phosphorylase)|g__Escherichia.s__Escherichia_coli	0	0	0	0	0	0	0	0	0	0	0	0	0	0	0	0	0	0	0	1.11026	0.711496	0	0	0.464004	0	0	0	0	0	0	0	0.732045	0	0	0	0
PWY-5384: sucrose degradation IV (sucrose phosphorylase)|g__Granulicatella.s__Granulicatella_adiacens	0	0	0	0	0	0	0.880575	0	0	0	0	0	0	0	0	0	0	0	0	0	0	0	0	0	0	0	0	0	0	0	0	0	0	0	0	0
PWY-5464: superpathway of cytosolic glycolysis (plants), pyruvate dehydrogenase and TCA cycle	0	0	0	0	0	0	13.1819	0	1.63042	0	0	0	0	0	0	8.83756	11.3447	59.0255	1.7296	4.16361	11.695	0	0	0	0	0	0	0	0	0	0	134.645	0	0	0	0
PWY-5464: superpathway of cytosolic glycolysis (plants), pyruvate dehydrogenase and TCA cycle|unclassified	0	0	0	0	0	0	0	0	0	0	0	0	0	0	0	0	0	0	0	0	0	0	0	0	0	0	0	0	0	0	0	7.16897	0	0	0	0
PWY-5484: glycolysis II (from fructose 6-phosphate)	1.92445	3.79126	9.03069	44.5866	542.267	0	206.461	207.327	75.2373	0	0	16.5734	639.519	193.142	680.973	238.832	395.413	503.404	9.20938	427.213	412.768	4.68599	0	729.798	58.7517	550.093	6.98564	430.395	22.6566	5.10331	0	291.27	41.9558	8.54397	33.1926	0
PWY-5484: glycolysis II (from fructose 6-phosphate)|g__Citrobacter.s__Citrobacter_freundii	0	0	0	0	0	0	0	0	0	0	0	0	0	0	0	0	0	0	0	0	0	0	0	0	0	0	0	0	0	0	0	0	0	0	0.948942	0
PWY-5484: glycolysis II (from fructose 6-phosphate)|g__Escherichia.s__Escherichia_coli	0	0	0	0	0	0	0	0	0	0	0	0	0	0	0	0	0	0	0	0	0.743327	0	0	0	0	0	0	0	0	0	0	0.497253	0	0	0	0
PWY-5484: glycolysis II (from fructose 6-phosphate)|g__Staphylococcus.s__Staphylococcus_aureus	0	0.39476	0	43.2785	0	0	0.744005	148.999	34.1933	0	0	0	9.44526	0	680.615	0.209924	30.7321	182.152	0	0	0	0.64495	0	0	0	19.233	0	0	0	0	0	6.34339	0	0	0	0
PWY-5484: glycolysis II (from fructose 6-phosphate)|unclassified	1.27719	0	0	0	35.9209	0	9.71996	0	3.18841	0	0	0	104.406	0	0	6.3279	13.792	29.8979	0	36.5232	59.6444	0	0	0	50.3496	145.318	0	2.894	0	0	0	52.4935	0	0	6.30935	0
PWY-561: superpathway of glyoxylate cycle and fatty acid degradation	0	0	0	0	0	0	0	0	0	0	0	0	0	0	0	1.51602	0	35.87	0	3.15843	3.52221	1.84739	0	0	16.7957	0	0	0	0	0	0	4.49278	0	0	1.93242	0
PWY-561: superpathway of glyoxylate cycle and fatty acid degradation|g__Escherichia.s__Escherichia_coli	0	0	0	0	0	0	0	0	0	0	0	0	0	0	0	0	0	0	0	0.359048	0	0	0	0	0	0	0	0	0	0	0	0.257916	0	0	0	0
PWY-5659: GDP-mannose biosynthesis	0	1.21249	0	0.346472	53.6089	54.683	50.3504	20.0263	6.01506	0	0	0	4.18958	219.77	0	9.77131	7.60228	67.9912	4.26244	3.30662	1.21924	2.90392	0	41.9816	0	0	0	0.894573	0	742.248	0	239.294	5.80737	19.8131	2.55827	15.5658
PWY-5659: GDP-mannose biosynthesis|g__Arcanobacterium.s__Arcanobacterium_haemolyticum	0	0	0	0	0	0	0	0	0	0	0	0	0	0	0	0	0	0	0	0	0	0.13096	0	0	0	0	0	0	0	0	0	0	0	0	0	0
PWY-5659: GDP-mannose biosynthesis|g__Corynebacterium.s__Corynebacterium_aurimucosum	0	0	0	0	0	0	0	0	0	0	0	0	0	0	0	0	1.47614	0	0	0	0	0	0	0	0	0	0	0	0	0	0	0	0	0	0	0
PWY-5659: GDP-mannose biosynthesis|g__Corynebacterium.s__Corynebacterium_resistens	0	0	0	0	0	0	0	0	0	0	0	0	0	0	0	0.700868	0	0	0	0	0	0	0	0	0	0	0	0	0	0	0	0	0	0	0	0
PWY-5659: GDP-mannose biosynthesis|g__Corynebacterium.s__Corynebacterium_striatum	0	0.0980546	0	0	24.1361	51.0454	1.14167	10.9005	0	0	0	0	0	134.558	0	0	0	0	0	0	0	1.05108	0	0	0	0	0	0	0	739.44	0	91.9297	0	13.4554	0	15.5658
PWY-5659: GDP-mannose biosynthesis|g__Escherichia.s__Escherichia_coli	0	0	0	0	0	0	0	0	0	0	0	0	0	0	0	0.0431891	0	0	0	0.348626	0.755817	0	0	0.224865	0	0	0	0	0	0	0	0.513917	0	0	0	0
PWY-5659: GDP-mannose biosynthesis|g__Porphyromonas.s__Porphyromonas_asaccharolytica	0	0	0	0	0	0	0	0	0	0	0	0	0	0	0	0	0	0	0	0	0	0	0	0.70631	0	0	0	0	0	0	0	3.58493	0	0	0	0
PWY-5659: GDP-mannose biosynthesis|g__Prevotella.s__Prevotella_bergensis	0	0	0	0	0	0	0	0	0	0	0	0	0	0	0	0	0	0	0	0	0	0	0	0.728125	0	0	0	0	0	0	0	0	0.686142	0	0	0
PWY-5659: GDP-mannose biosynthesis|unclassified	0	0.269145	0	0	0	0	18.7325	0	0	0	0	0	0	0	0	1.14449	1.4143	0	0	0	0	0	0	0	0	0	0	0	0	0	0	0	0	0	0	0
PWY-5667: CDP-diacylglycerol biosynthesis I	0	1.83118	0	0	1146.62	10.6113	322.109	22.2366	27.6613	0	0	20.8851	278.112	184.174	0	194.647	179.032	467.53	8.23755	192.529	193.56	2.02477	0	302.672	604.055	233.119	0	187.823	0	5.80041	0	316.593	20.3042	2.39391	884.487	0
PWY-5667: CDP-diacylglycerol biosynthesis I|g__Actinomyces.s__Actinomyces_odontolyticus	0	0	0	0	0	0	12.866	0	0	0	0	0	0	0	0	0	0	0	0	0	0	0	0	0	0	0	0	0	0	0	0	0	0	0	0	0
PWY-5667: CDP-diacylglycerol biosynthesis I|g__Anaerococcus.s__Anaerococcus_obesiensis	0	0	0	0	0	0	26.9863	0	1.78551	0	0	0	0	0	0	0	0	153.079	0	0	11.4765	0	0	3.92344	34.5832	1.67491	0	17.8206	0	0	0	41.6784	0.440064	0	0	0
PWY-5667: CDP-diacylglycerol biosynthesis I|g__Anaerococcus.s__Anaerococcus_prevotii	0	0	0	0	0	0	0	0	0	0	0	6.82937	0	0	0	0	5.26147	0	0	0	0	0	0	0	0	0	0	0	0	0	0	47.8892	0	0	0	0
PWY-5667: CDP-diacylglycerol biosynthesis I|g__Anaerococcus.s__Anaerococcus_vaginalis	0	0	0	0	0	0	59.7843	0	2.7089	0	0	3.58909	0	0	0	0	0	107.787	0	0	5.7597	0.233935	0	4.22041	27.7615	0	0	7.78917	0	0	0	23.483	0	0	0	0
PWY-5667: CDP-diacylglycerol biosynthesis I|g__Bacteroides.s__Bacteroides_fragilis	0	0	0	0	1.34537	0	0	0	0	0	0	0	0	0	0	0	0	0	0	0	0	0	0	0	0	0	0	0	0	0	0	0	0	0	0	0
PWY-5667: CDP-diacylglycerol biosynthesis I|g__Bacteroides.s__Bacteroides_pyogenes	0	0	0	0	0	0	0	0	0	0	0	0	0	0	0	0	0	0	0	0	0	0	0	35.0403	0	0	0	0	0	0	0	0	0	0	0	0
PWY-5667: CDP-diacylglycerol biosynthesis I|g__Bacteroides.s__Bacteroides_sp_3_2_5	0	0	0	0	54.9034	0	0	0	0	0	0	0	0	0	0	0	0	0	0	0	0	0	0	0	0	0	0	0	0	0	0	0	0	0	0	0
PWY-5667: CDP-diacylglycerol biosynthesis I|g__Bacteroides.s__Bacteroides_thetaiotaomicron	0	0	0	0	0	0	0	0	0	0	0	0	0	0	0	2.45961	0	0	0	0	0	0	0	0	0	0	0	0	0	0	0	0	0	0	0	0
PWY-5667: CDP-diacylglycerol biosynthesis I|g__Citrobacter.s__Citrobacter_freundii	0	0	0	0	0	0	0	0	0	0	0	0	0	0	0	0	0	0	0	0	0	0	0	0	0	0	0	0	0	0	0	0	0	0	0.995469	0
PWY-5667: CDP-diacylglycerol biosynthesis I|g__Clostridium.s__Clostridium_clostridioforme	0	0	0	0	0	0	0	0	0	0	0	0	0	0	0	0.217473	0	0	0	0	0	0	0	0	0	0	0	0	0	0	0	0	0	0	0	0
PWY-5667: CDP-diacylglycerol biosynthesis I|g__Corynebacterium.s__Corynebacterium_resistens	0	0	0	0	0	0	0	0	0	0	0	0	0	0	0	0.410818	0	0	0	0	0	0	0	0	0	0	0	0	0	0	0	0	0	0	0	0
PWY-5667: CDP-diacylglycerol biosynthesis I|g__Dialister.s__Dialister_micraerophilus	0	0	0	0	0	0	0	0	0	0	0	0	0	0	0	0	0	0	0	24.3235	8.50965	0	0	0	0	0	0	0	0	0	0	0	0	0	0	0
PWY-5667: CDP-diacylglycerol biosynthesis I|g__Erysipelotrichaceae_noname.s__Clostridium_ramosum	0	0	0	0	0	0	0	0	0	0	0	0	0	0	0	0.324471	0	0	0	0	0	0	0	0	0	0	0	0	0	0	0	0	0	0	0	0
PWY-5667: CDP-diacylglycerol biosynthesis I|g__Escherichia.s__Escherichia_coli	0	0	0	0	0	0	0	0	0	0	0	0	0	0	0	0.0803017	0	0	0	2.05782	1.40718	0	0	0.338625	0	0	0	0	0	0	0	0.586949	0	0	0	0
PWY-5667: CDP-diacylglycerol biosynthesis I|g__Haemophilus.s__Haemophilus_parainfluenzae	0	0	0	0	0	0	0	3.90511	0	0	0	0	0	0	0	0	0	0	3.48094	0	0	0	0	0	0	0	0	0	0	0	0	0	0	0	0	0
PWY-5667: CDP-diacylglycerol biosynthesis I|g__Morganella.s__Morganella_morganii	0	0	0	0	0	0	0	0	0	0	0	3.22221	0	0	0	0	0	0	0	0	0	0	0	0	0	0	0	0	0	0	0	0	0	0	0	0
PWY-5667: CDP-diacylglycerol biosynthesis I|g__Pasteurella.s__Pasteurella_dagmatis	0	0	0	0	0	0	0	0	0	0	0	0	0	0	0	0	0	0	0	0	0	0	0	0.465931	0	0	0	0	0	0	0	0	0	0	0	0
PWY-5667: CDP-diacylglycerol biosynthesis I|g__Peptoniphilus.s__Peptoniphilus_harei	0	0	0	0	879.471	0	42.4015	0	0.411999	0	0	0	0	0	0	76.2734	66.1532	0	0	0	0	0	0	7.90822	0.371052	0	0	14.5449	0	0	0	0	0	0	1.89649	0
PWY-5667: CDP-diacylglycerol biosynthesis I|g__Peptoniphilus.s__Peptoniphilus_lacrimalis	0	0	0	0	0	0	0	0	0	0	0	0	0	0	0	0	0	0	0	0	0	0	0	1.97062	0	0	0	0	0	0	0	0	0	0	0	0
PWY-5667: CDP-diacylglycerol biosynthesis I|g__Peptostreptococcus.s__Peptostreptococcus_anaerobius	0	0	0	0	0	0	0	1.88524	0.583448	0	0	0	0	0	0	0	0	0	0	0	0	0	0	0	0	0	0	12.9682	0	0	0	15.4986	7.54657	0	0	0
PWY-5667: CDP-diacylglycerol biosynthesis I|g__Porphyromonas.s__Porphyromonas_asaccharolytica	0	0	0	0	0	0	0	0	0	0	0	0	0	0	0	0	0	0	0	0	0	0	0	1.56559	0	0	0	0.551227	0	0	0	3.38475	0	0	0	0
PWY-5667: CDP-diacylglycerol biosynthesis I|g__Proteus.s__Proteus_mirabilis	0	0	0	0	0	0	0	0	0	0	0	0	0	0	0	0	0	0	0	0	0.577501	0	0	0	0	0	0	0	0	0	0	0	0	0	0	0
PWY-5667: CDP-diacylglycerol biosynthesis I|g__Staphylococcus.s__Staphylococcus_simulans	0	0	0	0	0	0	0	0	0	0	0	0	0	0	0	0	0	0	0	0	0	0	0	0	11.2126	0	0	0	0	0	0	0	0	0	0	0
PWY-5667: CDP-diacylglycerol biosynthesis I|g__Streptococcus.s__Streptococcus_mitis_oralis_pneumoniae	0	0	0	0	0	0	0.427202	0	0	0	0	0	0	0	0	0	0	0	0	0	0	0	0	0	0	0	0	0	0	0	0	0	0	0	0	0
PWY-5667: CDP-diacylglycerol biosynthesis I|g__Veillonella.s__Veillonella_parvula	0	0	0	0	0	0	39.968	0	0	0	0	0	0	0	0	0	0	0	0	0	0	0	0	0	0	0	0	0	0	0	0	0	0	0	0	0
PWY-5667: CDP-diacylglycerol biosynthesis I|unclassified	0	0	0	0	6.62288	0	10.0284	0	0	0	0	0	40.0191	0	0	4.15946	12.2427	4.76196	0	0	0	0	0	1.45176	80.152	15.4938	0	1.90366	0	0	0	1.02723	0.341324	0	242.029	0
PWY-5675: nitrate reduction V (assimilatory)	0	0	0	0	0	0	0	0	0	0	0	0	0	0	0	0	0	0	0	0	1.38111	0	0	0	0	0	0	0	0	0	0	0.382915	0	0	0	0
PWY-5676: acetyl-CoA fermentation to butanoate II	0	0	0	0	0	0	0	33.4199	15.7177	0	0	0	0	0	0	16.1572	49.1444	9.75883	1.38281	270.751	151.176	0.99629	0	55.055	0	0	0	46.8391	0	0	0	34.2422	23.3259	0	8.55314	0
PWY-5686: UMP biosynthesis	0.840712	1.79256	11.337	36.2141	276.761	25.3019	337.145	185.459	66.0841	6.90455	0	28.5294	257.174	291.242	601.034	327.013	431.117	461.331	6.89405	720.858	711.396	6.89007	0	187.2	762.725	269.64	1.6155	701.421	19.4436	600.369	0	466.402	48.8734	15.6342	1683.98	0
PWY-5686: UMP biosynthesis|g__Actinomyces.s__Actinomyces_europaeus	0	0	0	0	0	0	0	0	0	0	0	0	0	0	0	0	0	0	0	0	0	0	0	0	4.44251	0	0	0	0	0	0	0.747886	0	0	0	0
PWY-5686: UMP biosynthesis|g__Actinomyces.s__Actinomyces_neuii	0	0	0	0	0	0	0	0	0	0	0	0	0	0	0	0	0	0	0	0	0	0	0	0	1.85532	0	0	0	0	0	0	0	0	0	0	0
PWY-5686: UMP biosynthesis|g__Actinomyces.s__Actinomyces_odontolyticus	0	0	0	0	0	0	13.6588	0	0	0	0	0	0	0	0	0	0	0	0	0	0	0	0	0	0	0	0	0	0	0	0	0	0	0	0	0
PWY-5686: UMP biosynthesis|g__Atopobium.s__Atopobium_parvulum	0	0	0	0	0	0	22.4036	0	0	0	0	0	0	0	0	0	0	0	0	0	0	0	0	0	0	0	0	0	0	0	0	0	0	0	0	0
PWY-5686: UMP biosynthesis|g__Bacteroides.s__Bacteroides_fragilis	0	0	0	0	20.8262	0	19.1651	0	0	0	0	0	0	0	0	0	0	0	0	0	0	0	0	0	0	0	0	0	0	0	0	0	0	0	0	0
PWY-5686: UMP biosynthesis|g__Bacteroides.s__Bacteroides_sp_3_2_5	0	0	0	0	51.1009	0	0	0	0	0	0	0	0	0	0	0	0	0	0	0	0	0	0	0	0	0	0	0	0	0	0	0	0	0	0	0
PWY-5686: UMP biosynthesis|g__Bacteroides.s__Bacteroides_thetaiotaomicron	0	0	0	0	0	0	0	0	0	0	0	0	0	0	0	2.74271	0	0	0	0	0	0	0	0	0	0	0	0	0	0	0	0	0	0	0	0
PWY-5686: UMP biosynthesis|g__Bifidobacterium.s__Bifidobacterium_breve	0	0	0	0	0	0	0	0	0	0	0	0	0	0	0	0	0	0	0	11.0053	22.7613	0	0	0	0	0	0	0	0	0	0	0	0	0	0	0
PWY-5686: UMP biosynthesis|g__Bifidobacterium.s__Bifidobacterium_dentium	0	0	0	0	0	0	0	0	0	0	0	0	0	0	0	0	0	0	0	0	0	0	0	0	0	0	0.609155	0	0	0	0	0	0	0	0	0
PWY-5686: UMP biosynthesis|g__Campylobacter.s__Campylobacter_ureolyticus	0	0	0	0	0	0	0	0	0	0	0	0	0	0	0	0	0	0	0	0	0	0	0	0	0	0	0	0.644999	0	0	0	0	0	0	0	0
PWY-5686: UMP biosynthesis|g__Citrobacter.s__Citrobacter_freundii	0	0	0	0	0	0	0	0	0	0	0	0	0	0	0	0	0	0	0	0	0	0	0	0	0	0	0	0	0	0	0	0	0	0	1.00669	0
PWY-5686: UMP biosynthesis|g__Corynebacterium.s__Corynebacterium_amycolatum	0	0	0	0	0	0	0	0	0	0	0	0	0	0	0	0	0	19.3425	0	0	0	1.71047	0	0	0	0	0	0	0	0	0	0	0	0.964319	0	0
PWY-5686: UMP biosynthesis|g__Corynebacterium.s__Corynebacterium_resistens	0	0	0	0	0	0	0	0	0	0	0	0	0	0	0	0.696951	0	0	0	0	0	0	0	0	0	0	0	0	0	0	0	0	0	0	0	0
PWY-5686: UMP biosynthesis|g__Corynebacterium.s__Corynebacterium_sp_HFH0082	0	0	0	0	0	0	0	0	0	0	0	0	0	0	0	0	0	29.0877	0	0	0	0	0	0	0	0	0	0	0	0	0	0	0	0	0	0
PWY-5686: UMP biosynthesis|g__Corynebacterium.s__Corynebacterium_striatum	0	0	0	0	20.7689	25.1567	0.991632	8.93603	0	0	0	0	0	74.1001	0	0	0	0	0	0	0	0.543934	0	0	0	0	0	0	0	595.979	0	73.2083	0	8.27878	0	0
PWY-5686: UMP biosynthesis|g__Dialister.s__Dialister_micraerophilus	0	0	0	0	0	0	0	0	0	0	0	0	0	0	0	0	0	0	0	24.3181	11.9469	0	0	0	0	0	0	0	0	0	0	0	0	0	0	0
PWY-5686: UMP biosynthesis|g__Eikenella.s__Eikenella_corrodens	0	0	0	0	0	0	0	0	0	0	0	0	0	0	0	0	0	0	0	0	0	0	0	0	0	0	0	0	0	0	0	1.92661	0	0	0	0
PWY-5686: UMP biosynthesis|g__Escherichia.s__Escherichia_coli	0	0	0	0	0	0	0	0	0	0	0	0	0	0	0	0	0	0	0	0.598144	0.589951	0	0	0	0	0	0	0	0	0	0	0.394338	0	0	0	0
PWY-5686: UMP biosynthesis|g__Fusobacterium.s__Fusobacterium_nucleatum	0	0	0	0	0	0	0	9.96245	3.13573	0	0	0	0	0	0	0	0	0	0	0	0	0	0	0	0	0	0	0	0	0	0	0	3.63878	0	0	0
PWY-5686: UMP biosynthesis|g__Gemella.s__Gemella_morbillorum	0	0	0	0	0	0	0	0	0	0	0	0	0	0	0	0	0	0	0	0	0	0	0	0	0	0	0	0	0	0	0	40.2434	0	0	0	0
PWY-5686: UMP biosynthesis|g__Morganella.s__Morganella_morganii	0	0	0	0	0	0	0	0	0	0	0	4.49382	0	0	0	0	0	0	0	0	0	0	0	0	0	0	0	0	0	0	0	0	0	0	0	0
PWY-5686: UMP biosynthesis|g__Peptoniphilus.s__Peptoniphilus_lacrimalis	0	0	0	0	0	0	0	0	0	0	0	0	0	0	0	0	0	0	0	0	0	0	0	3.1599	0	0	0	0	0	0	0	0	0	0	0	0
PWY-5686: UMP biosynthesis|g__Porphyromonas.s__Porphyromonas_asaccharolytica	0	0	0	0	0	0	0	0	0	0	0	0	0	0	0	0	0	0	0	0	0	0	0	1.79196	0	0	0	0.291306	0	0	0	5.25279	0	0	0	0
PWY-5686: UMP biosynthesis|g__Prevotella.s__Prevotella_bergensis	0	0	0	0	0	0	0	0	0	0	0	0	0	0	0	0	0	0	0	0	0	0	0	0.483653	0	0	0	1.29204	0	0	0	0	0.423735	0	0	0
PWY-5686: UMP biosynthesis|g__Prevotella.s__Prevotella_buccalis	0	0	2.63292	0	0	0	84.7494	0	0	0	0	0	0	0	0	0	0	0	0	0	0	0	0	0	0	0	0	2.42939	0	0	0	0	0	0	0	0
PWY-5686: UMP biosynthesis|g__Prevotella.s__Prevotella_timonensis	0	0	0	0	0	0	0	0	0	0	0	0	0	0	0	0	0	0	0	0	0	0	0	0	0	0	0	29.6338	0	0	0	0.282894	0	0	0	0
PWY-5686: UMP biosynthesis|g__Proteus.s__Proteus_mirabilis	0	0	0	0	0	0	0	0	0	0	0	0	0	0	0	0	0	0	0	0	0.530387	0	0	0	0.287152	0	0	0	0	0	0	0	0	0	0	0
PWY-5686: UMP biosynthesis|g__Pseudomonas.s__Pseudomonas_aeruginosa	0	0	0	0	0	0	0	0	0.244993	0	0	0	0	0	0	0	0	0	0	0	0	0	0	0	0	0	0	0	0	0	0	0	0	0	0	0
PWY-5686: UMP biosynthesis|g__Staphylococcus.s__Staphylococcus_aureus	0	0.965244	0	36.0469	0	0	1.04431	125.509	27.9464	6.90455	0	0	12.1287	0	600.789	0.117789	26.1962	150.041	0	0	0	0	0	0	0	14.0929	0	0	0	0	0	5.01988	0	0	0	0
PWY-5686: UMP biosynthesis|g__Staphylococcus.s__Staphylococcus_epidermidis	0	0	0	0	0	0	0	0	0	0	0	0	0	0	0	0	0	4.23467	0	0	0	0	0	0	0	0	0	0	0	0	0	0	0	0	0	0
PWY-5686: UMP biosynthesis|g__Staphylococcus.s__Staphylococcus_haemolyticus	0	0	0	0	0	0	0	0	0	0	0	0	0	0	0	0	0	0	0	0	0	0	0	0	0	0	0	0	0	0	0	0	0	1.20441	0	0
PWY-5686: UMP biosynthesis|g__Staphylococcus.s__Staphylococcus_pettenkoferi	0	0	0	0	0	0	0	0	0	0	0	0	0	0	0	0	0	0	0	0	0	0	0	0	0	0	0	0	12.2555	0	0	0	0	0	0	0
PWY-5686: UMP biosynthesis|g__Streptococcus.s__Streptococcus_mitis_oralis_pneumoniae	0	0	0	0	0	0	6.674	0	0	0	0	0	0	0	0	0	0	0	0	0	0	0	0	0	0	0	0	0	0	0	0	0	0	0	0	0
PWY-5686: UMP biosynthesis|g__Veillonella.s__Veillonella_parvula	0	0	0	0	0	0	42.7751	0	0	0	0	0	0	0	0	0	0	0	0	0	0	0	0	0	0	0	0	0	0	0	0	0	0	0	0	0
PWY-5686: UMP biosynthesis|unclassified	0	0	0	0	19.5355	0	0	0	4.059	0	0	0	165.612	0	0	3.68975	18.6356	55.5159	0	91.4884	141.109	0	0	15.0298	364.363	178.687	0	3.40283	0	0	0	144.269	0	0	947.536	0
PWY-5690: TCA cycle II (plants and fungi)	0.865293	0	0	0	25.8501	0	135.09	2.46292	6.91687	0	0	17.6171	0	64.7088	0	9.74201	13.0257	181.372	3.42345	33.8425	112.95	2.34659	0	23.0575	271.36	0	0	36.2311	0	1.35258	0	260.21	1.95951	0	3.35645	0
PWY-5690: TCA cycle II (plants and fungi)|g__Citrobacter.s__Citrobacter_freundii	0	0	0	0	0	0	0	0	0	0	0	0	0	0	0	0	0	0	0	0	0	0	0	0	0	0	0	0	0	0	0	0	0	0	1.49128	0
PWY-5690: TCA cycle II (plants and fungi)|g__Escherichia.s__Escherichia_coli	0	0	0	0	0	0	0	0	0	0	0	0	0	0	0	0.0570929	0	0	0	1.3783	1.41611	0	0	0.682094	0	0	0	0	0	0	0	0.279175	0	0	0	0
PWY-5690: TCA cycle II (plants and fungi)|unclassified	0.608934	0	0	0	0	0	8.3999	0	3.36463	0	0	0	0	0	0	0.372726	2.82848	27.0467	0	0	12.6626	0	0	0	76.63	0	0	1.62385	0	0	0	34.9656	0	0	0	0
PWY-5695: urate biosynthesis/inosine 5'-phosphate degradation	0.446599	1.7937	5.30437	0.246701	607.636	0	399.495	17.5285	35.4451	0	0	12.1695	443.826	123.096	0	284.369	140.625	608.624	8.71649	593.494	518.058	3.56976	0	976.248	496.142	437.806	0	100.416	0	2.4071	0	280.699	550.994	4.14182	639.513	0
PWY-5695: urate biosynthesis/inosine 5'-phosphate degradation|g__Anaerococcus.s__Anaerococcus_obesiensis	0	0	0	0	0	0	0.369054	0	0	0	0	0	0	0	0	0	0	0	0	1.63079	5.09585	0	0	6.77225	15.906	96.2882	0	0.289155	0	0	0	10.3457	2.2514	0	0	0
PWY-5695: urate biosynthesis/inosine 5'-phosphate degradation|g__Anaerococcus.s__Anaerococcus_sp_PH9	0	0	0	0	0	0	0	0	0	0	0	0	0	0	0	0	0	0	0	213.158	151.051	0	0	451.013	0	0	0	0	0	0	0	0	0	0	0	0
PWY-5695: urate biosynthesis/inosine 5'-phosphate degradation|g__Anaerococcus.s__Anaerococcus_vaginalis	0	0	2.13023	0	0	0	51.1366	0	4.62544	0	0	0	0	0	0	0.198157	0	119.088	0.320542	1.46116	6.31932	0.146283	0	5.07876	43.071	0	0	8.15447	0	0	0	30.8013	0	0	0	0
PWY-5695: urate biosynthesis/inosine 5'-phosphate degradation|g__Atopobium.s__Atopobium_parvulum	0	0	0	0	0	0	31.6526	0	0	0	0	0	0	27.5074	0	0	0	0	0	0	0	0	0	0	0	0	0	0	0	1.09948	0	0	0	0	0	0
PWY-5695: urate biosynthesis/inosine 5'-phosphate degradation|g__Bacteroides.s__Bacteroides_fragilis	0	0	0	0	18.8868	0	19.6053	0	0	0	0	0	0	0	0	0	0	0	0	0	0	0	0	0	0	0	0	0	0	0	0	0	0	0	0	0
PWY-5695: urate biosynthesis/inosine 5'-phosphate degradation|g__Bacteroides.s__Bacteroides_sp_3_2_5	0	0	0	0	49.783	0	0	0	0	0	0	0	0	0	0	0	0	0	0	0	0	0	0	0	0	0	0	0	0	0	0	0	0	0	0	0
PWY-5695: urate biosynthesis/inosine 5'-phosphate degradation|g__Bacteroides.s__Bacteroides_thetaiotaomicron	0	0	0	0	0	0	0	0	0	0	0	0	0	0	0	2.98588	0	0	0	0	0	0	0	0	0	0	0	0	0	0	0	0	0	0	0	0
PWY-5695: urate biosynthesis/inosine 5'-phosphate degradation|g__Citrobacter.s__Citrobacter_freundii	0	0	0	0	0	0	0	0	0	0	0	0	0	0	0	0	0	0	0	0	0	0	0	0	0	0	0	0	0	0	0	0	0	0	0.771118	0
PWY-5695: urate biosynthesis/inosine 5'-phosphate degradation|g__Clostridiales_Family_XI_Incertae_Sedis_noname.s__Clostridiales_bacterium_BV3C26	0	0	0	0	0	0	0	0	0	0	0	0	0	0	0	0	0	0	0	0	0	0	0	93.656	0	0	0	0.270849	0	0	0	90.105	0	0	0	0
PWY-5695: urate biosynthesis/inosine 5'-phosphate degradation|g__Corynebacterium.s__Corynebacterium_amycolatum	0	0	0	0	0	0	0	0	0	0	0	0	0	0	0	0	0	9.07508	0	0	0	1.2829	0	0	0	0	0	0	0	0	0	0	0	2.40407	0	0
PWY-5695: urate biosynthesis/inosine 5'-phosphate degradation|g__Corynebacterium.s__Corynebacterium_resistens	0	0	0	0	0	0	0	0	0	0	0	0	0	0	0	0.566134	0	0	0	0	0	0	0	0	0	0	0	0	0	0	0	0	0	0	0	0
PWY-5695: urate biosynthesis/inosine 5'-phosphate degradation|g__Corynebacterium.s__Corynebacterium_sp_HFH0082	0	0	0	0	0	0	0	0	0	0	0	0	0	0	0	0	0	7.53886	0	0	0	0	0	0	0	0	0	0	0	0	0	0	0	0	0	0
PWY-5695: urate biosynthesis/inosine 5'-phosphate degradation|g__Escherichia.s__Escherichia_coli	0	0	0	0	0	0	0	0	0	0	0	0	0	0	0	0	0	0	0	2.79883	1.60809	0	0	0.661534	0	0	0	0	0	0	0	0.856036	0	0	0	0
PWY-5695: urate biosynthesis/inosine 5'-phosphate degradation|g__Haemophilus.s__Haemophilus_parainfluenzae	0	0	0	0	0	0	0	5.21295	0	0	0	0	0	0	0	0	0	0	2.59126	0	0	0	0	0	0	0	0	0	0	0	0	0	0	0	0	0
PWY-5695: urate biosynthesis/inosine 5'-phosphate degradation|g__Morganella.s__Morganella_morganii	0	0	0	0	0	0	0	0	0	0	0	4.83584	0	0	0	0	0	0	0	0	0	0	0	0	0	0	0	0	0	0	0	0	0	0	0	0
PWY-5695: urate biosynthesis/inosine 5'-phosphate degradation|g__Pasteurella.s__Pasteurella_dagmatis	0	0	0	0	0	0	0	0	0	0	0	0	0	0	0	0	0	0	0	0	0	0	0	0.400068	0	0	0	0	0	0	0	0	0	0	0	0
PWY-5695: urate biosynthesis/inosine 5'-phosphate degradation|g__Peptoniphilus.s__Peptoniphilus_lacrimalis	0	0	0	0	0	0	0	0	0	0	0	0	0	0	0	0	0	0	0	0	0	0	0	3.18018	0	0	0	0	0	0	0	0	0	0	0	0
PWY-5695: urate biosynthesis/inosine 5'-phosphate degradation|g__Peptoniphilus.s__Peptoniphilus_sp_oral_taxon_375	0	0	0	0	0	0	2.47831	0	0	0	0	0	0	0	0	0	0	0	0	0	0	0	0	0	0	0	0	0	0	0	0	11.2957	0	0	0	0
PWY-5695: urate biosynthesis/inosine 5'-phosphate degradation|g__Porphyromonas.s__Porphyromonas_asaccharolytica	0	0	0	0	0	0	0	0	0	0	0	0	0	0	0	0	0	0	0	0	0	0	0	1.37046	0	0	0	0.612131	0	0	0	4.87507	0	0	0	0
PWY-5695: urate biosynthesis/inosine 5'-phosphate degradation|g__Prevotella.s__Prevotella_buccalis	0	0	0	0	0	0	88.4266	0	0	0	0	0	0	0	0	0	0	0	0	0	0	0	0	0	0	0	0	1.98645	0	0	0	0	0	0	0	0
PWY-5695: urate biosynthesis/inosine 5'-phosphate degradation|g__Prevotella.s__Prevotella_timonensis	0	0	0	0	0	0	0	0	0	0	0	0	0	0	0	0	0	0	0	0	0	0	0	0	0	0	0	27.423	0	0	0	0	0	0	0	0
PWY-5695: urate biosynthesis/inosine 5'-phosphate degradation|g__Proteus.s__Proteus_mirabilis	0	0	0	0	0	0	0	0	0	0	0	0	0	0	0	0	0	0	0	0	0.956216	0	0	0	0	0	0	0	0	0	0	0	0	0	0	0
PWY-5695: urate biosynthesis/inosine 5'-phosphate degradation|g__Streptococcus.s__Streptococcus_dysgalactiae	0.139439	0.542518	0	0	0	0	0	0	0	0	0	0	0	0	0	142.724	0.220284	0	0.528525	0	0	0.433219	0	0	0	0	0	0	0	0	0	0	531.091	0	0	0
PWY-5695: urate biosynthesis/inosine 5'-phosphate degradation|unclassified	0	0	0	0	26.0872	0	7.66152	0	0	0	0	0	355.411	0	0	1.0725	0	45.9038	0	30.8734	33.8692	0	0	2.5405	186.042	100.842	0	1.74971	0	0	0	37.8414	0	0	4.33394	0
PWY-5705: allantoin degradation to glyoxylate III	0	0	0	0	0	0	0	0	0	0	0	0	0	0	0	0.165656	0	0	0	1.28654	0	0	0	0.401587	0	0	0	0	0	0	0	0	0	0	0	0
PWY-5705: allantoin degradation to glyoxylate III|g__Escherichia.s__Escherichia_coli	0	0	0	0	0	0	0	0	0	0	0	0	0	0	0	0.0642899	0	0	0	1.28654	0	0	0	0.401587	0	0	0	0	0	0	0	0	0	0	0	0
PWY-5723: Rubisco shunt	0	0	0	0	0	0	0	0	0	0	0	10.2282	0	0	0	0.443598	1.3045	0	0	2.10005	7.83417	0.997373	0	1.05051	3.01881	0	0	0	0	0	0	0.67497	0	0	3.23089	0
PWY-5723: Rubisco shunt|g__Citrobacter.s__Citrobacter_freundii	0	0	0	0	0	0	0	0	0	0	0	0	0	0	0	0	0	0	0	0	0	0	0	0	0	0	0	0	0	0	0	0	0	0	1.48444	0
PWY-5723: Rubisco shunt|g__Escherichia.s__Escherichia_coli	0	0	0	0	0	0	0	0	0	0	0	0	0	0	0	0	0	0	0	0.739627	0	0	0	0	0	0	0	0	0	0	0	0	0	0	0	0
PWY-5723: Rubisco shunt|unclassified	0	0	0	0	0	0	0	0	0	0	0	0	0	0	0	0	1.24776	0	0	0	0	0	0	0	0	0	0	0	0	0	0	0	0	0	0	0
PWY-5747: 2-methylcitrate cycle II	0	0	0	0	0	0	0	0	0	0	0	0	0	0	0	0.173535	0	0	0	0	0	0	0	0	0	0	0	0	0	0	0	0	0	0	1.41784	0
PWY-5747: 2-methylcitrate cycle II|g__Citrobacter.s__Citrobacter_freundii	0	0	0	0	0	0	0	0	0	0	0	0	0	0	0	0	0	0	0	0	0	0	0	0	0	0	0	0	0	0	0	0	0	0	0.796558	0
PWY-5791: 1,4-dihydroxy-2-naphthoate biosynthesis II (plants)	0	0	0	0	0	0	83.869	10.1791	0	0	0	0	0	0	0	0.734329	0	0	1.18519	2.02871	3.54676	0.960381	0	3.86002	25.4882	0	0	0	11.2525	0	0	4.98801	0	3.39038	1.58003	0
PWY-5791: 1,4-dihydroxy-2-naphthoate biosynthesis II (plants)|g__Escherichia.s__Escherichia_coli	0	0	0	0	0	0	0	0	0	0	0	0	0	0	0	0	0	0	0	1.06962	1.01018	0	0	0.295367	0	0	0	0	0	0	0	0.725674	0	0	0	0
PWY-5791: 1,4-dihydroxy-2-naphthoate biosynthesis II (plants)|g__Pasteurella.s__Pasteurella_dagmatis	0	0	0	0	0	0	0	0	0	0	0	0	0	0	0	0	0	0	0	0	0	0	0	0.228377	0	0	0	0	0	0	0	0	0	0	0	0
PWY-5791: 1,4-dihydroxy-2-naphthoate biosynthesis II (plants)|g__Staphylococcus.s__Staphylococcus_pettenkoferi	0	0	0	0	0	0	0	0	0	0	0	0	0	0	0	0	0	0	0	0	0	0	0	0	0	0	0	0	6.2796	0	0	0	0	0	0	0
PWY-5837: 1,4-dihydroxy-2-naphthoate biosynthesis I	0	0	0	0	0	0	83.869	10.1791	0	0	0	0	0	0	0	0.734329	0	0	1.18519	2.02871	3.54676	0.960381	0	3.86002	25.4882	0	0	0	11.2525	0	0	4.98801	0	3.39038	1.58003	0
PWY-5837: 1,4-dihydroxy-2-naphthoate biosynthesis I|g__Escherichia.s__Escherichia_coli	0	0	0	0	0	0	0	0	0	0	0	0	0	0	0	0	0	0	0	1.06962	1.01018	0	0	0.295367	0	0	0	0	0	0	0	0.725674	0	0	0	0
PWY-5837: 1,4-dihydroxy-2-naphthoate biosynthesis I|g__Pasteurella.s__Pasteurella_dagmatis	0	0	0	0	0	0	0	0	0	0	0	0	0	0	0	0	0	0	0	0	0	0	0	0.228377	0	0	0	0	0	0	0	0	0	0	0	0
PWY-5837: 1,4-dihydroxy-2-naphthoate biosynthesis I|g__Staphylococcus.s__Staphylococcus_pettenkoferi	0	0	0	0	0	0	0	0	0	0	0	0	0	0	0	0	0	0	0	0	0	0	0	0	0	0	0	0	6.2796	0	0	0	0	0	0	0
PWY-5838: superpathway of menaquinol-8 biosynthesis I	0	0	0	0	0	0	0	0	0	0	0	0	0	0	0	0.582019	0	0	0	5.12701	6.22731	0	0	9.19015	0	0	0	0	0	0	0	6.65202	0	0	1.3242	0
PWY-5838: superpathway of menaquinol-8 biosynthesis I|g__Escherichia.s__Escherichia_coli	0	0	0	0	0	0	0	0	0	0	0	0	0	0	0	0	0	0	0	1.039	0.413113	0	0	0	0	0	0	0	0	0	0	0.590626	0	0	0	0
PWY-5840: superpathway of menaquinol-7 biosynthesis	0	0	0	0	0	0	131.746	15.6721	0	0	0	0	0	0	0	1.60682	0	0	2.05256	5.89991	11.1968	1.9844	0	11.9702	78.1804	0	0	0	0	0	0	16.2911	0	7.52297	1.3242	0
PWY-5840: superpathway of menaquinol-7 biosynthesis|g__Escherichia.s__Escherichia_coli	0	0	0	0	0	0	0	0	0	0	0	0	0	0	0	0	0	0	0	0.520659	0	0	0	0	0	0	0	0	0	0	0	0.548923	0	0	0	0
PWY-5845: superpathway of menaquinol-9 biosynthesis	0	0	0	0	0	0	0	0	0	0	0	0	0	0	0	0	0	0	0	4.44121	5.79869	0	0	9.19015	0	0	0	0	0	0	0	4.6971	0	0	1.3242	0
PWY-5845: superpathway of menaquinol-9 biosynthesis|g__Escherichia.s__Escherichia_coli	0	0	0	0	0	0	0	0	0	0	0	0	0	0	0	0	0	0	0	0.520659	0	0	0	0	0	0	0	0	0	0	0	0.548923	0	0	0	0
PWY-5850: superpathway of menaquinol-6 biosynthesis I	0	0	0	0	0	0	0	0	0	0	0	0	0	0	0	0	0	0	0	4.44121	5.79869	0	0	9.19015	0	0	0	0	0	0	0	4.6971	0	0	1.3242	0
PWY-5850: superpathway of menaquinol-6 biosynthesis I|g__Escherichia.s__Escherichia_coli	0	0	0	0	0	0	0	0	0	0	0	0	0	0	0	0	0	0	0	0.520659	0	0	0	0	0	0	0	0	0	0	0	0.548923	0	0	0	0
PWY-5855: ubiquinol-7 biosynthesis (prokaryotic)	0	0	0	0	0	0	0	0	0	0	0	0	0	0	0	0	0	0	0	0.974484	1.21196	0	0	0	0.3242	0	0	0	0	0	0	1.41695	0	0	0.813984	0
PWY-5855: ubiquinol-7 biosynthesis (prokaryotic)|g__Citrobacter.s__Citrobacter_freundii	0	0	0	0	0	0	0	0	0	0	0	0	0	0	0	0	0	0	0	0	0	0	0	0	0	0	0	0	0	0	0	0	0	0	0.813984	0
PWY-5855: ubiquinol-7 biosynthesis (prokaryotic)|g__Escherichia.s__Escherichia_coli	0	0	0	0	0	0	0	0	0	0	0	0	0	0	0	0	0	0	0	0.631239	0	0	0	0	0	0	0	0	0	0	0	0.592614	0	0	0	0
PWY-5855: ubiquinol-7 biosynthesis (prokaryotic)|g__Proteus.s__Proteus_mirabilis	0	0	0	0	0	0	0	0	0	0	0	0	0	0	0	0	0	0	0	0	0.483481	0	0	0	0.3242	0	0	0	0	0	0	0	0	0	0	0
PWY-5856: ubiquinol-9 biosynthesis (prokaryotic)	0	0	0	0	0	0	0	0	0	0	0	0	0	0	0	0	0	0	0	0.974484	1.21196	0	0	0	0.3242	0	0	0	0	0	0	1.41695	0	0	0.813984	0
PWY-5856: ubiquinol-9 biosynthesis (prokaryotic)|g__Citrobacter.s__Citrobacter_freundii	0	0	0	0	0	0	0	0	0	0	0	0	0	0	0	0	0	0	0	0	0	0	0	0	0	0	0	0	0	0	0	0	0	0	0.813984	0
PWY-5856: ubiquinol-9 biosynthesis (prokaryotic)|g__Escherichia.s__Escherichia_coli	0	0	0	0	0	0	0	0	0	0	0	0	0	0	0	0	0	0	0	0.631239	0	0	0	0	0	0	0	0	0	0	0	0.592614	0	0	0	0
PWY-5856: ubiquinol-9 biosynthesis (prokaryotic)|g__Proteus.s__Proteus_mirabilis	0	0	0	0	0	0	0	0	0	0	0	0	0	0	0	0	0	0	0	0	0.483481	0	0	0	0.3242	0	0	0	0	0	0	0	0	0	0	0
PWY-5857: ubiquinol-10 biosynthesis (prokaryotic)	0	0	0	0	0	0	0	0	0	0	0	0	0	0	0	0	0	0	0	0.974484	1.21196	0	0	0	0.3242	0	0	0	0	0	0	1.41695	0	0	0.813984	0
PWY-5857: ubiquinol-10 biosynthesis (prokaryotic)|g__Citrobacter.s__Citrobacter_freundii	0	0	0	0	0	0	0	0	0	0	0	0	0	0	0	0	0	0	0	0	0	0	0	0	0	0	0	0	0	0	0	0	0	0	0.813984	0
PWY-5857: ubiquinol-10 biosynthesis (prokaryotic)|g__Escherichia.s__Escherichia_coli	0	0	0	0	0	0	0	0	0	0	0	0	0	0	0	0	0	0	0	0.631239	0	0	0	0	0	0	0	0	0	0	0	0.592614	0	0	0	0
PWY-5857: ubiquinol-10 biosynthesis (prokaryotic)|g__Proteus.s__Proteus_mirabilis	0	0	0	0	0	0	0	0	0	0	0	0	0	0	0	0	0	0	0	0	0.483481	0	0	0	0.3242	0	0	0	0	0	0	0	0	0	0	0
PWY-5860: superpathway of demethylmenaquinol-6 biosynthesis I	0	0	0	0	0	0	0	0	0	0	0	0	0	0	0	0	0	0	0	2.97982	3.88208	0	0	6.31225	0	0	0	0	0	0	0	3.15017	0	0	1.56603	0
PWY-5860: superpathway of demethylmenaquinol-6 biosynthesis I|g__Escherichia.s__Escherichia_coli	0	0	0	0	0	0	0	0	0	0	0	0	0	0	0	0	0	0	0	0.385819	0.4505	0	0	0	0	0	0	0	0	0	0	0.590476	0	0	0	0
PWY-5861: superpathway of demethylmenaquinol-8 biosynthesis	0	0	0	0	0	0	0	0	0	0	0	0	0	0	0	0.41312	0	0	0	3.44337	4.17033	0	0	6.31225	0	0	0	0	0	0	0	4.47242	0	0	1.56603	0
PWY-5861: superpathway of demethylmenaquinol-8 biosynthesis|g__Escherichia.s__Escherichia_coli	0	0	0	0	0	0	0	0	0	0	0	0	0	0	0	0	0	0	0	0.866086	0.566368	0	0	0	0	0	0	0	0	0	0	0.666399	0	0	0	0
PWY-5862: superpathway of demethylmenaquinol-9 biosynthesis	0	0	0	0	0	0	0	0	0	0	0	0	0	0	0	0	0	0	0	2.97982	3.88208	0	0	6.31225	0	0	0	0	0	0	0	3.15017	0	0	1.56603	0
PWY-5862: superpathway of demethylmenaquinol-9 biosynthesis|g__Escherichia.s__Escherichia_coli	0	0	0	0	0	0	0	0	0	0	0	0	0	0	0	0	0	0	0	0.385819	0.4505	0	0	0	0	0	0	0	0	0	0	0.590476	0	0	0	0
PWY-5863: superpathway of phylloquinol biosynthesis	0	0	0	0	0	0	9.42404	10.4405	0	0	0	0	0	0	0	0	0	0	1.10307	1.66974	2.01437	1.0283	0	3.26426	0	0	0	0	0	0	0	5.65096	0	3.70999	1.23552	0
PWY-5863: superpathway of phylloquinol biosynthesis|g__Escherichia.s__Escherichia_coli	0	0	0	0	0	0	0	0	0	0	0	0	0	0	0	0	0	0	0	1.00339	0.777032	0	0	0	0	0	0	0	0	0	0	0.566557	0	0	0	0
PWY-5896: superpathway of menaquinol-10 biosynthesis	0	0	0	0	0	0	0	0	0	0	0	0	0	0	0	0	0	0	0	4.44121	5.79869	0	0	9.19015	0	0	0	0	0	0	0	4.6971	0	0	1.3242	0
PWY-5896: superpathway of menaquinol-10 biosynthesis|g__Escherichia.s__Escherichia_coli	0	0	0	0	0	0	0	0	0	0	0	0	0	0	0	0	0	0	0	0.520659	0	0	0	0	0	0	0	0	0	0	0	0.548923	0	0	0	0
PWY-5897: superpathway of menaquinol-11 biosynthesis	0	0	0	0	0	0	130.364	15.0643	0	0	0	0	0	0	0	1.52154	0	0	1.94326	5.26758	9.90517	1.88222	0	10.7467	70.0597	0	0	0	5.29641	0	0	14.3571	0	7.04242	1.43606	0
PWY-5897: superpathway of menaquinol-11 biosynthesis|g__Escherichia.s__Escherichia_coli	0	0	0	0	0	0	0	0	0	0	0	0	0	0	0	0	0	0	0	1.032	0.412849	0	0	0	0	0	0	0	0	0	0	0.590757	0	0	0	0
PWY-5897: superpathway of menaquinol-11 biosynthesis|g__Pasteurella.s__Pasteurella_dagmatis	0	0	0	0	0	0	0	0	0	0	0	0	0	0	0	0	0	0	0	0	0	0	0	0.402191	0	0	0	0	0	0	0	0	0	0	0	0
PWY-5898: superpathway of menaquinol-12 biosynthesis	0	0	0	0	0	0	130.364	15.0643	0	0	0	0	0	0	0	1.52154	0	0	1.94326	5.26758	9.90517	1.88222	0	10.7467	70.0597	0	0	0	5.29641	0	0	14.3571	0	7.04242	1.43606	0
PWY-5898: superpathway of menaquinol-12 biosynthesis|g__Escherichia.s__Escherichia_coli	0	0	0	0	0	0	0	0	0	0	0	0	0	0	0	0	0	0	0	1.032	0.412849	0	0	0	0	0	0	0	0	0	0	0.590757	0	0	0	0
PWY-5898: superpathway of menaquinol-12 biosynthesis|g__Pasteurella.s__Pasteurella_dagmatis	0	0	0	0	0	0	0	0	0	0	0	0	0	0	0	0	0	0	0	0	0	0	0	0.402191	0	0	0	0	0	0	0	0	0	0	0	0
PWY-5899: superpathway of menaquinol-13 biosynthesis	0	0	0	0	0	0	130.364	15.0643	0	0	0	0	0	0	0	1.52154	0	0	1.94326	5.26758	9.90517	1.88222	0	10.7467	70.0597	0	0	0	5.29641	0	0	14.3571	0	7.04242	1.43606	0
PWY-5899: superpathway of menaquinol-13 biosynthesis|g__Escherichia.s__Escherichia_coli	0	0	0	0	0	0	0	0	0	0	0	0	0	0	0	0	0	0	0	1.032	0.412849	0	0	0	0	0	0	0	0	0	0	0.590757	0	0	0	0
PWY-5899: superpathway of menaquinol-13 biosynthesis|g__Pasteurella.s__Pasteurella_dagmatis	0	0	0	0	0	0	0	0	0	0	0	0	0	0	0	0	0	0	0	0	0	0	0	0.402191	0	0	0	0	0	0	0	0	0	0	0	0
PWY-5910: superpathway of geranylgeranyldiphosphate biosynthesis I (via mevalonate)	0	0	0	0	0	0	0	0	0	0	0	0	0	0	0	0	0	10.0733	0	0	0	2.71987	0	0	0	0	0	0	0	0	0	0	0	2.8607	0	0
PWY-5913: TCA cycle VI (obligate autotrophs)	0	0	0	0	0	0	9.7815	0	0	0	0	0	0	0	0	1.02025	3.1303	0	0	0.342439	1.37486	0.164819	0	1.25579	116.818	0	0	0	0	0	0	4.41262	0	0	1.38879	0
PWY-5913: TCA cycle VI (obligate autotrophs)|g__Citrobacter.s__Citrobacter_freundii	0	0	0	0	0	0	0	0	0	0	0	0	0	0	0	0	0	0	0	0	0	0	0	0	0	0	0	0	0	0	0	0	0	0	1.17725	0
PWY-5913: TCA cycle VI (obligate autotrophs)|g__Escherichia.s__Escherichia_coli	0	0	0	0	0	0	0	0	0	0	0	0	0	0	0	0	0	0	0	0.323938	0.5724	0	0	0	0	0	0	0	0	0	0	0.243255	0	0	0	0
PWY-5913: TCA cycle VI (obligate autotrophs)|unclassified	0	0	0	0	0	0	0	0	0	0	0	0	0	0	0	1.01034	0	0	0	0	0	0	0	0	35.6807	0	0	0	0	0	0	0	0	0	0	0
PWY-5918: superpathay of heme biosynthesis from glutamate	0	0.408577	0	0.238846	29.9523	38.2075	91.4751	29.3315	1.13264	0	0	0	0	103.692	0	1.84151	8.96988	113.914	0	3.30331	10.4225	3.96214	0	2.16382	155.618	0	0	4.39521	10.0375	652.029	37.4541	125.658	0.308691	19.0264	1.48204	0
PWY-5918: superpathay of heme biosynthesis from glutamate|g__Citrobacter.s__Citrobacter_freundii	0	0	0	0	0	0	0	0	0	0	0	0	0	0	0	0	0	0	0	0	0	0	0	0	0	0	0	0	0	0	0	0	0	0	1.15887	0
PWY-5918: superpathay of heme biosynthesis from glutamate|g__Corynebacterium.s__Corynebacterium_amycolatum	0	0	0	0	0	0	0	0	0	0	0	0	0	0	0	0	0	9.54594	0	0	0	1.65293	0	0	0	0	0	0	0	0	0	0	0	0	0	0
PWY-5918: superpathay of heme biosynthesis from glutamate|g__Corynebacterium.s__Corynebacterium_aurimucosum	0	0	0	0	0	0	0	0	0	0	0	0	0	0	0	0	0.511587	0	0	0	0	0	0	0	0	0	0	0	0	0	0	0	0	0	0	0
PWY-5918: superpathay of heme biosynthesis from glutamate|g__Corynebacterium.s__Corynebacterium_resistens	0	0	0	0	0	0	0	0	0	0	0	0	0	0	0	0.632664	0	0	0	0	0	0	0	0	0	0	0	0	0	0	0	0	0	0	0	0
PWY-5918: superpathay of heme biosynthesis from glutamate|g__Corynebacterium.s__Corynebacterium_sp_HFH0082	0	0	0	0	0	0	0	0	0	0	0	0	0	0	0	0	0	23.1933	0	0	0	0	0	0	0	0	0	0	0	0	0	0	0	0	0	0
PWY-5918: superpathay of heme biosynthesis from glutamate|g__Corynebacterium.s__Corynebacterium_striatum	0	0	0	0	21.6324	37.6842	1.38528	11.1465	0	0	0	0	0	99.7189	0	0	0	0	0	0	0	0.775979	0	0	0	0	0	0	0	650.607	0	82.0728	0	13.2048	0	0
PWY-5918: superpathay of heme biosynthesis from glutamate|g__Staphylococcus.s__Staphylococcus_epidermidis	0	0	0	0	0	0	0	0	0	0	0	0	0	0	0	0	0	2.35662	0	0	0	0	0	0	0	0	0	0	0	0	0	0	0	1.06131	0	0
PWY-5918: superpathay of heme biosynthesis from glutamate|g__Staphylococcus.s__Staphylococcus_pettenkoferi	0	0	0	0	0	0	0	0	0	0	0	0	0	0	0	0	0	0	0	0	0	0	0	0	0	0	0	0	8.80084	0	0	0	0	0	0	0
PWY-5918: superpathay of heme biosynthesis from glutamate|unclassified	0	0	0	0	0	0	0	0	0	0	0	0	0	0	0	0	0	0	0	0	0	0	0	0	137.548	0	0	0	0	0	0	0	0	0	0	0
PWY-5920: superpathway of heme biosynthesis from glycine	0	0	0	0	0	0	0	0	0.530547	0	0	0	0	0	0	0.585876	4.67753	0	0	0	0	0	0	0.889227	1.24814	0	0	0	0	0	0	2.51888	0	0	0.896427	0
PWY-5941: glycogen degradation II (eukaryotic)	0	0	0	0	0	0	0	0	0	0	0	0	0	0	0	1.43066	0	0	0	0	0	0	0	0	0	0	0	0	0	0	0	0	0	0	0	0
PWY-5941: glycogen degradation II (eukaryotic)|unclassified	0	0	0	0	0	0	0	0	0	0	0	0	0	0	0	1.41006	0	0	0	0	0	0	0	0	0	0	0	0	0	0	0	0	0	0	0	0
PWY-5971: palmitate biosynthesis II (bacteria and plants)	0	0	0	0	0	0	0	0	0	0	0	0	0	0	0	1.6557	0	0	3.88004	0	0	0	0	0	0	0	0	14.5295	0	0	0	0	4.66732	0	4.14191	0
PWY-5973: cis-vaccenate biosynthesis	0	0.67611	0	0	223.783	0	186.761	23.01	8.12566	0	0	5.4338	0	18.1635	0	120.914	0	20.1435	2.72834	2.45579	7.5203	1.0349	0	28.4973	0	0	0	28.9734	15.5755	0	0	9.14848	49.7414	0	8.05642	0
PWY-5973: cis-vaccenate biosynthesis|g__Prevotella.s__Prevotella_buccalis	0	0	0	0	0	0	86.079	0	0	0	0	0	0	0	0	0	0	0	0	0	0	0	0	0	0	0	0	3.74851	0	0	0	0	0	0	0	0
PWY-5973: cis-vaccenate biosynthesis|g__Tannerella.s__Tannerella_forsythia	0	0	0	0	0	0	0	0	0	0	0	0	0	0	0	0	0	0	0	0	0	0	0	4.51774	0	0	0	0	0	0	0	0	0	0	0	0
PWY-5989: stearate biosynthesis II (bacteria and plants)	0	0.867108	0	0	102.336	0	15.874	19.1271	0	0	0	0	0	0	0	11.6896	0	12.486	3.39733	2.30505	3.84371	1.23611	0	7.76012	0	0	0	7.04019	10.68	0	0	7.38592	59.203	0	5.80306	0
PWY-5989: stearate biosynthesis II (bacteria and plants)|g__Escherichia.s__Escherichia_coli	0	0	0	0	0	0	0	0	0	0	0	0	0	0	0	0	0	0	0	1.43872	1.06594	0	0	0.778491	0	0	0	0	0	0	0	0.48467	0	0	0	0
PWY-5989: stearate biosynthesis II (bacteria and plants)|g__Haemophilus.s__Haemophilus_parainfluenzae	0	0	0	0	0	0	0	2.33215	0	0	0	0	0	0	0	0	0	0	2.41507	0	0	0	0	0	0	0	0	0	0	0	0	0	0	0	0	0
PWY-6030: serotonin and melatonin biosynthesis	0	0.316962	0	0	0	0	0	0	0	0	0	0	0	0	0	0	0	0	0	0	0	0	0	0	0	0	0	0	0	0	0	0	0	0	0	0
PWY-6030: serotonin and melatonin biosynthesis|unclassified	0	0.295015	0	0	0	0	0	0	0	0	0	0	0	0	0	0	0	0	0	0	0	0	0	0	0	0	0	0	0	0	0	0	0	0	0	0
PWY-6113: superpathway of mycolate biosynthesis	0	0	0	0	0	0	0	0	0	0	0	0	0	0	0	1.76829	0	0	0	0	0	0	0	0	0	0	0	7.83225	0	0	0	0	0	0	4.0282	0
PWY-6121: 5-aminoimidazole ribonucleotide biosynthesis I	0.520602	1.74466	7.36927	36.519	1194.24	37.5723	400.634	210.628	83.2012	17.4919	0	29.74	634.173	229.096	610.462	303.54	473.351	718.857	10.2607	563.279	734.979	5.45196	0	441.496	934.987	710.491	1.59852	777.615	18.2801	713.687	0	890.679	34.1286	22.6223	2414.67	0
PWY-6121: 5-aminoimidazole ribonucleotide biosynthesis I|g__Actinomyces.s__Actinomyces_europaeus	0	0	0	0	0	0	0	0	0	0	0	0	0	0	0	0	0	0.680316	0	0	0.543684	0	0	0	6.44831	0	0	0	0	0	0	1.87419	0	0	0	0
PWY-6121: 5-aminoimidazole ribonucleotide biosynthesis I|g__Actinomyces.s__Actinomyces_neuii	0	0	0	0	0	0	0	0	0	0	0	0	0	0	0	0	0	0	0	0	0	0	0	0	1.77354	0	0	0	0	0	0	0	0	0	0	0
PWY-6121: 5-aminoimidazole ribonucleotide biosynthesis I|g__Actinomyces.s__Actinomyces_odontolyticus	0	0	0	0	0	0	18.6212	0	0	0	0	0	0	0	0	0	0	0	0	0	0	0	0	0	0	0	0	0	0	0	0	0	0	0	0	0
PWY-6121: 5-aminoimidazole ribonucleotide biosynthesis I|g__Anaerococcus.s__Anaerococcus_hydrogenalis	0	0	0	0	0	0	0	0	0	0	0	0	0	0	0	44.1237	0	0	0.737347	14.6553	24.5316	0	0	0	0	0	0	0	0	0	0	0	0	0	0	0
PWY-6121: 5-aminoimidazole ribonucleotide biosynthesis I|g__Anaerococcus.s__Anaerococcus_lactolyticus	0	0	0	0	0	0	0	0	1.72782	0	0	0	20.1761	0	0	9.72012	0	5.69244	0	142.264	275.711	0	0	8.87766	0.668403	24.5046	0	48.4841	0	0	0	27.4091	1.97526	0	0	0
PWY-6121: 5-aminoimidazole ribonucleotide biosynthesis I|g__Anaerococcus.s__Anaerococcus_obesiensis	0	0	0	0	0	0	54.1214	0	4.95694	0	0	0	0	0	0	0.0601589	0	157.961	0.556799	0.648432	7.17915	0	0	4.44762	30.3739	2.30576	0	8.51511	0	0	0	33.1043	0	0	0	0
PWY-6121: 5-aminoimidazole ribonucleotide biosynthesis I|g__Anaerococcus.s__Anaerococcus_prevotii	0	0	0	0	0	0	0	0	0	0	0	11.7058	0	0	0	0.0508446	13.2134	0	0	0	0	0	0	0	1.66509	0	0	0	0	0	0	45.3775	0	0	0	0
PWY-6121: 5-aminoimidazole ribonucleotide biosynthesis I|g__Anaerococcus.s__Anaerococcus_vaginalis	0	0	0	0	0	0	41.8446	0	0	0	0	0	0	0	0	0	0	144.557	0.820423	0	15.3093	0	0	0	33.3462	0	0	15.3965	0	0	0	32.1498	0	0	0	0
PWY-6121: 5-aminoimidazole ribonucleotide biosynthesis I|g__Campylobacter.s__Campylobacter_ureolyticus	0	0	0	0	0	0	0	0	0	0	0	0	0	0	0	0	0	0	0	0	0	0	0	0	0	0	0	1.07883	0	0	0	0	0	0	0	0
PWY-6121: 5-aminoimidazole ribonucleotide biosynthesis I|g__Clostridium.s__Clostridium_clostridioforme	0	0	0	0	0	0	0	0	0	0	0	0	0	0	0	0.480296	0	0	0	0	0	0	0	0	0	0	0	0	0	0	0	0	0	0	0	0
PWY-6121: 5-aminoimidazole ribonucleotide biosynthesis I|g__Corynebacterium.s__Corynebacterium_amycolatum	0	0	0	0	0	0	0	0	0	0	0	0	0	0	0	0	0	16.9447	0	0	0	1.31012	0	0	0	0	0	0	0	0	0	0	0	0.778971	0	0
PWY-6121: 5-aminoimidazole ribonucleotide biosynthesis I|g__Corynebacterium.s__Corynebacterium_aurimucosum	0	0	0	0	0	0	0	0	0	0	0	0	0	0	0	0	3.38313	0	0	0	0	0	0	0	0	0	0	0	0	0	0	0	0	0	0	0
PWY-6121: 5-aminoimidazole ribonucleotide biosynthesis I|g__Corynebacterium.s__Corynebacterium_resistens	0	0	0	0	0	0	0	0	0	0	0	0	0	0	0	0.982953	0	0	0	0	0	0	0	0	0	0	0	0	0	0	0	0	0	0	0	0
PWY-6121: 5-aminoimidazole ribonucleotide biosynthesis I|g__Corynebacterium.s__Corynebacterium_sp_HFH0082	0	0	0	0	0	0	0	0	0	0	0	0	0	0	0	0	0	35.9453	0	0	0	0	0	0	0	0	0	0	0	0	0	0	0	0	0	0
PWY-6121: 5-aminoimidazole ribonucleotide biosynthesis I|g__Corynebacterium.s__Corynebacterium_striatum	0	0	0	0	23.9154	35.2135	1.54376	12.1455	0	1.33121	0	0	0	138.073	0	0	0	0	0	0	0	1.01926	0	0	0	0	0	0	0	711.109	0	89.5831	0	13.956	0	0
PWY-6121: 5-aminoimidazole ribonucleotide biosynthesis I|g__Dermabacter.s__Dermabacter_sp_HFH0086	0	0	0	0	0	0	1.81772	0	0	0	0	0	0	0	0	0	15.3176	6.54827	0	0	0	0	0	0	12.5978	0	0	0	0	0	0	0	0	0	0	0
PWY-6121: 5-aminoimidazole ribonucleotide biosynthesis I|g__Dialister.s__Dialister_micraerophilus	0	0	0	0	0	0	0	0	0	0	0	0	0	0	0	0	0	0	0	24.8941	9.56129	0	0	0	0	0	0	0	0	0	0	0	0	0	0	0
PWY-6121: 5-aminoimidazole ribonucleotide biosynthesis I|g__Eikenella.s__Eikenella_corrodens	0	0	0	0	0	0	0	0	0	0	0	0	0	0	0	0	0	0	0.224911	0	0	0	0	0	0	0	0	0	0	0	0	2.35992	0	0	0	0
PWY-6121: 5-aminoimidazole ribonucleotide biosynthesis I|g__Enterococcus.s__Enterococcus_faecalis	0	0	0	0	46.5902	0	15.3475	0	0	0	0	0	0	0	0	0	0	3.9135	0	0	0.993155	0	0	0	0	0	0	0.200145	0	0	0	0	0	0	3.48504	0
PWY-6121: 5-aminoimidazole ribonucleotide biosynthesis I|g__Erysipelotrichaceae_noname.s__Clostridium_ramosum	0	0	0	0	0	0	0	0	0	0	0	0	0	0	0	0.202377	0	0	0	0	0	0	0	0	0	0	0	0	0	0	0	0	0	0	0	0
PWY-6121: 5-aminoimidazole ribonucleotide biosynthesis I|g__Escherichia.s__Escherichia_coli	0	0	0	0	0	0	0	0	0	0	0	0	0	0	0	0	0	0	0	1.04307	0.514407	0	0	0	0	0	0	0	0	0	0	0	0	0	0	0
PWY-6121: 5-aminoimidazole ribonucleotide biosynthesis I|g__Fusobacterium.s__Fusobacterium_nucleatum	0	0	0	0	0	0	0	7.90605	2.99138	0	0	0	0	0	0	0	0	0	0	0	0	0	0	0	0	0	0	0	0	0	0	0	3.04865	0	0	0
PWY-6121: 5-aminoimidazole ribonucleotide biosynthesis I|g__Gemella.s__Gemella_morbillorum	0	0	0	0	0	0	0	0	0	0	0	0	0	0	0	0	0	0	0	0	0	0	0	0	0	0	0	0	0	0	0	39.1785	0	0	0	0
PWY-6121: 5-aminoimidazole ribonucleotide biosynthesis I|g__Haemophilus.s__Haemophilus_parainfluenzae	0	0	0	0	0	0	0	2.04518	0	0	0	0	0	0	0	0	0	0	1.62854	0	0	0	0	0	0	0	0	0	0	0	0	0	0	0	0	0
PWY-6121: 5-aminoimidazole ribonucleotide biosynthesis I|g__Helcococcus.s__Helcococcus_kunzii	0	0	0	0	0	0	0	7.93578	11.6402	0	0	0	51.1774	0	0	9.75892	0	0	0	0	0	0	0	0	0	47.0541	0	5.29372	0	0	0	10.1159	0.144167	0	0	0
PWY-6121: 5-aminoimidazole ribonucleotide biosynthesis I|g__Morganella.s__Morganella_morganii	0	0	0	0	0	0	0	0	0	0	0	2.79202	0	0	0	0	0	0	0	0	0	0	0	0	0	0	0	0	0	0	0	0	0	0	0	0
PWY-6121: 5-aminoimidazole ribonucleotide biosynthesis I|g__Parvimonas.s__Parvimonas_micra	0	0	0	0	0	0	0	0	0	0	0	0	0	0	0	0	0	29.4388	0	0	0	0	0	0	0	0	0	0	0	0	0	223.385	0	0	0	0
PWY-6121: 5-aminoimidazole ribonucleotide biosynthesis I|g__Peptoniphilus.s__Peptoniphilus_harei	0	0	0	0	899.718	0	47.2374	0	0	0	0	0	0	0	0	78.6121	79.8312	17.9948	0.988338	19.5748	17.1254	0.398491	0	6.9873	0.70805	1.83535	0	14.1093	0	0	0	0.756772	0	0	1138.81	0
PWY-6121: 5-aminoimidazole ribonucleotide biosynthesis I|g__Peptoniphilus.s__Peptoniphilus_lacrimalis	0	0	0	0	0	0	0	0	0	0	0	0	0	0	0	0	0	0	0	0	0	0	0	2.89576	0	0	0	0	0	0	0	0	0	0	0	0
PWY-6121: 5-aminoimidazole ribonucleotide biosynthesis I|g__Peptoniphilus.s__Peptoniphilus_sp_oral_taxon_375	0	0	0	0	0	0	2.10036	0	0	0	0	0	23.586	0	0	0	0	0	0	0	0	0	0	0	0	30.2852	0	0	0	0	0	11.7825	0	0	0	0
PWY-6121: 5-aminoimidazole ribonucleotide biosynthesis I|g__Peptostreptococcus.s__Peptostreptococcus_anaerobius	0	0	0	0	0	0	0	2.95213	0.879182	0	0	0	0	0	0	0	0	0	0	0	0	0	0	0	0	0	0	13.7647	0	0	0	17.2618	9.62552	0	0	0
PWY-6121: 5-aminoimidazole ribonucleotide biosynthesis I|g__Prevotella.s__Prevotella_bergensis	0	0	0	0	0	0	0	0	0	0	0	0	0	0	0	0	0	0	0	0	0	0	0	0.399006	0	0	0	0.95869	0	0	0	0	0.285991	0	0	0
PWY-6121: 5-aminoimidazole ribonucleotide biosynthesis I|g__Staphylococcus.s__Staphylococcus_aureus	0.306841	0.612443	0	36.3685	0	0	0.972865	135.369	30.0565	15.44	0	0	10.8053	0	610.462	0.18651	27.1474	156.967	0	0	0	0.651708	0	0	0	14.9907	0	0	0	0	0	5.48702	0	0	0	0
PWY-6121: 5-aminoimidazole ribonucleotide biosynthesis I|g__Staphylococcus.s__Staphylococcus_epidermidis	0	0	0	0	0	0	0	0	0	0	0	0	0	0	0	0	0	4.42239	0	0	0	0	0	0	0	0	0	0	0	0	0	0	0	2.31934	0	0
PWY-6121: 5-aminoimidazole ribonucleotide biosynthesis I|g__Staphylococcus.s__Staphylococcus_haemolyticus	0	0	0	0	0	0	0	0	0	0	0	0	0	0	0	0	0	0	0	0	0	0	0	0	0	0	0	0	0	0	0	0	0	1.57392	0	0
PWY-6121: 5-aminoimidazole ribonucleotide biosynthesis I|g__Staphylococcus.s__Staphylococcus_pettenkoferi	0	0	0	0	0	0	0	0	0	0	0	0	0	0	0	0	0	0	0	0	0	0	0	0	0	0	0	0	10.5188	0	0	0	0	0	0	0
PWY-6121: 5-aminoimidazole ribonucleotide biosynthesis I|g__Staphylococcus.s__Staphylococcus_simulans	0	0	0	0	0	0	0	0	0	0	0	0	0	0	0	0	0	0	0	0	0	0	0	0	16.3122	0	0	0	0	0	0	0	0	0	0	0
PWY-6121: 5-aminoimidazole ribonucleotide biosynthesis I|g__Streptococcus.s__Streptococcus_mitis_oralis_pneumoniae	0	0	0	0	0	0	0.371223	0	0	0	0	0	0	0	0	0	0	0	0	0	0	0	0	0	0	0	0	0	0	0	0	0	0	0	0	0
PWY-6121: 5-aminoimidazole ribonucleotide biosynthesis I|g__Veillonella.s__Veillonella_parvula	0	0	0	0	0	0	42.6071	0	0	0	0	0	0	0	0	0	0	0	0	0	0	0	0	0	0	0	0	0	0	0	0	0	0	0	0	0
PWY-6121: 5-aminoimidazole ribonucleotide biosynthesis I|unclassified	0	0	0	0	40.867	0	55.2555	0	5.34243	0	0	0	291.388	0	0	55.7128	14.3626	66.0765	0	89.0235	143.423	0	0	0	375.718	345.289	0	309.757	0	0	0	250.238	1.2414	0	434.792	0
PWY-6122: 5-aminoimidazole ribonucleotide biosynthesis II	0.496623	2.01391	10.3696	36.2495	1169.8	38.3311	391.41	225.789	84.0326	15.7877	0	27.6484	598.992	205.413	608.078	326.032	814.584	727.131	10.6066	779.556	841.887	5.56958	0.685032	430.495	944.238	676.899	72.4569	960.878	17.098	700.782	21.6848	913.206	34.2964	22.2728	2331.4	0
PWY-6122: 5-aminoimidazole ribonucleotide biosynthesis II|g__Actinomyces.s__Actinomyces_europaeus	0	0	0	0	0	0	0	0	0	0	0	0	0	0	0	0	0	13.0561	0	0	4.47748	0	0	0.525481	158.937	0	0	0	0	0	0	19.9554	0	0	0	0
PWY-6122: 5-aminoimidazole ribonucleotide biosynthesis II|g__Actinomyces.s__Actinomyces_neuii	0	0	0	0	0	0	0	0	0	0	0	0	0	0	0	0	0	0	0	0	0	0	0	0	2.07236	0	0	0	0	0	0	0	0	0	0	0
PWY-6122: 5-aminoimidazole ribonucleotide biosynthesis II|g__Actinomyces.s__Actinomyces_odontolyticus	0	0	0	0	0	0	19.4357	0	0	0	0	0	0	0	0	0	0	0	0	0	0	0	0	0	0	0	0	0	0	0	0	0	0	0	0	0
PWY-6122: 5-aminoimidazole ribonucleotide biosynthesis II|g__Anaerococcus.s__Anaerococcus_hydrogenalis	0	0	0	0	0	0	0	0	0	0	0	0	0	0	0	41.8253	0	0	0.68088	14.7407	23.0336	0	0	0	0	0	0	0.100304	0	0	0	0	0	0	0	0
PWY-6122: 5-aminoimidazole ribonucleotide biosynthesis II|g__Anaerococcus.s__Anaerococcus_lactolyticus	0	0	0	0	0	0	0	0	1.49497	0	0	0	16.9375	0	0	10.1804	0	4.92968	0	137.412	275.894	0	0	11.9107	0.925894	20.3295	0	41.4079	0	0	0	23.3233	1.89315	0	0	0
PWY-6122: 5-aminoimidazole ribonucleotide biosynthesis II|g__Anaerococcus.s__Anaerococcus_obesiensis	0	0	2.07001	0	0	0	52.2063	0	4.26345	0	0	0	0	0	0	0.0513741	0	158.623	0.48931	0.770833	6.73044	0.220427	0	4.37778	27.1436	15.7534	0	8.18362	0	0	0	31.0395	0.301359	0	0	0
PWY-6122: 5-aminoimidazole ribonucleotide biosynthesis II|g__Anaerococcus.s__Anaerococcus_prevotii	0	0	0	0	0	0	0	0	0	0	0	10.1812	0	0	0	0.0573715	13.2714	0	0	0	0	0.0321471	0	0	1.8166	0	0	0.0761067	0	0	0	44.3935	0	0	0	0
PWY-6122: 5-aminoimidazole ribonucleotide biosynthesis II|g__Anaerococcus.s__Anaerococcus_vaginalis	0	0	0	0	0	0	42.3797	0	0	0	0	0	0	0	0	0	0	147.756	1.06479	1.35164	15.3989	0.181202	0	7.70146	35.6374	0	0	16.246	0	0	0	34.7462	0	0	0	0
PWY-6122: 5-aminoimidazole ribonucleotide biosynthesis II|g__Bifidobacterium.s__Bifidobacterium_breve	0	0	0	0	0	0	0	0	0	0	0	0	0	0	0	0	0	0	0	12.662	21.2604	0	0	0	0	0	0	0	0	0	0	0	0	0	0	0
PWY-6122: 5-aminoimidazole ribonucleotide biosynthesis II|g__Bifidobacterium.s__Bifidobacterium_dentium	0	0	0	0	0	0	0	0	0	0	0	0	0	0	0	0	0	0	0	0	0	0	0	0	0	0	2.01634	0	0	0	0	0	0	0	0	0
PWY-6122: 5-aminoimidazole ribonucleotide biosynthesis II|g__Campylobacter.s__Campylobacter_ureolyticus	0	0	0	0	0	0	0	0	0	0	0	0	0	0	0	0	0	0	0	0	0	0	0	0	0	0	0	1.1476	0	0	0	0	0	0	0	0
PWY-6122: 5-aminoimidazole ribonucleotide biosynthesis II|g__Clostridium.s__Clostridium_clostridioforme	0	0	0	0	0	0	0	0	0	0	0	0	0	0	0	0.48906	0	0	0	0	0	0	0	0	0	0	0	0	0	0	0	0	0	0	0	0
PWY-6122: 5-aminoimidazole ribonucleotide biosynthesis II|g__Corynebacterium.s__Corynebacterium_amycolatum	0	0	0	0	0	0	0	0	0	0	0	0	0	0	0	0	0	17.5566	0	0	0	1.43311	0	0	0	0	0	0	0	0	0	0	0	0.666879	0	0
PWY-6122: 5-aminoimidazole ribonucleotide biosynthesis II|g__Corynebacterium.s__Corynebacterium_aurimucosum	0	0	0	0	0	0	0	0	0	0	0	0	0	0	0	0	3.76207	0	0	0	0	0	0	0	0	0	0	0	0	0	0	0	0	0	0	0
PWY-6122: 5-aminoimidazole ribonucleotide biosynthesis II|g__Corynebacterium.s__Corynebacterium_resistens	0	0	0	0	0	0	0	0	0	0	0	0	0	0	0	1.10675	0	0	0	0	0	0	0	0	0	0	0	0	0	0	0	0	0	0	0	0
PWY-6122: 5-aminoimidazole ribonucleotide biosynthesis II|g__Corynebacterium.s__Corynebacterium_sp_HFH0082	0	0	0	0	0	0	0	0	0	0	0	0	0	0	0	0	0	34.2227	0	0	0	0	0	0	0	0	0	0	0	0	0	0	0	0	0	0
PWY-6122: 5-aminoimidazole ribonucleotide biosynthesis II|g__Corynebacterium.s__Corynebacterium_striatum	0	0	0	0	23.4501	35.4949	1.44248	12.9976	0	2.35851	0	0	0	146.818	0	0	0	0	0	0	0	1.06204	0	0	0	0	0	0	0	697.982	0	87.487	0	13.2395	0	0
PWY-6122: 5-aminoimidazole ribonucleotide biosynthesis II|g__Dermabacter.s__Dermabacter_sp_HFH0086	0	0	0	0	0	0	1.94303	0	0	0	0	0	0	0	0	0	15.0788	6.90199	0	0	0	0	0	0	12.5801	0	0	0	0	0	0	0	0	0	0	0
PWY-6122: 5-aminoimidazole ribonucleotide biosynthesis II|g__Dialister.s__Dialister_micraerophilus	0	0	0	0	0	0	0	0	0	0	0	0	0	0	0	0	0	0	0	24.4798	12.7971	0	0	0	0	0	0	0	0	0	0	0	0	0	0	0
PWY-6122: 5-aminoimidazole ribonucleotide biosynthesis II|g__Eikenella.s__Eikenella_corrodens	0	0	0	0	0	0	0	0	0	0	0	0	0	0	0	0	0	0	0.329811	0	0	0	0	0	0	0	0	0	0	0	0	2.20717	0	0	0	0
PWY-6122: 5-aminoimidazole ribonucleotide biosynthesis II|g__Enhydrobacter.s__Enhydrobacter_aerosaccus	0	0	0	0	0	0	0	0	0	0	0	0	0	0	0	0	0	0	0	0	0	0.127094	0	0	0	0	0	0	0	0	0	0	0	0	0	0
PWY-6122: 5-aminoimidazole ribonucleotide biosynthesis II|g__Enterococcus.s__Enterococcus_faecalis	0	0	0	0	49.3872	0	16.3239	0	0	0	0	0	0	0	0	0.0659809	0	4.91796	0	0	1.20768	0	0	0	0	0	0	0.406874	0	0	0	0	0	0	5.03951	0
PWY-6122: 5-aminoimidazole ribonucleotide biosynthesis II|g__Erysipelotrichaceae_noname.s__Clostridium_ramosum	0	0	0	0	0	0	0	0	0	0	0	0	0	0	0	0.424586	0	0	0	0	0	0	0	0	0	0	0	0	0	0	0	0	0	0	0	0
PWY-6122: 5-aminoimidazole ribonucleotide biosynthesis II|g__Escherichia.s__Escherichia_coli	0	0	0	0	0	0	0	0	0	0	0	0	0	0	0	0	0	0	0	1.27711	0.450222	0	0	0	0	0	0	0	0	0	0	0.315046	0	0	0	0
PWY-6122: 5-aminoimidazole ribonucleotide biosynthesis II|g__Fusobacterium.s__Fusobacterium_nucleatum	0	0	0	0	0	0	0	7.98586	2.73897	0	0	0	0	0	0	0	0	0	0	0	0	0	0	0	0	0	0	0	0	0	0	0	3.23091	0	0	0
PWY-6122: 5-aminoimidazole ribonucleotide biosynthesis II|g__Gemella.s__Gemella_morbillorum	0	0	0	0	0	0	0	0	0	0	0	0	0	0	0	0	0	0	0	0	0	0	0	0	0	0	0	0	0	0	0	39.3899	0	0	0	0
PWY-6122: 5-aminoimidazole ribonucleotide biosynthesis II|g__Haemophilus.s__Haemophilus_parainfluenzae	0	0	0	0	0	0	0	1.86053	0	0	0	0	0	0	0	0	0	0	1.52807	0	0	0	0	0	0	0	0	0	0	0	0	0	0	0	0	0
PWY-6122: 5-aminoimidazole ribonucleotide biosynthesis II|g__Helcococcus.s__Helcococcus_kunzii	0	0	0	0	0	0	0	7.42234	11.147	0	0	0	47.9584	0	0	9.63589	0	0	0	0	0	0	0	0	0	45.6928	0	5.00369	0	0	0	9.55642	0.121876	0	0	0
PWY-6122: 5-aminoimidazole ribonucleotide biosynthesis II|g__Morganella.s__Morganella_morganii	0	0	0	0	0	0	0	0	0	0	0	2.63263	0	0	0	0	0	0	0	0	0	0	0	0	0	0	0	0	0	0	0	0	0	0	0	0
PWY-6122: 5-aminoimidazole ribonucleotide biosynthesis II|g__Parvimonas.s__Parvimonas_micra	0	0	0	0	0	0	0	0	0	0	0	0	0	0	0	0	0	31.7892	0	0	0	0	0	0	0	0	0	0	0	0	0	225.193	0	0	0	0
PWY-6122: 5-aminoimidazole ribonucleotide biosynthesis II|g__Peptoniphilus.s__Peptoniphilus_harei	0	0	0	0	896.867	0	46.4173	0	0	0	0	0	0	0	0	78.7451	78.9239	15.4296	0.954744	17.7683	14.913	0.339991	0	6.27982	0.620912	1.48645	0	13.5914	0	0	0	0.618067	0	0	1018.96	0
PWY-6122: 5-aminoimidazole ribonucleotide biosynthesis II|g__Peptoniphilus.s__Peptoniphilus_lacrimalis	0	0	0	0	0	0	0	0	0	0	0	0	0	0	0	0	0	0	0	0	0	0	0	2.75759	0	0	0	0	0	0	0	0	0	0	0	0
PWY-6122: 5-aminoimidazole ribonucleotide biosynthesis II|g__Peptoniphilus.s__Peptoniphilus_sp_oral_taxon_375	0	0	0	0	0	0	2.46026	0	0	0	0	0	19.975	0	0	0	0	0	0	0	0	0	0	0	0	26.5316	0	0	0	0	0	11.9018	0	0	0	0
PWY-6122: 5-aminoimidazole ribonucleotide biosynthesis II|g__Peptostreptococcus.s__Peptostreptococcus_anaerobius	0	0	0	0	0	0	0	2.57747	0.809686	0	0	0	0	0	0	0	0	0	0	0	0	0	0	0	0	0	0	14.1147	0	0	0	17.676	9.28559	0	0	0
PWY-6122: 5-aminoimidazole ribonucleotide biosynthesis II|g__Prevotella.s__Prevotella_bergensis	0	0	0	0	0	0	0	0	0	0	0	0	0	0	0	0	0	0	0	0	0	0	0	0.405481	0	0	0	0.927025	0	0	0	0	0.255088	0	0	0
PWY-6122: 5-aminoimidazole ribonucleotide biosynthesis II|g__Proteus.s__Proteus_mirabilis	0	0	0	0	0	0	0	0	0	0	0	0	0	0	0	0	0	0	0	0	0.822405	0	0	0	0	0	0	0	0	0	0	0	0	0	0	0
PWY-6122: 5-aminoimidazole ribonucleotide biosynthesis II|g__Staphylococcus.s__Staphylococcus_aureus	0.271274	0.623607	0	36.0643	0	0	0.951173	132.606	31.1488	13.7292	0	0	11.0327	0	608.078	0.210423	28.214	158.131	0	0	0	0.857742	0.685032	0	0	15.0932	0	0	0	0	0	5.29632	0	0.879141	0	0
PWY-6122: 5-aminoimidazole ribonucleotide biosynthesis II|g__Staphylococcus.s__Staphylococcus_epidermidis	0	0	0	0	0	0	0	0	0	0	0	0	0	0	0	0	0	4.47575	0	0	0	0	0	0	0	0	0	0	0	0	0	0	0	2.22859	0	0
PWY-6122: 5-aminoimidazole ribonucleotide biosynthesis II|g__Staphylococcus.s__Staphylococcus_haemolyticus	0	0	0	0	0	0	0	0	0	0	0	0	0	0	0	0	0	0	0	0	0	0	0	0	0	0	0	0	0	0	0	0	0	2.42222	0	0
PWY-6122: 5-aminoimidazole ribonucleotide biosynthesis II|g__Staphylococcus.s__Staphylococcus_pettenkoferi	0	0	0	0	0	0	0	0	0	0	0	0	0	0	0	0	0	0	0	0	0	0	0	0	0	0	0	0	11.5403	0	0	0	0	0	0	0
PWY-6122: 5-aminoimidazole ribonucleotide biosynthesis II|g__Staphylococcus.s__Staphylococcus_simulans	0	0	0	0	0	0	0	0	0	0	0	0	0	0	0	0	0	0	0	0	0	0	0	0	15.8379	0	0	0	0	0	0	0	0	0	0	0
PWY-6122: 5-aminoimidazole ribonucleotide biosynthesis II|g__Streptococcus.s__Streptococcus_agalactiae	0	0.649921	0	0	0	0	0	54.8627	10.2122	0	0	0	0	0	0	2.74608	601.929	0	0.326692	258.945	96.1689	0	0	30.1943	0	0	69.2966	369.433	0	0	0	0	0	0	0	0
PWY-6122: 5-aminoimidazole ribonucleotide biosynthesis II|g__Streptococcus.s__Streptococcus_mitis_oralis_pneumoniae	0	0	0	0	0	0	0.299675	0	0	0	0	0	0	0	0	0	0	0	0	0	0	0	0	0	0	0	0	0	0	0	0	0	0	0	0	0
PWY-6122: 5-aminoimidazole ribonucleotide biosynthesis II|g__Varibaculum.s__Varibaculum_cambriense	0	0	0	0	0	0	9.76321	0	0	0	0	0	0	0	0	0.151943	0	0	0	3.82277	17.1398	0	0	53.5462	0	0	0	2.65378	0	0	0	19.3278	0.395475	0	0	0
PWY-6122: 5-aminoimidazole ribonucleotide biosynthesis II|g__Veillonella.s__Veillonella_parvula	0	0	0	0	0	0	43.0389	0	0	0	0	0	0	0	0	0	0	0	0	0	0	0	0	0	0	0	0	0	0	0	0	0	0	0	0	0
PWY-6122: 5-aminoimidazole ribonucleotide biosynthesis II|unclassified	0	0	0	0	46.0763	0	67.3957	0	9.35036	0	0	0	398.631	0	0	55.6265	15.9153	68.8307	1.81028	103.375	149.337	0	0	1.87101	384.216	465.217	0	349.84	0	0	0	277.893	1.4534	0	515.743	0
PWY-6123: inosine-5'-phosphate biosynthesis I	0.32243	1.58312	3.27643	37.1177	210.852	0	86.8696	205.514	51.7476	5.53773	0	0	28.9063	0	580.796	18.6417	663.175	282.91	5.95455	414.856	267.237	2.72032	0	117.668	71.7102	47.5215	61.5595	535.565	16.2865	0	0	25.6832	8.37394	9.54657	13.5685	0
PWY-6123: inosine-5'-phosphate biosynthesis I|g__Bacteroides.s__Bacteroides_fragilis	0	0	0	0	13.6044	0	22.5618	0	0	0	0	0	0	0	0	0	0	0	0	0	0	0	0	0	0	0	0	0	0	0	0	0	0	0	0	0
PWY-6123: inosine-5'-phosphate biosynthesis I|g__Bacteroides.s__Bacteroides_pyogenes	0	0	0	0	0	0	0	0	0	0	0	0	0	0	0	0	0	0	0	0	0	0	0	34.5565	0	0	0	0	0	0	0	0	0	0	0	0
PWY-6123: inosine-5'-phosphate biosynthesis I|g__Bacteroides.s__Bacteroides_sp_3_2_5	0	0	0	0	48.5497	0	0	0	0	0	0	0	0	0	0	0	0	0	0	0	0	0	0	0	0	0	0	0	0	0	0	0	0	0	0	0
PWY-6123: inosine-5'-phosphate biosynthesis I|g__Bacteroides.s__Bacteroides_thetaiotaomicron	0	0	0	0	0	0	0	0	0	0	0	0	0	0	0	2.96016	0	0	0	0	0	0	0	0	0	0	0	0	0	0	0	0	0	0	0	0
PWY-6123: inosine-5'-phosphate biosynthesis I|g__Bifidobacterium.s__Bifidobacterium_breve	0	0	0	0	0	0	0	0	0	0	0	0	0	0	0	0	0	0	0	13.0247	20.7563	0	0	0	0	0	0	0	0	0	0	0	0	0	0	0
PWY-6123: inosine-5'-phosphate biosynthesis I|g__Citrobacter.s__Citrobacter_freundii	0	0	0	0	0	0	0	0	0	0	0	0	0	0	0	0	0	0	0	0	0	0	0	0	0	0	0	0	0	0	0	0	0	0	1.56771	0
PWY-6123: inosine-5'-phosphate biosynthesis I|g__Corynebacterium.s__Corynebacterium_aurimucosum	0	0	0	0	0	0	0	0	0	0	0	0	0	0	0	0	1.33925	0	0	0	0	0	0	0	0	0	0	0	0	0	0	0	0	0	0	0
PWY-6123: inosine-5'-phosphate biosynthesis I|g__Eikenella.s__Eikenella_corrodens	0	0	0	0	0	0	0	0	0	0	0	0	0	0	0	0	0	0	0	0	0	0	0	0	0	0	0	0	0	0	0	2.7662	0	0	0	0
PWY-6123: inosine-5'-phosphate biosynthesis I|g__Escherichia.s__Escherichia_coli	0	0	0	0	0	0	0	0	0	0	0	0	0	0	0	0.0499042	0	0	0	0.309539	0.336058	0	0	0.688751	0	0	0	0	0	0	0	0.444148	0	0	0	0
PWY-6123: inosine-5'-phosphate biosynthesis I|g__Haemophilus.s__Haemophilus_parainfluenzae	0	0	0	0	0	0	0	4.59201	0	0	0	0	0	0	0	0	0	0	2.17567	0	0	0	0	0	0	0	0	0	0	0	0	0	0	0	0	0
PWY-6123: inosine-5'-phosphate biosynthesis I|g__Prevotella.s__Prevotella_bergensis	0	0	0	0	0	0	0	0	0	0	0	0	0	0	0	0	0	0	0	0	0	0	0	0	0	0	0	0.621804	0	0	0	0	0.187704	0	0	0
PWY-6123: inosine-5'-phosphate biosynthesis I|g__Proteus.s__Proteus_mirabilis	0	0	0	0	0	0	0	0	0	0	0	0	0	0	0	0	0	0	0	0	0.533922	0	0	0	0	0	0	0	0	0	0	0	0	0	0	0
PWY-6123: inosine-5'-phosphate biosynthesis I|g__Pseudomonas.s__Pseudomonas_aeruginosa	0	0	0	0	0	0	0	0	0.335513	0	0	0	0	0	0	0	0	0	0	0	0	0	0	0	0	0	0	0	0	0	0	0	0	0	0	0
PWY-6123: inosine-5'-phosphate biosynthesis I|g__Staphylococcus.s__Staphylococcus_aureus	0	0.46882	0	36.9902	0	0	0.530068	128.692	26.6628	5.53773	0	0	8.35369	0	580.796	0.142786	6.93864	121.037	0	0	0	0.357142	0	0	0	13.5272	0	0	0	0	0	4.86317	0	0	0	0
PWY-6123: inosine-5'-phosphate biosynthesis I|g__Staphylococcus.s__Staphylococcus_epidermidis	0	0	0	0	0	0	0	0	0	0	0	0	0	0	0	0	0	2.41627	0	0	0	0	0	0	0	0	0	0	0	0	0	0	0	1.52493	0	0
PWY-6123: inosine-5'-phosphate biosynthesis I|g__Staphylococcus.s__Staphylococcus_haemolyticus	0	0	0	0	0	0	0	0	0	0	0	0	0	0	0	0	0	0	0	0	0	0	0	0	0	0	0	0	0	0	0	0	0	1.49927	0	0
PWY-6123: inosine-5'-phosphate biosynthesis I|g__Staphylococcus.s__Staphylococcus_hominis	0	0	0	0	0	0	0	0	0	0	0	0	0	0	0	0	0	0	0	0	0	0.149954	0	0	0	0	0	0	0	0	0	0	0	0	0	0
PWY-6123: inosine-5'-phosphate biosynthesis I|g__Staphylococcus.s__Staphylococcus_simulans	0	0	0	0	0	0	0	0	0	0	0	0	0	0	0	0	0	0	0	0	0	0	0	0	17.3757	0	0	0	0	0	0	0	0	0	0	0
PWY-6123: inosine-5'-phosphate biosynthesis I|g__Streptococcus.s__Streptococcus_agalactiae	0	0.729859	0	0	0	0	0	50.5902	9.33297	0	0	0	0	0	0	2.33926	579.026	0	0.74891	244.867	83.4202	0	0	23.7	0	0	60.3225	359.824	0	0	0	0	0	0	0	0
PWY-6123: inosine-5'-phosphate biosynthesis I|g__Streptococcus.s__Streptococcus_mitis_oralis_pneumoniae	0	0	0	0	0	0	0.73758	0	0	0	0	0	0	0	0	0	0	0	0	0	0	0	0	0	0	0	0	0	0	0	0	0	0	0	0	0
PWY-6123: inosine-5'-phosphate biosynthesis I|unclassified	0	0	0	0	0	0	0	0	0	0	0	0	0	0	0	0	4.71159	0	0	0	0	0	0	0	24.6452	0	0	0	0	0	0	0.654078	0	0	0	0
PWY-6124: inosine-5'-phosphate biosynthesis II	0.323805	1.44778	2.93976	37.0409	180.4	0	56.2804	208.386	49.7149	8.12625	0	0	16.4886	0	574.875	10.6842	719.473	229.777	5.04646	343.025	180.569	1.94486	0	101.396	41.804	27.578	69.8347	429.049	13.235	0	0	14.3391	5.22367	7.60637	11.315	0
PWY-6124: inosine-5'-phosphate biosynthesis II|g__Bacteroides.s__Bacteroides_fragilis	0	0	0	0	22.2406	0	22.2642	0	0	0	0	0	0	0	0	0	0	0	0	0	0	0	0	0	0	0	0	0	0	0	0	0	0	0	0.291205	0
PWY-6124: inosine-5'-phosphate biosynthesis II|g__Bacteroides.s__Bacteroides_pyogenes	0	0	0	0	0	0	0	0	0	0	0	0	0	0	0	0	0	0	0	0	0	0	0	34.9762	0	0	0	0	0	0	0	0	0	0	0	0
PWY-6124: inosine-5'-phosphate biosynthesis II|g__Bacteroides.s__Bacteroides_sp_3_2_5	0	0	0	0	46.9958	0	0	0	0	0	0	0	0	0	0	0	0	0	0	0	0	0	0	0	0	0	0	0	0	0	0	0	0	0	0	0
PWY-6124: inosine-5'-phosphate biosynthesis II|g__Bacteroides.s__Bacteroides_thetaiotaomicron	0	0	0	0	0	0	0	0	0	0	0	0	0	0	0	3.01963	0	0	0	0	0	0	0	0	0	0	0	0	0	0	0	0	0	0	0	0
PWY-6124: inosine-5'-phosphate biosynthesis II|g__Citrobacter.s__Citrobacter_freundii	0	0	0	0	0	0	0	0	0	0	0	0	0	0	0	0	0	0	0	0	0	0	0	0	0	0	0	0	0	0	0	0	0	0	1.60914	0
PWY-6124: inosine-5'-phosphate biosynthesis II|g__Corynebacterium.s__Corynebacterium_aurimucosum	0	0	0	0	0	0	0	0	0	0	0	0	0	0	0	0	1.34082	0	0	0	0	0	0	0	0	0	0	0	0	0	0	0	0	0	0	0
PWY-6124: inosine-5'-phosphate biosynthesis II|g__Eikenella.s__Eikenella_corrodens	0	0	0	0	0	0	0	0	0	0	0	0	0	0	0	0	0	0	0	0	0	0	0	0	0	0	0	0	0	0	0	2.64135	0	0	0	0
PWY-6124: inosine-5'-phosphate biosynthesis II|g__Escherichia.s__Escherichia_coli	0	0	0	0	0	0	0	0	0	0	0	0	0	0	0	0.0450748	0	0	0	0.272403	0.29411	0	0	0.792538	0	0	0	0	0	0	0	0.412025	0	0	0	0
PWY-6124: inosine-5'-phosphate biosynthesis II|g__Fusobacterium.s__Fusobacterium_nucleatum	0	0	0	0	0	0	0	11.4569	2.91712	0	0	0	0	0	0	0	0	0	0	0	0	0	0	0	0	0	0	0	0	0	0	0	3.0246	0	0	0
PWY-6124: inosine-5'-phosphate biosynthesis II|g__Haemophilus.s__Haemophilus_parainfluenzae	0	0	0	0	0	0	0	4.57314	0	0	0	0	0	0	0	0	0	0	2.23596	0	0	0	0	0	0	0	0	0	0	0	0	0	0	0	0	0
PWY-6124: inosine-5'-phosphate biosynthesis II|g__Prevotella.s__Prevotella_bergensis	0	0	0	0	0	0	0	0	0	0	0	0	0	0	0	0	0	0	0	0	0	0	0	0.241402	0	0	0	0.581497	0	0	0	0	0.166653	0	0	0
PWY-6124: inosine-5'-phosphate biosynthesis II|g__Pseudomonas.s__Pseudomonas_aeruginosa	0	0	0	0	0	0	0	0	0.320665	0	0	0	0	0	0	0	0	0	0	0	0	0	0	0	0	0	0	0	0	0	0	0	0	0	0	0
PWY-6124: inosine-5'-phosphate biosynthesis II|g__Staphylococcus.s__Staphylococcus_aureus	0	0.432801	0	36.8886	0	0	0.514609	127.757	25.88	8.12625	0	0	9.19086	0	574.875	0.128957	6.01358	113.727	0.2581	0	0	0.351318	0	0	0	13.5567	0	0	0	0	0	4.60572	0	0	0	0
PWY-6124: inosine-5'-phosphate biosynthesis II|g__Staphylococcus.s__Staphylococcus_epidermidis	0	0	0	0	0	0	0	0	0	0	0	0	0	0	0	0	0	2.28249	0	0	0	0	0	0	0	0	0	0	0	0	0	0	0	1.57777	0	0
PWY-6124: inosine-5'-phosphate biosynthesis II|g__Staphylococcus.s__Staphylococcus_haemolyticus	0	0	0	0	0	0	0	0	0	0	0	0	0	0	0	0	0	0	0	0	0	0	0	0	0	0	0	0	0	0	0	0	0	1.58303	0	0
PWY-6124: inosine-5'-phosphate biosynthesis II|g__Staphylococcus.s__Staphylococcus_simulans	0	0	0	0	0	0	0	0	0	0	0	0	0	0	0	0	0	0	0	0	0	0	0	0	17.4159	0	0	0	0	0	0	0	0	0	0	0
PWY-6124: inosine-5'-phosphate biosynthesis II|g__Streptococcus.s__Streptococcus_agalactiae	0	0.689965	0	0	0	0	0	55.9302	9.49982	0	0	0	0	0	0	2.59073	626.615	0	0.73722	257.661	98.5344	0	0	27.8864	0	0	69.307	362.232	0	0	0	0	0	0	0	0
PWY-6124: inosine-5'-phosphate biosynthesis II|g__Streptococcus.s__Streptococcus_mitis_oralis_pneumoniae	0	0	0	0	0	0	0.426913	0	0	0	0	0	0	0	0	0	0	0	0	0	0	0	0	0	0	0	0	0	0	0	0	0	0	0	0	0
PWY-6124: inosine-5'-phosphate biosynthesis II|unclassified	0	0	0	0	0	0	0	0	0	0	0	0	0	0	0	0	3.70748	0	0	0	0	0	0	0	14.2397	0	0	0	0	0	0	0	0	0	0	0
PWY-6125: superpathway of guanosine nucleotides de novo biosynthesis II	0	3.36517	9.22039	0.860678	78.7	17.9092	186.151	132.759	49.4604	0	0	0	57.7262	337.292	0	242.966	522.457	408.475	11.5926	533.313	504.524	9.64636	0	251.895	844.233	67.7771	1.4499	593.636	7.46595	813.852	35.0222	437.682	600.561	20.7282	7.5701	0
PWY-6125: superpathway of guanosine nucleotides de novo biosynthesis II|g__Actinomyces.s__Actinomyces_europaeus	0	0	0	0	0	0	0	0	0	0	0	0	0	0	0	0	0	8.36422	0	0	0	0	0	0.641481	26.0432	0	0	0	0	0	0	1.95089	0	0	0	0
PWY-6125: superpathway of guanosine nucleotides de novo biosynthesis II|g__Actinomyces.s__Actinomyces_odontolyticus	0	0	0	0	0	0	14.4496	0	0	0	0	0	0	0	0	0	0	0	0	0	0	0	0	0	0	0	0	0	0	0	0	0	0	0	0	0
PWY-6125: superpathway of guanosine nucleotides de novo biosynthesis II|g__Bacteroides.s__Bacteroides_pyogenes	0	0	0	0	0	0	0	0	0	0	0	0	0	0	0	0	0	0	0	0	0	0	0	37.1671	0	0	0	0	0	0	0	0	0	0	0	0
PWY-6125: superpathway of guanosine nucleotides de novo biosynthesis II|g__Campylobacter.s__Campylobacter_ureolyticus	0	0	0	0	0	0	0	0	0	0	0	0	0	0	0	0	0	0	0	0	0	0	0	0	0	0	0	0.711434	0	0	0	0	0	0	0	0
PWY-6125: superpathway of guanosine nucleotides de novo biosynthesis II|g__Corynebacterium.s__Corynebacterium_amycolatum	0	0	0	0	0	0	0	0	0	0	0	0	0	0	0	0	0	4.35917	0	0	0	2.19696	0	0	0	0	0	0	0	0	0	0	0	0	0	0
PWY-6125: superpathway of guanosine nucleotides de novo biosynthesis II|g__Corynebacterium.s__Corynebacterium_aurimucosum	0	0	0	0	0	0	0	0	0	0	0	0	0	0	0	0	2.87192	0	0	0	0	0	0	0	0	0	0	0	0	0	0	0	0	0	0	0
PWY-6125: superpathway of guanosine nucleotides de novo biosynthesis II|g__Corynebacterium.s__Corynebacterium_resistens	0	0	0	0	0	0	0	0	0	0	0	0	0	0	0	0.672134	0	0	0	0	0	0	0	0	0	0	0	0	0	0	0	0	0	0	0	0
PWY-6125: superpathway of guanosine nucleotides de novo biosynthesis II|g__Corynebacterium.s__Corynebacterium_sp_HFH0082	0	0	0	0	0	0	0	0	0	0	0	0	0	0	0	0	0	39.4469	0	0	0	0	0	0	0	0	0	0	0	0	0	0	0	0	0	0
PWY-6125: superpathway of guanosine nucleotides de novo biosynthesis II|g__Corynebacterium.s__Corynebacterium_striatum	0	0	0	0	26.5524	17.9034	0	11.957	0	0	0	0	0	173.181	0	0	0	0	0	0	0	1.19244	0	0	0	0	0	0	0	808.061	0	98.7975	0	11.3643	0	0
PWY-6125: superpathway of guanosine nucleotides de novo biosynthesis II|g__Dermabacter.s__Dermabacter_sp_HFH0086	0	0	0	0	0	0	1.81935	0	0	0	0	0	0	0	0	0	15.0705	6.49993	0	0	0	0	0	0	8.73924	0	0	0	0	0	0	0	0	0	0	0
PWY-6125: superpathway of guanosine nucleotides de novo biosynthesis II|g__Dialister.s__Dialister_micraerophilus	0	0	0	0	0	0	0	0	0	0	0	0	0	0	0	0	0	0	0	27.362	11.9337	0	0	0	0	0	0	0	0	0	0	0	0	0	0	0
PWY-6125: superpathway of guanosine nucleotides de novo biosynthesis II|g__Eikenella.s__Eikenella_corrodens	0	0	0	0	0	0	0	0	0	0	0	0	0	0	0	0	0	0	0	0	0	0	0	0	0	0	0	0	0	0	0	2.87186	0	0	0	0
PWY-6125: superpathway of guanosine nucleotides de novo biosynthesis II|g__Haemophilus.s__Haemophilus_parainfluenzae	0	0	0	0	0	0	0	1.90316	0	0	0	0	0	0	0	0	0	0	2.00725	0	0	0	0	0	0	0	0	0	0	0	0	0	0	0	0	0
PWY-6125: superpathway of guanosine nucleotides de novo biosynthesis II|g__Staphylococcus.s__Staphylococcus_simulans	0	0	0	0	0	0	0	0	0	0	0	0	0	0	0	0	0	0	0	0	0	0	0	0	11.0224	0	0	0	0	0	0	0	0	0	0	0
PWY-6125: superpathway of guanosine nucleotides de novo biosynthesis II|g__Streptococcus.s__Streptococcus_dysgalactiae	0	0.438759	0	0	0	0	0	0	0	0	0	0	0	0	0	155.824	0	0	0	0	0	0	0	0	0	0	0	0	0	0	0	0	583.973	0	0	0
PWY-6125: superpathway of guanosine nucleotides de novo biosynthesis II|g__Streptococcus.s__Streptococcus_mitis_oralis_pneumoniae	0	0	0	0	0	0	9.71328	0	0	0	0	0	0	0	0	0	0	0	0	0	0	0	0	0	0	0	0	0	0	0	0	0	0	0	0	0
PWY-6125: superpathway of guanosine nucleotides de novo biosynthesis II|g__Varibaculum.s__Varibaculum_cambriense	0	0	0	0	0	0	9.99633	0	0	0	0	0	0	0	0	0	0	0	0	3.33018	19.0748	0	0	50.2573	0	0	0	3.13154	0	0	0	20.0905	0	0	0	0
PWY-6125: superpathway of guanosine nucleotides de novo biosynthesis II|g__Veillonella.s__Veillonella_parvula	0	0	0	0	0	0	43.6422	0	0	0	0	0	0	0	0	0	0	0	0	0	0	0	0	0	0	0	0	0	0	0	0	0	0	0	0	0
PWY-6125: superpathway of guanosine nucleotides de novo biosynthesis II|unclassified	0	0	0	0	0	0	17.165	0	6.39909	0	0	0	0	0	0	5.64348	9.78025	39.1838	0	83.1575	165.104	0	0	0	399.127	0	0	14.9422	0	0	0	90.4748	2.58356	0	0	0
PWY-6126: superpathway of adenosine nucleotides de novo biosynthesis II	0.42071	4.01654	14.6775	0.86297	208.618	39.7011	231.735	149.545	56.2244	0	0	0	680.133	429.623	0	259.223	567.558	431.305	11.8068	562.453	506.719	9.0033	0	320.891	807.719	547.082	1.45244	606.433	19.2167	876.827	0	643.536	687.467	25.6756	699.61	0
PWY-6126: superpathway of adenosine nucleotides de novo biosynthesis II|g__Bacteroides.s__Bacteroides_pyogenes	0	0	0	0	0	0	0	0	0	0	0	0	0	0	0	0	0	0	0	0	0	0	0	36.7047	0	0	0	0	0	0	0	0	0	0	0	0
PWY-6126: superpathway of adenosine nucleotides de novo biosynthesis II|g__Campylobacter.s__Campylobacter_ureolyticus	0	0	0	0	0	0	0	0	0	0	0	0	0	0	0	0	0	0	0	0	0	0	0	0	0	0	0	0.94877	0	0	0	0	0	0	0	0
PWY-6126: superpathway of adenosine nucleotides de novo biosynthesis II|g__Corynebacterium.s__Corynebacterium_amycolatum	0	0	0	0	0	0	0	0	0	0	0	0	0	0	0	0	0	28.8438	0	0	0	2.00939	0	0	0	0	0	0	0	0	0	0	0	0	0	0
PWY-6126: superpathway of adenosine nucleotides de novo biosynthesis II|g__Corynebacterium.s__Corynebacterium_aurimucosum	0	0	0	0	0	0	0	0	0	0	0	0	0	0	0	0	3.72572	0	0	0	0	0	0	0	0	0	0	0	0	0	0	0	0	0	0	0
PWY-6126: superpathway of adenosine nucleotides de novo biosynthesis II|g__Corynebacterium.s__Corynebacterium_resistens	0	0	0	0	0	0	0	0	0	0	0	0	0	0	0	0.655573	0	0	0	0	0	0	0	0	0	0	0	0	0	0	0	0	0	0	0	0
PWY-6126: superpathway of adenosine nucleotides de novo biosynthesis II|g__Corynebacterium.s__Corynebacterium_sp_HFH0082	0	0	0	0	0	0	0	0	0	0	0	0	0	0	0	0	0	35.7912	0	0	0	0	0	0	0	0	0	0	0	0	0	0	0	0	0	0
PWY-6126: superpathway of adenosine nucleotides de novo biosynthesis II|g__Corynebacterium.s__Corynebacterium_striatum	0	0	0	0	28.8	36.7982	1.35772	14.164	0	0	0	0	0	239.944	0	0	0	0	0	0	0	1.51085	0	0	0	0	0	0	0	865.797	0	113.022	0	17.9488	0	0
PWY-6126: superpathway of adenosine nucleotides de novo biosynthesis II|g__Dialister.s__Dialister_micraerophilus	0	0	0	0	0	0	0	0	0	0	0	0	0	0	0	0	0	0	0	29.1677	10.3007	0	0	0	0	0	0	0	0	0	0	0	0	0	0	0
PWY-6126: superpathway of adenosine nucleotides de novo biosynthesis II|g__Eikenella.s__Eikenella_corrodens	0	0	0	0	0	0	0	0	0	0	0	0	0	0	0	0	0	0	0.407097	0	0	0	0	0	0	0	0	0	0	0	0	3.09982	0	0	0	0
PWY-6126: superpathway of adenosine nucleotides de novo biosynthesis II|g__Haemophilus.s__Haemophilus_parainfluenzae	0	0	0	0	0	0	0	2.13497	0	0	0	0	0	0	0	0	0	0	2.18934	0	0	0	0	0	0	0	0	0	0	0	0	0	0	0	0	0
PWY-6126: superpathway of adenosine nucleotides de novo biosynthesis II|g__Parvimonas.s__Parvimonas_micra	0	0	0	0	0	0	0	0	0	0	0	0	0	0	0	0	0	26.9066	0	0	0	0	0	0	0	0	0	0	0	0	0	226.976	0	0	0	0
PWY-6126: superpathway of adenosine nucleotides de novo biosynthesis II|g__Staphylococcus.s__Staphylococcus_simulans	0	0	0	0	0	0	0	0	0	0	0	0	0	0	0	0	0	0	0	0	0	0	0	0	13.7723	0	0	0	0	0	0	0	0	0	0	0
PWY-6126: superpathway of adenosine nucleotides de novo biosynthesis II|g__Streptococcus.s__Streptococcus_dysgalactiae	0	0.757223	0	0	0	0	0	0	0	0	0	0	0	0	0	181.662	0	0	0	0	0	0	0	0	0	0	0	0	0	0	0	0	662.948	0	0	0
PWY-6126: superpathway of adenosine nucleotides de novo biosynthesis II|g__Streptococcus.s__Streptococcus_mitis_oralis_pneumoniae	0	0	0	0	0	0	10.5778	0	0	0	0	0	0	0	0	0	0	0	0	0	0	0	0	0	0	0	0	0	0	0	0	0	0	0	0	0
PWY-6126: superpathway of adenosine nucleotides de novo biosynthesis II|g__Veillonella.s__Veillonella_parvula	0	0	0	0	0	0	50.0009	0	0	0	0	0	0	0	0	0	0	0	0	0	0	0	0	0	0	0	0	0	0	0	0	0	0	0	0	0
PWY-6126: superpathway of adenosine nucleotides de novo biosynthesis II|unclassified	0	0	0	0	0	0	16.3702	0	0	0	0	0	0	0	0	4.42159	9.06091	31.8653	0	81.4192	185.199	0	0	11.8977	222.495	0	0	10.8752	0	0	0	69.8382	0.797106	0	0	0
PWY-6138: CMP-N-acetylneuraminate biosynthesis I (eukaryotes)	0	0	0	0	0	0	0	0	0	0	0	0	0	0	0	0.271301	0	0	0	0	0	0	0	0	0	0	0	0	0	0	0	0	0	0	0	0
PWY-6147: 6-hydroxymethyl-dihydropterin diphosphate biosynthesis I	0.627871	1.19587	5.24858	0	61.6104	47.0936	160.89	40.3459	0.803804	0	0	0	0	277.23	0	198.029	8.39438	190.558	0	38.0819	23.1235	4.44959	0	14.1802	165.199	0	0	71.0247	12.5731	725.497	0	258.915	636.856	25.9706	0	0
PWY-6147: 6-hydroxymethyl-dihydropterin diphosphate biosynthesis I|g__Corynebacterium.s__Corynebacterium_amycolatum	0	0	0	0	0	0	0	0	0	0	0	0	0	0	0	0	0	15.9207	0	0	0	1.51337	0	0	0	0	0	0	0	0	0	0	0	0	0	0
PWY-6147: 6-hydroxymethyl-dihydropterin diphosphate biosynthesis I|g__Corynebacterium.s__Corynebacterium_aurimucosum	0	0	0	0	0	0	0	0	0	0	0	0	0	0	0	0	1.81298	0	0	0	0	0	0	0	0	0	0	0	0	0	0	0	0	0	0	0
PWY-6147: 6-hydroxymethyl-dihydropterin diphosphate biosynthesis I|g__Corynebacterium.s__Corynebacterium_resistens	0	0	0	0	0	0	0	0	0	0	0	0	0	0	0	0.270041	0	0	0	0	0	0	0	0	0	0	0	0	0	0	0	0	0	0	0	0
PWY-6147: 6-hydroxymethyl-dihydropterin diphosphate biosynthesis I|g__Corynebacterium.s__Corynebacterium_sp_HFH0082	0	0	0	0	0	0	0	0	0	0	0	0	0	0	0	0	0	47.8204	0	0	0	0	0	0	0	0	0	0	0	0	0	0	0	0	0	0
PWY-6147: 6-hydroxymethyl-dihydropterin diphosphate biosynthesis I|g__Corynebacterium.s__Corynebacterium_striatum	0	0	0	0	21.0442	44.0849	1.52987	16.5765	0	0	0	0	0	114.591	0	0	0	0	0	0	0	0	0	0	0	0	0	0	0	709.883	0	95.1272	0	18.7125	0	0
PWY-6147: 6-hydroxymethyl-dihydropterin diphosphate biosynthesis I|g__Dialister.s__Dialister_micraerophilus	0	0	0	0	0	0	0	0	0	0	0	0	0	0	0	0	0	0	0	19.5227	11.5283	0	0	0	0	0	0	0	0	0	0	0	0	0	0	0
PWY-6147: 6-hydroxymethyl-dihydropterin diphosphate biosynthesis I|g__Escherichia.s__Escherichia_coli	0	0	0	0	0	0	0	0	0	0	0	0	0	0	0	0	0	0	0	0.78071	1.58903	0	0	0	0	0	0	0	0	0	0	0.588783	0	0	0	0
PWY-6147: 6-hydroxymethyl-dihydropterin diphosphate biosynthesis I|g__Porphyromonas.s__Porphyromonas_asaccharolytica	0	0	0	0	0	0	0	0	0	0	0	0	0	0	0	0	0	0	0	0	0	0	0	1.04956	0	0	0	0	0	0	0	2.91905	0	0	0	0
PWY-6147: 6-hydroxymethyl-dihydropterin diphosphate biosynthesis I|g__Prevotella.s__Prevotella_bergensis	0	0	0	0	0	0	0	0	0	0	0	0	0	0	0	0	0	0	0	0	0	0	0	0	0	0	0	1.56139	0	0	0	0	0.807443	0	0	0
PWY-6147: 6-hydroxymethyl-dihydropterin diphosphate biosynthesis I|g__Prevotella.s__Prevotella_buccalis	0	0	0	0	0	0	91.8571	0	0	0	0	0	0	0	0	0	0	0	0	0	0	0	0	0	0	0	0	2.96946	0	0	0	0	0	0	0	0
PWY-6147: 6-hydroxymethyl-dihydropterin diphosphate biosynthesis I|g__Prevotella.s__Prevotella_timonensis	0	0	0	0	0	0	0	0	0	0	0	0	0	0	0	0	0	0	0	0	0	0	0	0	0	0	0	33.918	0	0	0	0.441443	0	0	0	0
PWY-6147: 6-hydroxymethyl-dihydropterin diphosphate biosynthesis I|g__Propionibacterium.s__Propionibacterium_acnes	0	0	0	0	4.17212	0	0	0	0	0	0	0	0	0	0	0	0	0	0	0	0	0	0	0	0	0	0	0	0	0	0	0	0	0	0	0
PWY-6147: 6-hydroxymethyl-dihydropterin diphosphate biosynthesis I|g__Proteus.s__Proteus_mirabilis	0	0	0	0	0	0	0	0	0	0	0	0	0	0	0	0	0	0	0	0	0.727324	0	0	0	0	0	0	0	0	0	0	0	0	0	0	0
PWY-6147: 6-hydroxymethyl-dihydropterin diphosphate biosynthesis I|g__Staphylococcus.s__Staphylococcus_epidermidis	0	0	0	0	0	0	0	0	0	0	0	0	0	0	0	0	0	3.21056	0	0	0	0	0	0	0	0	0	0	0	0	0	0	0	0	0	0
PWY-6147: 6-hydroxymethyl-dihydropterin diphosphate biosynthesis I|g__Staphylococcus.s__Staphylococcus_pettenkoferi	0	0	0	0	0	0	0	0	0	0	0	0	0	0	0	0	0	0	0	0	0	0	0	0	0	0	0	0	10.2925	0	0	0	0	0	0	0
PWY-6147: 6-hydroxymethyl-dihydropterin diphosphate biosynthesis I|g__Streptococcus.s__Streptococcus_dysgalactiae	0	0.628084	0	0	0	0	0	0	0	0	0	0	0	0	0	154.952	0	0	0	0	0	0.43022	0	0	0	0	0	0	0	0	0	0	620.726	0	0	0
PWY-6147: 6-hydroxymethyl-dihydropterin diphosphate biosynthesis I|g__Streptococcus.s__Streptococcus_mitis_oralis_pneumoniae	0	0	0	0	0	0	5.62751	0	0	0	0	0	0	0	0	0	0	0	0	0	0	0	0	0	0	0	0	0	0	0	0	0	0	0	0	0
PWY-6147: 6-hydroxymethyl-dihydropterin diphosphate biosynthesis I|unclassified	0	0	0	0	0	0	7.81534	0	0	0	0	0	0	0	0	0	3.06065	0	0	0	0	0	0	5.73706	125.576	0	0	1.44705	0	4.08412	0	9.01422	0	0	0	0
PWY-6151: S-adenosyl-L-methionine cycle I	0.372148	1.67674	6.00314	40.0965	521.716	36.8209	283.135	191.106	53.349	9.294	7.6171	18.2172	432.473	351.241	640.024	269.13	301.277	329.569	6.42571	582.284	315.643	4.46457	0	686.822	572.577	307.026	4.7152	220.436	17.4006	639.301	0	393.146	624.688	20.5556	714.636	0
PWY-6151: S-adenosyl-L-methionine cycle I|g__Actinobaculum.s__Actinobaculum_schaalii	0	0	0	0	0	0	0	0	0.656916	0	0	0	0	0	0	0	0	0	0	0	0	0	0	0	0	0	0	0	0	0	0	13.373	0	0	0	0
PWY-6151: S-adenosyl-L-methionine cycle I|g__Actinomyces.s__Actinomyces_neuii	0	0	0	0	0	0	0	0	0	0	0	0	0	0	0	0	0	0	0	0	0	0	0	0	2.02464	0	0	0	0	0	0	0	0	0	0	0
PWY-6151: S-adenosyl-L-methionine cycle I|g__Actinomyces.s__Actinomyces_odontolyticus	0	0	0	0	0	0	13.5103	0	0	0	0	0	0	0	0	0	0	0	0	0	0	0	0	0	0	0	0	0	0	0	0	0	0	0	0	0
PWY-6151: S-adenosyl-L-methionine cycle I|g__Arcanobacterium.s__Arcanobacterium_haemolyticum	0	0	0	0	0	0	0	0	0	0	0	0	0	0	0	0	0	0	0	0	0	0.292382	0	0	0	0	0	0	0	0	0	0	0	0	0	0
PWY-6151: S-adenosyl-L-methionine cycle I|g__Bifidobacterium.s__Bifidobacterium_breve	0	0	0	0	0	0	0	0	0	0	0	0	0	0	0	0	0	0	0	11.3713	17.8229	0	0	0	0	0	0	0	0	0	0	0	0	0	0	0
PWY-6151: S-adenosyl-L-methionine cycle I|g__Bifidobacterium.s__Bifidobacterium_dentium	0	0	0	0	0	0	0	0	0	0	0	0	0	0	0	0	0	0	0	0	0	0	0	0	0	0	2.42344	0	0	0	0	0	0	0	0	0
PWY-6151: S-adenosyl-L-methionine cycle I|g__Campylobacter.s__Campylobacter_ureolyticus	0	0	0	0	0	0	0	0	0	0	0	0	0	0	0	0	0	0	0	0	0	0	0	0	0	0	0	0.884761	0	0	0	0	0	0	0	0
PWY-6151: S-adenosyl-L-methionine cycle I|g__Corynebacterium.s__Corynebacterium_aurimucosum	0	0	0	0	0	0	0	0	0	0	0	0	0	0	0	0	3.66655	0	0	0	0	0	0	0	0	0	0	0	0	0	0	0	0	0	0	0
PWY-6151: S-adenosyl-L-methionine cycle I|g__Corynebacterium.s__Corynebacterium_striatum	0	0	0	0	24.5912	36.8209	1.21161	11.0928	0	0	0	0	0	157.839	0	0	0	0	0	0	0	0.469321	0	0	0	0	0	0	0	634.233	0	78.6118	0	14.4222	0	0
PWY-6151: S-adenosyl-L-methionine cycle I|g__Dermabacter.s__Dermabacter_sp_HFH0086	0	0	0	0	0	0	1.02232	0	0	0	0	0	0	0	0	0	14.2049	5.95553	0	0	0	0	0	0	9.79521	0	0	0	0	0	0	0	0	0	0	0
PWY-6151: S-adenosyl-L-methionine cycle I|g__Dolosigranulum.s__Dolosigranulum_pigrum	0	0	0	0	0	0	0	0	0.127108	0	0	0	0	0	0	0	0	0	0	0	0	0	0	0	0	0	0	0	0	0	0	0	0	0	0	0
PWY-6151: S-adenosyl-L-methionine cycle I|g__Eikenella.s__Eikenella_corrodens	0	0	0	0	0	0	0	0	0	0	0	0	0	0	0	0	0	0	0	0	0	0	0	0	0	0	0	0	0	0	0	2.37961	0	0	0	0
PWY-6151: S-adenosyl-L-methionine cycle I|g__Erysipelotrichaceae_noname.s__Clostridium_ramosum	0	0	0	0	0	0	0	0	0	0	0	0	0	0	0	0.237115	0	0	0	0	0	0	0	0	0	0	0	0	0	0	0	0	0	0	0	0
PWY-6151: S-adenosyl-L-methionine cycle I|g__Escherichia.s__Escherichia_coli	0	0	0	0	0	0	0	0	0	0	0	0	0	0	0	0	0	0	0	1.39183	0.871047	0	0	0.762405	0	0	0	0	0	0	0	0.444865	0	0	0	0
PWY-6151: S-adenosyl-L-methionine cycle I|g__Finegoldia.s__Finegoldia_magna	0	0	0	0	215.517	0	58.873	7.27829	5.83392	0	7.6171	0	339.863	229.546	0	36.5316	132.152	41.8904	0.961905	89.6251	73.4062	0.467691	0	439.174	368.811	191.181	0	57.4482	0	1.71939	0	2.53115	0	0	386.847	0
PWY-6151: S-adenosyl-L-methionine cycle I|g__Fusobacterium.s__Fusobacterium_nucleatum	0	0	0	0	0	0	0	6.40404	4.59992	0	0	0	0	0	0	0	0	0	0	0	0	0	0	0	0	0	0	0	0	0	0	0	3.01728	0	0	0
PWY-6151: S-adenosyl-L-methionine cycle I|g__Gemella.s__Gemella_morbillorum	0	0	0	0	0	0	0	0	0	0	0	0	0	0	0	0	0	0	0	0	0	0	0	0	0	0	0	0	0	0	0	39.2788	0	0	0	0
PWY-6151: S-adenosyl-L-methionine cycle I|g__Granulicatella.s__Granulicatella_adiacens	0	0	0	0	0	0	1.26652	0	0	0	0	0	0	0	0	0	0	0	0	0	0	0	0	0	0	0	0	0	0	0	0	0	0	0	0	0
PWY-6151: S-adenosyl-L-methionine cycle I|g__Haemophilus.s__Haemophilus_parainfluenzae	0	0	0	0	0	0	0	4.25694	0	0	0	0	0	0	0	0	0	0	2.47328	0	0	0	0	0	0	0	0	0	0	0	0	0	0	0	0	0
PWY-6151: S-adenosyl-L-methionine cycle I|g__Parvimonas.s__Parvimonas_micra	0	0	0	0	0	0	0	0	0	0	0	0	0	0	0	0	0	26.5555	0	0	0	0	0	0	0	0	0	0	0	0	0	213.13	0	0	0	0
PWY-6151: S-adenosyl-L-methionine cycle I|g__Porphyromonas.s__Porphyromonas_asaccharolytica	0	0	0	0	0	0	0	0	0	0	0	0	0	0	0	0	0	0	0	0	0	0	0	0.499029	0	0	0	0	0	0	0	3.27207	0	0	0	0
PWY-6151: S-adenosyl-L-methionine cycle I|g__Prevotella.s__Prevotella_bergensis	0	0	0	0	0	0	0	0	0	0	0	0	0	0	0	0	0	0	0	0	0	0	0	0.43116	0	0	0	0.933484	0	0	0	0	0	0	0	0
PWY-6151: S-adenosyl-L-methionine cycle I|g__Prevotella.s__Prevotella_buccalis	0	0	0	0	0	0	92.9245	0	0	0	0	0	0	0	0	0	0	0	0	0	0	0	0	0	0	0	0	4.08569	0	0	0	0	0	0	0	0
PWY-6151: S-adenosyl-L-methionine cycle I|g__Prevotella.s__Prevotella_timonensis	0	0	0	0	0	0	0	0	0	0	0	0	0	0	0	0	0	0	0	0	0	0	0	0	0	0	0	33.2153	0	0	0	0.695214	0	0	0	0
PWY-6151: S-adenosyl-L-methionine cycle I|g__Propionibacterium.s__Propionibacterium_acnes	0	0	0	0	4.00161	0	0	0	0	0	0	0	0	0	0	0	0	0	0	0	0	0.350803	0	0	0	0	0	0	0	0	0	0	0	0	0	0
PWY-6151: S-adenosyl-L-methionine cycle I|g__Staphylococcus.s__Staphylococcus_aureus	0.30743	0.614868	0	40.0367	0	0	1.1302	137.526	28.0521	9.294	0	0	18.1198	0	640.024	0.222313	28.1909	161.774	0	0	0.218491	0.775546	0	0	0	15.4722	0	0	0	0	0	4.04188	0	0	0	0
PWY-6151: S-adenosyl-L-methionine cycle I|g__Staphylococcus.s__Staphylococcus_epidermidis	0	0	0	0	0	0	0	0	0	0	0	0	0	0	0	0	0	4.8023	0	0	0	0	0	0	0	0	0	0	0	0	0	0	0	1.82277	0	0
PWY-6151: S-adenosyl-L-methionine cycle I|g__Staphylococcus.s__Staphylococcus_haemolyticus	0	0	0	0	0	0	0	0	0	0	0	0	0	0	0	0	0	0.740138	0	0	0	0	0	0	0	0	0	0	0	0	0	0	0	0	0	0
PWY-6151: S-adenosyl-L-methionine cycle I|g__Staphylococcus.s__Staphylococcus_hominis	0	0	0	0	0	0	0	0	0	0	0	0	0	0	0	0	0	0	0	0	0	0.261356	0	0	0	0	0	0	0	0	0	0	0	0	0	0
PWY-6151: S-adenosyl-L-methionine cycle I|g__Staphylococcus.s__Staphylococcus_pettenkoferi	0	0	0	0	0	0	0	0	0	0	0	0	0	0	0	0	0	0	0	0	0	0	0	0	0	0	0	0	13.5464	0	0	0	0	0	0	0
PWY-6151: S-adenosyl-L-methionine cycle I|g__Staphylococcus.s__Staphylococcus_simulans	0	0	0	0	0	0	0	0	0	0	0	0	0	0	0	0	0	0	0	0	0	0.238653	0	0	12.3271	0	0	0	0	0	0	0	0	0	0	0
PWY-6151: S-adenosyl-L-methionine cycle I|g__Streptococcus.s__Streptococcus_dysgalactiae	0	0	0	0	0	0	0	0	0	0	0	0	0	0	0	165.581	0	0	0	0	0	0	0	0	0	0	0	0	0	0	0	0	603.283	0	0	0
PWY-6151: S-adenosyl-L-methionine cycle I|g__Streptococcus.s__Streptococcus_mitis_oralis_pneumoniae	0	0	0	0	0	0	9.13736	0	0	0	0	0	0	0	0	0	0	0	0	0	0	0	0	0	0	0	0	0	0	0	0	0	0	0	0	0
PWY-6151: S-adenosyl-L-methionine cycle I|unclassified	0	0	0	0	31.1359	0	39.3745	0	0	0	0	0	60.5706	0	0	2.55341	13.0081	15.6752	0	0	0	0	0	2.72226	163.26	36.5608	0	2.88351	0	0	0	14.0413	0	0	27.2707	0
PWY-6163: chorismate biosynthesis from 3-dehydroquinate	0.530217	1.84955	0	37.9449	103.738	0	103.413	186.94	49.4209	0	0	18.1019	36.3297	198.763	620.752	200.667	124.514	403.576	8.57898	6.14187	11.1465	5.35241	0	24.2999	267.489	28.599	0	21.9546	0	680.098	0	182.612	29.1751	20.1659	18.6917	0
PWY-6163: chorismate biosynthesis from 3-dehydroquinate|g__Actinobaculum.s__Actinobaculum_schaalii	0	0	0	0	0	0	0	0	0	0	0	0	0	0	0	0	0	0	0	0	0	0	0	0	0	0	0	0	0	0	0	6.38635	0	0	0	0
PWY-6163: chorismate biosynthesis from 3-dehydroquinate|g__Bacteroides.s__Bacteroides_fragilis	0	0	0	0	0	0	20.4481	0	0	0	0	0	0	0	0	0	0	0	0	0	0	0	0	0	0	0	0	0	0	0	0	0	0	0	0	0
PWY-6163: chorismate biosynthesis from 3-dehydroquinate|g__Citrobacter.s__Citrobacter_freundii	0	0	0	0	0	0	0	0	0	0	0	0	0	0	0	0	0	0	0	0	0	0	0	0	0	0	0	0	0	0	0	0	0	0	1.48088	0
PWY-6163: chorismate biosynthesis from 3-dehydroquinate|g__Clostridium.s__Clostridium_clostridioforme	0	0	0	0	0	0	0	0	0	0	0	0	0	0	0	0.347958	0	0	0	0	0	0	0	0	0	0	0	0	0	0	0	0	0	0	0	0
PWY-6163: chorismate biosynthesis from 3-dehydroquinate|g__Corynebacterium.s__Corynebacterium_amycolatum	0	0	0	0	0	0	0	0	0	0	0	0	0	0	0	0	0	15.1873	0	0	0	1.9414	0	0	0	0	0	0	0	0	0	0	0	0	0	0
PWY-6163: chorismate biosynthesis from 3-dehydroquinate|g__Corynebacterium.s__Corynebacterium_resistens	0	0	0	0	0	0	0	0	0	0	0	0	0	0	0	0.381605	0	0	0	0	0	0	0	0	0	0	0	0	0	0	0	0	0	0	0	0
PWY-6163: chorismate biosynthesis from 3-dehydroquinate|g__Corynebacterium.s__Corynebacterium_sp_HFH0082	0	0	0	0	0	0	0	0	0	0	0	0	0	0	0	0	0	22.3774	0	0	0	0	0	0	0	0	0	0	0	0	0	0	0	0	0	0
PWY-6163: chorismate biosynthesis from 3-dehydroquinate|g__Corynebacterium.s__Corynebacterium_striatum	0	0	0	0	23.3452	0	1.51673	11.1324	0	0	0	0	0	132.855	0	0	0	0	0	0	0	0.850167	0	0	0	0	0	0	0	669.985	0	87.8634	0	12.8685	0	0
PWY-6163: chorismate biosynthesis from 3-dehydroquinate|g__Eikenella.s__Eikenella_corrodens	0	0	0	0	0	0	0	0	0	0	0	0	0	0	0	0	0	0	0	0	0	0	0	0	0	0	0	0	0	0	0	1.86577	0	0	0	0
PWY-6163: chorismate biosynthesis from 3-dehydroquinate|g__Escherichia.s__Escherichia_coli	0	0	0	0	0	0	0	0	0	0	0	0	0	0	0	0	0	0	0	0.956055	0.886578	0	0	0	0	0	0	0	0	0	0	0.564157	0	0	0	0
PWY-6163: chorismate biosynthesis from 3-dehydroquinate|g__Fusobacterium.s__Fusobacterium_nucleatum	0	0	0	0	0	0	0	9.56063	3.3222	0	0	0	0	0	0	0	0	0	0	0	0	0	0	0	0	0	0	0	0	0	0	0	1.85293	0	0	0
PWY-6163: chorismate biosynthesis from 3-dehydroquinate|g__Haemophilus.s__Haemophilus_parainfluenzae	0	0	0	0	0	0	0	4.76541	0	0	0	0	0	0	0	0	0	0	0	0	0	0	0	0	0	0	0	0	0	0	0	0	0	0	0	0
PWY-6163: chorismate biosynthesis from 3-dehydroquinate|g__Peptoniphilus.s__Peptoniphilus_lacrimalis	0	0	0	0	0	0	0	0	0	0	0	0	0	0	0	0	0	0	0	0	0	0	0	3.01634	0	0	0	0	0	0	0	0	0	0	0	0
PWY-6163: chorismate biosynthesis from 3-dehydroquinate|g__Prevotella.s__Prevotella_bergensis	0	0	0	0	0	0	0	0	0	0	0	0	0	0	0	0	0	0	0	0	0	0	0	0	0	0	0	1.45217	0	0	0	0	0.627774	0	0	0
PWY-6163: chorismate biosynthesis from 3-dehydroquinate|g__Proteus.s__Proteus_mirabilis	0	0	0	0	0	0	0	0	0	0	0	0	0	0	0	0	0	0	0	0	0	0	0	0	0.512454	0	0	0	0	0	0	0	0	0	0	0
PWY-6163: chorismate biosynthesis from 3-dehydroquinate|g__Staphylococcus.s__Staphylococcus_aureus	0.207422	0.443043	0	37.8176	0	0	0	125.136	27.49	0	0	0	15.3566	0	619.161	0.252961	26.6168	152.26	0	0	0	0.442078	0	0	0	12.1141	0	0	0	0	0	5.13513	0	0	0	0
PWY-6163: chorismate biosynthesis from 3-dehydroquinate|g__Staphylococcus.s__Staphylococcus_epidermidis	0	0	0	0	0	0	0	0	0	0	0	0	0	0	0	0	0	3.53009	0	0	0	0	0	0	0	0	0	0	0	0	0	0	0	1.81215	0	0
PWY-6163: chorismate biosynthesis from 3-dehydroquinate|g__Staphylococcus.s__Staphylococcus_simulans	0	0	0	0	0	0	0	0	0	0	0	0	0	0	0	0	0	0	0	0	0	0	0	0	12.531	0	0	0	0	0	0	0	0	0	0	0
PWY-6163: chorismate biosynthesis from 3-dehydroquinate|g__Streptococcus.s__Streptococcus_mitis_oralis_pneumoniae	0	0	0	0	0	0	6.36407	0	0	0	0	0	0	0	0	0	0	0	0	0	0	0	0	0	0	0	0	0	0	0	0	0	0	0	0	0
PWY-6163: chorismate biosynthesis from 3-dehydroquinate|unclassified	0	0	0	0	0	0	0	0	0	0	0	0	0	0	0	0	0	0	0	0	0	0	0	0	147.023	0	0	0	0	0	0	6.82541	0	0	0	0
PWY-6168: flavin biosynthesis III (fungi)	0	0.516012	0	0	311.1	0	167.119	49.439	29.7139	0	0	11.2643	36.6963	0	0	23.0512	116.837	388.846	6.82975	100.38	53.537	2.06306	0	187.795	67.6576	84.9273	0	34.9091	0	0	0	60.5807	13.3641	12.0282	14.1344	0
PWY-6168: flavin biosynthesis III (fungi)|g__Bacteroides.s__Bacteroides_thetaiotaomicron	0	0	0	0	0	0	0	0	0	0	0	0	0	0	0	2.47208	0	0	0	0	0	0	0	0	0	0	0	0	0	0	0	0	0	0	0	0
PWY-6168: flavin biosynthesis III (fungi)|g__Citrobacter.s__Citrobacter_freundii	0	0	0	0	0	0	0	0	0	0	0	0	0	0	0	0	0	0	0	0	0	0	0	0	0	0	0	0	0	0	0	0	0	0	1.22281	0
PWY-6168: flavin biosynthesis III (fungi)|g__Dialister.s__Dialister_micraerophilus	0	0	0	0	0	0	0	0	0	0	0	0	0	0	0	0	0	0	0	21.7207	9.39596	0	0	0	0	0	0	0	0	0	0	0	0	0	0	0
PWY-6168: flavin biosynthesis III (fungi)|g__Escherichia.s__Escherichia_coli	0	0	0	0	0	0	0	0	0	0	0	0	0	0	0	0	0	0	0	1.65477	0	0	0	0	0	0	0	0	0	0	0	0	0	0	0	0
PWY-6168: flavin biosynthesis III (fungi)|unclassified	0	0	0	0	0	0	0	0	0	0	0	0	0	0	0	0	0	0	0	0	0	0	0	0	21.5607	0	0	4.11485	0	0	0	0	0	0	0	0
PWY-621: sucrose degradation III (sucrose invertase)	0	0	0	0	0	0	28.4402	0.782396	0	0	0	0	0	0	0	58.538	0.235158	30.1318	1.14465	39.7599	68.8126	1.16433	0	1.79913	0	34.387	0	0.317691	0	0	0	135.816	0	0	2.35873	0
PWY-621: sucrose degradation III (sucrose invertase)|g__Corynebacterium.s__Corynebacterium_aurimucosum	0	0	0	0	0	0	0	0	0	0	0	0	0	0	0	0	0.215195	0	0	0	0	0	0	0	0	0	0	0	0	0	0	0	0	0	0	0
PWY-621: sucrose degradation III (sucrose invertase)|g__Escherichia.s__Escherichia_coli	0	0	0	0	0	0	0	0	0	0	0	0	0	0	0	0	0	0	0	0	0	0	0	0.655853	0	0	0	0	0	0	0	0.606624	0	0	0	0
PWY-621: sucrose degradation III (sucrose invertase)|g__Granulicatella.s__Granulicatella_adiacens	0	0	0	0	0	0	2.04339	0	0	0	0	0	0	0	0	0	0	0	0	0	0	0	0	0	0	0	0	0	0	0	0	0	0	0	0	0
PWY-621: sucrose degradation III (sucrose invertase)|g__Streptococcus.s__Streptococcus_mitis_oralis_pneumoniae	0	0	0	0	0	0	8.33039	0	0	0	0	0	0	0	0	0	0	0	0	0	0	0	0	0	0	0	0	0	0	0	0	0	0	0	0	0
PWY-621: sucrose degradation III (sucrose invertase)|unclassified	0	0	0	0	0	0	0	0	0	0	0	0	0	0	0	0	0	0	0	0	0	0	0	0	0	23.6534	0	0	0	0	0	2.72372	0	0	0	0
PWY-6270: isoprene biosynthesis I	0	0	0	0	228.461	19.2128	294.862	39.9647	13.319	0	0	10.554	0	250.645	0	10.9185	6.61738	77.7799	2.427	114.155	132.067	2.64302	0	168.564	488.791	0	0	110.454	0	630.181	0	380.882	26.4501	13.4696	1.05454	0
PWY-6270: isoprene biosynthesis I|g__Propionibacterium.s__Propionibacterium_acnes	0	0	0	0	3.76903	0	0	0	0	0	0	0	0	0	0	0	0	0	0	0	0	0	0	0	0	0	0	0	0	0	0	0	0	0	0	0
PWY-6270: isoprene biosynthesis I|unclassified	0	0	0	0	0	0	0	0	0	0	0	0	0	0	0	0	3.96727	26.7869	0	0	14.4671	0	0	0	147.873	0	0	0	0	0	0	55.0583	0	0	0	0
PWY-6277: superpathway of 5-aminoimidazole ribonucleotide biosynthesis	0.496623	2.01391	10.3696	36.2495	1169.8	38.3311	391.41	225.789	84.0326	15.7877	0	27.6484	598.992	205.413	608.078	326.032	814.584	727.131	10.6066	779.556	841.887	5.56958	0.685032	430.495	944.238	676.899	72.4569	960.878	17.098	700.782	21.6848	913.206	34.2964	22.2728	2331.4	0
PWY-6277: superpathway of 5-aminoimidazole ribonucleotide biosynthesis|g__Actinomyces.s__Actinomyces_europaeus	0	0	0	0	0	0	0	0	0	0	0	0	0	0	0	0	0	13.0561	0	0	4.47748	0	0	0.525481	158.937	0	0	0	0	0	0	19.9554	0	0	0	0
PWY-6277: superpathway of 5-aminoimidazole ribonucleotide biosynthesis|g__Actinomyces.s__Actinomyces_neuii	0	0	0	0	0	0	0	0	0	0	0	0	0	0	0	0	0	0	0	0	0	0	0	0	2.07236	0	0	0	0	0	0	0	0	0	0	0
PWY-6277: superpathway of 5-aminoimidazole ribonucleotide biosynthesis|g__Actinomyces.s__Actinomyces_odontolyticus	0	0	0	0	0	0	19.4357	0	0	0	0	0	0	0	0	0	0	0	0	0	0	0	0	0	0	0	0	0	0	0	0	0	0	0	0	0
PWY-6277: superpathway of 5-aminoimidazole ribonucleotide biosynthesis|g__Anaerococcus.s__Anaerococcus_hydrogenalis	0	0	0	0	0	0	0	0	0	0	0	0	0	0	0	41.8253	0	0	0.68088	14.7407	23.0336	0	0	0	0	0	0	0.100304	0	0	0	0	0	0	0	0
PWY-6277: superpathway of 5-aminoimidazole ribonucleotide biosynthesis|g__Anaerococcus.s__Anaerococcus_lactolyticus	0	0	0	0	0	0	0	0	1.49497	0	0	0	16.9375	0	0	10.1804	0	4.92968	0	137.412	275.894	0	0	11.9107	0.925894	20.3295	0	41.4079	0	0	0	23.3233	1.89315	0	0	0
PWY-6277: superpathway of 5-aminoimidazole ribonucleotide biosynthesis|g__Anaerococcus.s__Anaerococcus_obesiensis	0	0	2.07001	0	0	0	52.2063	0	4.26345	0	0	0	0	0	0	0.0513741	0	158.623	0.48931	0.770833	6.73044	0.220427	0	4.37778	27.1436	15.7534	0	8.18362	0	0	0	31.0395	0.301359	0	0	0
PWY-6277: superpathway of 5-aminoimidazole ribonucleotide biosynthesis|g__Anaerococcus.s__Anaerococcus_prevotii	0	0	0	0	0	0	0	0	0	0	0	10.1812	0	0	0	0.0573715	13.2714	0	0	0	0	0.0321471	0	0	1.8166	0	0	0.0761067	0	0	0	44.3935	0	0	0	0
PWY-6277: superpathway of 5-aminoimidazole ribonucleotide biosynthesis|g__Anaerococcus.s__Anaerococcus_vaginalis	0	0	0	0	0	0	42.3797	0	0	0	0	0	0	0	0	0	0	147.756	1.06479	1.35164	15.3989	0.181202	0	7.70146	35.6374	0	0	16.246	0	0	0	34.7462	0	0	0	0
PWY-6277: superpathway of 5-aminoimidazole ribonucleotide biosynthesis|g__Bifidobacterium.s__Bifidobacterium_breve	0	0	0	0	0	0	0	0	0	0	0	0	0	0	0	0	0	0	0	12.662	21.2604	0	0	0	0	0	0	0	0	0	0	0	0	0	0	0
PWY-6277: superpathway of 5-aminoimidazole ribonucleotide biosynthesis|g__Bifidobacterium.s__Bifidobacterium_dentium	0	0	0	0	0	0	0	0	0	0	0	0	0	0	0	0	0	0	0	0	0	0	0	0	0	0	2.01634	0	0	0	0	0	0	0	0	0
PWY-6277: superpathway of 5-aminoimidazole ribonucleotide biosynthesis|g__Campylobacter.s__Campylobacter_ureolyticus	0	0	0	0	0	0	0	0	0	0	0	0	0	0	0	0	0	0	0	0	0	0	0	0	0	0	0	1.1476	0	0	0	0	0	0	0	0
PWY-6277: superpathway of 5-aminoimidazole ribonucleotide biosynthesis|g__Clostridium.s__Clostridium_clostridioforme	0	0	0	0	0	0	0	0	0	0	0	0	0	0	0	0.48906	0	0	0	0	0	0	0	0	0	0	0	0	0	0	0	0	0	0	0	0
PWY-6277: superpathway of 5-aminoimidazole ribonucleotide biosynthesis|g__Corynebacterium.s__Corynebacterium_amycolatum	0	0	0	0	0	0	0	0	0	0	0	0	0	0	0	0	0	17.5566	0	0	0	1.43311	0	0	0	0	0	0	0	0	0	0	0	0.666879	0	0
PWY-6277: superpathway of 5-aminoimidazole ribonucleotide biosynthesis|g__Corynebacterium.s__Corynebacterium_aurimucosum	0	0	0	0	0	0	0	0	0	0	0	0	0	0	0	0	3.76207	0	0	0	0	0	0	0	0	0	0	0	0	0	0	0	0	0	0	0
PWY-6277: superpathway of 5-aminoimidazole ribonucleotide biosynthesis|g__Corynebacterium.s__Corynebacterium_resistens	0	0	0	0	0	0	0	0	0	0	0	0	0	0	0	1.10675	0	0	0	0	0	0	0	0	0	0	0	0	0	0	0	0	0	0	0	0
PWY-6277: superpathway of 5-aminoimidazole ribonucleotide biosynthesis|g__Corynebacterium.s__Corynebacterium_sp_HFH0082	0	0	0	0	0	0	0	0	0	0	0	0	0	0	0	0	0	34.2227	0	0	0	0	0	0	0	0	0	0	0	0	0	0	0	0	0	0
PWY-6277: superpathway of 5-aminoimidazole ribonucleotide biosynthesis|g__Corynebacterium.s__Corynebacterium_striatum	0	0	0	0	23.4501	35.4949	1.44248	12.9976	0	2.35851	0	0	0	146.818	0	0	0	0	0	0	0	1.06204	0	0	0	0	0	0	0	697.982	0	87.487	0	13.2395	0	0
PWY-6277: superpathway of 5-aminoimidazole ribonucleotide biosynthesis|g__Dermabacter.s__Dermabacter_sp_HFH0086	0	0	0	0	0	0	1.94303	0	0	0	0	0	0	0	0	0	15.0788	6.90199	0	0	0	0	0	0	12.5801	0	0	0	0	0	0	0	0	0	0	0
PWY-6277: superpathway of 5-aminoimidazole ribonucleotide biosynthesis|g__Dialister.s__Dialister_micraerophilus	0	0	0	0	0	0	0	0	0	0	0	0	0	0	0	0	0	0	0	24.4798	12.7971	0	0	0	0	0	0	0	0	0	0	0	0	0	0	0
PWY-6277: superpathway of 5-aminoimidazole ribonucleotide biosynthesis|g__Eikenella.s__Eikenella_corrodens	0	0	0	0	0	0	0	0	0	0	0	0	0	0	0	0	0	0	0.329811	0	0	0	0	0	0	0	0	0	0	0	0	2.20717	0	0	0	0
PWY-6277: superpathway of 5-aminoimidazole ribonucleotide biosynthesis|g__Enhydrobacter.s__Enhydrobacter_aerosaccus	0	0	0	0	0	0	0	0	0	0	0	0	0	0	0	0	0	0	0	0	0	0.127094	0	0	0	0	0	0	0	0	0	0	0	0	0	0
PWY-6277: superpathway of 5-aminoimidazole ribonucleotide biosynthesis|g__Enterococcus.s__Enterococcus_faecalis	0	0	0	0	49.3872	0	16.3239	0	0	0	0	0	0	0	0	0.0659809	0	4.91796	0	0	1.20768	0	0	0	0	0	0	0.406874	0	0	0	0	0	0	5.03951	0
PWY-6277: superpathway of 5-aminoimidazole ribonucleotide biosynthesis|g__Erysipelotrichaceae_noname.s__Clostridium_ramosum	0	0	0	0	0	0	0	0	0	0	0	0	0	0	0	0.424586	0	0	0	0	0	0	0	0	0	0	0	0	0	0	0	0	0	0	0	0
PWY-6277: superpathway of 5-aminoimidazole ribonucleotide biosynthesis|g__Escherichia.s__Escherichia_coli	0	0	0	0	0	0	0	0	0	0	0	0	0	0	0	0	0	0	0	1.27711	0.450222	0	0	0	0	0	0	0	0	0	0	0.315046	0	0	0	0
PWY-6277: superpathway of 5-aminoimidazole ribonucleotide biosynthesis|g__Fusobacterium.s__Fusobacterium_nucleatum	0	0	0	0	0	0	0	7.98586	2.73897	0	0	0	0	0	0	0	0	0	0	0	0	0	0	0	0	0	0	0	0	0	0	0	3.23091	0	0	0
PWY-6277: superpathway of 5-aminoimidazole ribonucleotide biosynthesis|g__Gemella.s__Gemella_morbillorum	0	0	0	0	0	0	0	0	0	0	0	0	0	0	0	0	0	0	0	0	0	0	0	0	0	0	0	0	0	0	0	39.3899	0	0	0	0
PWY-6277: superpathway of 5-aminoimidazole ribonucleotide biosynthesis|g__Haemophilus.s__Haemophilus_parainfluenzae	0	0	0	0	0	0	0	1.86053	0	0	0	0	0	0	0	0	0	0	1.52807	0	0	0	0	0	0	0	0	0	0	0	0	0	0	0	0	0
PWY-6277: superpathway of 5-aminoimidazole ribonucleotide biosynthesis|g__Helcococcus.s__Helcococcus_kunzii	0	0	0	0	0	0	0	7.42234	11.147	0	0	0	47.9584	0	0	9.63589	0	0	0	0	0	0	0	0	0	45.6928	0	5.00369	0	0	0	9.55642	0.121876	0	0	0
PWY-6277: superpathway of 5-aminoimidazole ribonucleotide biosynthesis|g__Morganella.s__Morganella_morganii	0	0	0	0	0	0	0	0	0	0	0	2.63263	0	0	0	0	0	0	0	0	0	0	0	0	0	0	0	0	0	0	0	0	0	0	0	0
PWY-6277: superpathway of 5-aminoimidazole ribonucleotide biosynthesis|g__Parvimonas.s__Parvimonas_micra	0	0	0	0	0	0	0	0	0	0	0	0	0	0	0	0	0	31.7892	0	0	0	0	0	0	0	0	0	0	0	0	0	225.193	0	0	0	0
PWY-6277: superpathway of 5-aminoimidazole ribonucleotide biosynthesis|g__Peptoniphilus.s__Peptoniphilus_harei	0	0	0	0	896.867	0	46.4173	0	0	0	0	0	0	0	0	78.7451	78.9239	15.4296	0.954744	17.7683	14.913	0.339991	0	6.27982	0.620912	1.48645	0	13.5914	0	0	0	0.618067	0	0	1018.96	0
PWY-6277: superpathway of 5-aminoimidazole ribonucleotide biosynthesis|g__Peptoniphilus.s__Peptoniphilus_lacrimalis	0	0	0	0	0	0	0	0	0	0	0	0	0	0	0	0	0	0	0	0	0	0	0	2.75759	0	0	0	0	0	0	0	0	0	0	0	0
PWY-6277: superpathway of 5-aminoimidazole ribonucleotide biosynthesis|g__Peptoniphilus.s__Peptoniphilus_sp_oral_taxon_375	0	0	0	0	0	0	2.46026	0	0	0	0	0	19.975	0	0	0	0	0	0	0	0	0	0	0	0	26.5316	0	0	0	0	0	11.9018	0	0	0	0
PWY-6277: superpathway of 5-aminoimidazole ribonucleotide biosynthesis|g__Peptostreptococcus.s__Peptostreptococcus_anaerobius	0	0	0	0	0	0	0	2.57747	0.809686	0	0	0	0	0	0	0	0	0	0	0	0	0	0	0	0	0	0	14.1147	0	0	0	17.676	9.28559	0	0	0
PWY-6277: superpathway of 5-aminoimidazole ribonucleotide biosynthesis|g__Prevotella.s__Prevotella_bergensis	0	0	0	0	0	0	0	0	0	0	0	0	0	0	0	0	0	0	0	0	0	0	0	0.405481	0	0	0	0.927025	0	0	0	0	0.255088	0	0	0
PWY-6277: superpathway of 5-aminoimidazole ribonucleotide biosynthesis|g__Proteus.s__Proteus_mirabilis	0	0	0	0	0	0	0	0	0	0	0	0	0	0	0	0	0	0	0	0	0.822405	0	0	0	0	0	0	0	0	0	0	0	0	0	0	0
PWY-6277: superpathway of 5-aminoimidazole ribonucleotide biosynthesis|g__Staphylococcus.s__Staphylococcus_aureus	0.271274	0.623607	0	36.0643	0	0	0.951173	132.606	31.1488	13.7292	0	0	11.0327	0	608.078	0.210423	28.214	158.131	0	0	0	0.857742	0.685032	0	0	15.0932	0	0	0	0	0	5.29632	0	0.879141	0	0
PWY-6277: superpathway of 5-aminoimidazole ribonucleotide biosynthesis|g__Staphylococcus.s__Staphylococcus_epidermidis	0	0	0	0	0	0	0	0	0	0	0	0	0	0	0	0	0	4.47575	0	0	0	0	0	0	0	0	0	0	0	0	0	0	0	2.22859	0	0
PWY-6277: superpathway of 5-aminoimidazole ribonucleotide biosynthesis|g__Staphylococcus.s__Staphylococcus_haemolyticus	0	0	0	0	0	0	0	0	0	0	0	0	0	0	0	0	0	0	0	0	0	0	0	0	0	0	0	0	0	0	0	0	0	2.42222	0	0
PWY-6277: superpathway of 5-aminoimidazole ribonucleotide biosynthesis|g__Staphylococcus.s__Staphylococcus_pettenkoferi	0	0	0	0	0	0	0	0	0	0	0	0	0	0	0	0	0	0	0	0	0	0	0	0	0	0	0	0	11.5403	0	0	0	0	0	0	0
PWY-6277: superpathway of 5-aminoimidazole ribonucleotide biosynthesis|g__Staphylococcus.s__Staphylococcus_simulans	0	0	0	0	0	0	0	0	0	0	0	0	0	0	0	0	0	0	0	0	0	0	0	0	15.8379	0	0	0	0	0	0	0	0	0	0	0
PWY-6277: superpathway of 5-aminoimidazole ribonucleotide biosynthesis|g__Streptococcus.s__Streptococcus_agalactiae	0	0.649921	0	0	0	0	0	54.8627	10.2122	0	0	0	0	0	0	2.74608	601.929	0	0.326692	258.945	96.1689	0	0	30.1943	0	0	69.2966	369.433	0	0	0	0	0	0	0	0
PWY-6277: superpathway of 5-aminoimidazole ribonucleotide biosynthesis|g__Streptococcus.s__Streptococcus_mitis_oralis_pneumoniae	0	0	0	0	0	0	0.299675	0	0	0	0	0	0	0	0	0	0	0	0	0	0	0	0	0	0	0	0	0	0	0	0	0	0	0	0	0
PWY-6277: superpathway of 5-aminoimidazole ribonucleotide biosynthesis|g__Varibaculum.s__Varibaculum_cambriense	0	0	0	0	0	0	9.76321	0	0	0	0	0	0	0	0	0.151943	0	0	0	3.82277	17.1398	0	0	53.5462	0	0	0	2.65378	0	0	0	19.3278	0.395475	0	0	0
PWY-6277: superpathway of 5-aminoimidazole ribonucleotide biosynthesis|g__Veillonella.s__Veillonella_parvula	0	0	0	0	0	0	43.0389	0	0	0	0	0	0	0	0	0	0	0	0	0	0	0	0	0	0	0	0	0	0	0	0	0	0	0	0	0
PWY-6277: superpathway of 5-aminoimidazole ribonucleotide biosynthesis|unclassified	0	0	0	0	46.0763	0	67.3957	0	9.35036	0	0	0	398.631	0	0	55.6265	15.9153	68.8307	1.81028	103.375	149.337	0	0	1.87101	384.216	465.217	0	349.84	0	0	0	277.893	1.4534	0	515.743	0
PWY-6281: L-selenocysteine biosynthesis II (archaea and eukaryotes)	0	0.839668	0	0	0	0	0	0	0	0	0	0	0	0	0	0	0	0	0	0	0	0	0	0	0	0	0	0	0	0	0	0	0.9036	0	0	0
PWY-6281: L-selenocysteine biosynthesis II (archaea and eukaryotes)|unclassified	0	0	0	0	0	0	0	0	0	0	0	0	0	0	0	0	0	0	0	0	0	0	0	0	0	0	0	0	0	0	0	0	0.746425	0	0	0
PWY-6282: palmitoleate biosynthesis I (from (5Z)-dodec-5-enoate)	0	0	0	0	0	0	0	18.2622	0	0	0	0	0	0	0	1.59713	0	0	3.58271	2.66256	5.67978	1.11969	0	7.88695	0	0	0	13.2022	0	0	0	6.66381	4.46047	0	3.85749	0
PWY-6282: palmitoleate biosynthesis I (from (5Z)-dodec-5-enoate)|g__Citrobacter.s__Citrobacter_freundii	0	0	0	0	0	0	0	0	0	0	0	0	0	0	0	0	0	0	0	0	0	0	0	0	0	0	0	0	0	0	0	0	0	0	1.70829	0
PWY-6282: palmitoleate biosynthesis I (from (5Z)-dodec-5-enoate)|g__Escherichia.s__Escherichia_coli	0	0	0	0	0	0	0	0	0	0	0	0	0	0	0	0	0	0	0	1.42656	1.11333	0	0	0.996051	0	0	0	0	0	0	0	0.519706	0	0	0	0
PWY-6282: palmitoleate biosynthesis I (from (5Z)-dodec-5-enoate)|g__Haemophilus.s__Haemophilus_parainfluenzae	0	0	0	0	0	0	0	2.35521	0	0	0	0	0	0	0	0	0	0	2.46104	0	0	0	0	0	0	0	0	0	0	0	0	0	0	0	0	0
PWY-6284: superpathway of unsaturated fatty acids biosynthesis (E. coli)	0	0	0	0	0	0	0	0	0	0	0	0	0	0	0	1.77167	0	0	2.61536	0	0	0	0	0	0	0	0	3.17267	0	0	0	0	4.83921	0	3.94038	0
PWY-6285: superpathway of fatty acids biosynthesis (E. coli)	0	0	0	0	0	0	0	0	0	0	0	0	0	0	0	1.53893	0	0	3.18832	0	0	0	0	0	0	0	0	5.43419	0	0	0	0	0	0	0	0
PWY-6305: putrescine biosynthesis IV	0	0	1.6322	0	0	0	9.76418	0	0	0	0	2.50385	0	0	0	0.0857854	0.723196	0	0	0.95101	2.25746	0	0	0.614145	1.9319	0	0	0	0	0	0	12.8865	0	0	2.07169	0
PWY-6305: putrescine biosynthesis IV|g__Citrobacter.s__Citrobacter_freundii	0	0	0	0	0	0	0	0	0	0	0	0	0	0	0	0	0	0	0	0	0	0	0	0	0	0	0	0	0	0	0	0	0	0	1.8199	0
PWY-6305: putrescine biosynthesis IV|g__Escherichia.s__Escherichia_coli	0	0	0	0	0	0	0	0	0	0	0	0	0	0	0	0	0	0	0	0.359244	0.252814	0	0	0	0	0	0	0	0	0	0	0.308896	0	0	0	0
PWY-6305: putrescine biosynthesis IV|g__Proteus.s__Proteus_mirabilis	0	0	0	0	0	0	0	0	0	0	0	0	0	0	0	0	0	0	0	0	0.731048	0	0	0	0.402872	0	0	0	0	0	0	0	0	0	0	0
PWY-6309: L-tryptophan degradation XI (mammalian, via kynurenine)	0.595074	0.704653	0	0.441396	0	0	0	0	0	0	0	0	0	0	0	0.191104	0	0	0	0	0	0	0	0	0	0	0	0	0	0	0	0	0.463394	0	0	0
PWY-6309: L-tryptophan degradation XI (mammalian, via kynurenine)|unclassified	0.595074	0.704653	0	0.441396	0	0	0	0	0	0	0	0	0	0	0	0.191104	0	0	0	0	0	0	0	0	0	0	0	0	0	0	0	0	0.463394	0	0	0
PWY-6313: serotonin degradation	1.47951	1.76305	0	1.21788	0	0	0	0	0	0	0	0	0	0	0	0.494173	0	0	0	0	0	0	0	0	0	0	0	0	0	0	0	0	0	0	0	0
PWY-6313: serotonin degradation|unclassified	1.36048	1.74001	0	0.613268	0	0	0	0	0	0	0	0	0	0	0	0.493796	0	0	0	0	0	0	0	0	0	0	0	0	0	0	0	0	0	0	0	0
PWY-6317: galactose degradation I (Leloir pathway)	0.419469	0	0	0	64.086	0	99.494	25.52	18.7138	0	0	9.47504	71.9882	0	0	18.499	1.42974	11.9002	1.61312	0.4655	1.76598	0.789546	0	1.22187	2.68735	47.142	0	12.9575	14.2738	0	0	27.6155	8.77068	0	3.91007	0
PWY-6317: galactose degradation I (Leloir pathway)|g__Citrobacter.s__Citrobacter_freundii	0	0	0	0	0	0	0	0	0	0	0	0	0	0	0	0	0	0	0	0	0	0	0	0	0	0	0	0	0	0	0	0	0	0	0.602674	0
PWY-6317: galactose degradation I (Leloir pathway)|g__Escherichia.s__Escherichia_coli	0	0	0	0	0	0	0	0	0	0	0	0	0	0	0	0	0	0	0	0	0	0	0	0.358256	0	0	0	0	0	0	0	0	0	0	0	0
PWY-6317: galactose degradation I (Leloir pathway)|g__Fusobacterium.s__Fusobacterium_nucleatum	0	0	0	0	0	0	0	13.1253	3.38334	0	0	0	0	0	0	0	0	0	0	0	0	0	0	0	0	0	0	0	0	0	0	0	0	0	0	0
PWY-6317: galactose degradation I (Leloir pathway)|g__Staphylococcus.s__Staphylococcus_pettenkoferi	0	0	0	0	0	0	0	0	0	0	0	0	0	0	0	0	0	0	0	0	0	0	0	0	0	0	0	0	11.6435	0	0	0	0	0	0	0
PWY-6317: galactose degradation I (Leloir pathway)|unclassified	0	0	0	0	0	0	0	0	0	0	0	0	0	0	0	0	1.06901	0	0	0	0	0	0	0	0	0	0	0	0	0	0	0	0	0	0	0
PWY-6318: L-phenylalanine degradation IV (mammalian, via side chain)	0	0	0	0	0	0	0	0	0.179621	0	0	0	0	0	0	0	0	0	0	0	0	0	0	0	0	0	0	0	0	0	0	0	0	0	0	0
PWY-6353: purine nucleotides degradation II (aerobic)	0	0	5.33225	0	0	0	314.409	3.45774	3.02074	0	0	3.11249	98.9001	0	0	0.679807	0	153.555	5.00069	173.28	145.275	1.43668	0	242.316	219.836	120.006	0	90.1812	0	0	0	179.911	17.1892	2.64147	0	0
PWY-6353: purine nucleotides degradation II (aerobic)|g__Escherichia.s__Escherichia_coli	0	0	0	0	0	0	0	0	0	0	0	0	0	0	0	0	0	0	0	1.73479	1.69746	0	0	0	0	0	0	0	0	0	0	0.570193	0	0	0	0
PWY-6353: purine nucleotides degradation II (aerobic)|unclassified	0	0	0	0	0	0	0	0	0	0	0	0	94.8589	0	0	0	0	0	0	0	0	0	0	0	0	84.7362	0	0	0	0	0	0	0	0	0	0
PWY-6368: 3-phosphoinositide degradation	0.528929	0	0	0	0	0	0	0	0	0	0	0	0	0	0	0	0	0	0	0	0	0	0	0	0	0	0	0	0	0	0	0	0	0	0	0
PWY-6368: 3-phosphoinositide degradation|unclassified	0.528929	0	0	0	0	0	0	0	0	0	0	0	0	0	0	0	0	0	0	0	0	0	0	0	0	0	0	0	0	0	0	0	0	0	0	0
PWY-6385: peptidoglycan biosynthesis III (mycobacteria)	0.239458	1.3588	6.00215	0.371471	1179.06	0	334.182	96.3111	55.3418	8.63144	0	26.0548	280.539	232.626	0	313.311	231.709	576.12	7.47941	583.337	513.14	3.73405	0	658.151	510.957	327.503	23.4302	107.604	0	17.0338	0	302.966	58.6949	7.15014	1595.18	0
PWY-6385: peptidoglycan biosynthesis III (mycobacteria)|g__Anaerococcus.s__Anaerococcus_hydrogenalis	0	0	0	0	0	0	0	0	0	0	0	0	0	0	0	24.3011	0	0	0.516523	13.9716	21.3514	0	0	0	0	0	0	0	0	0	0	0	0	0	0	0
PWY-6385: peptidoglycan biosynthesis III (mycobacteria)|g__Anaerococcus.s__Anaerococcus_prevotii	0	0	0	0	0	0	0	0	0	0	0	0	0	0	0	0	5.28476	0	0	0	0	0	0	0	0.83682	0	0	0	0	0	0	48.6796	0	0	0	0
PWY-6385: peptidoglycan biosynthesis III (mycobacteria)|g__Anaerococcus.s__Anaerococcus_vaginalis	0	0	0	0	0	0	2.29327	0	3.70613	0	0	0	0	0	0	0	0	99.1333	0	0	0	0	0	2.62722	38.2219	0	0	2.72323	0	0	0	11.7297	0	0	0	0
PWY-6385: peptidoglycan biosynthesis III (mycobacteria)|g__Atopobium.s__Atopobium_parvulum	0	0	0	0	0	0	16.0504	0	0	0	0	0	0	18.6335	0	0	0	0	0	0	0	0	0	0	0	0	0	0	0	0	0	0	0	0	0	0
PWY-6385: peptidoglycan biosynthesis III (mycobacteria)|g__Bacteroides.s__Bacteroides_fragilis	0	0	0	0	17.2217	0	19.5491	0	0	0	0	0	0	0	0	0	0	0	0	0	0	0	0	0	0	0	0	0	0	0	0	0	0	0	0	0
PWY-6385: peptidoglycan biosynthesis III (mycobacteria)|g__Bacteroides.s__Bacteroides_sp_3_2_5	0	0	0	0	48.7752	0	0	0	0	0	0	0	0	0	0	0	0	0	0	0	0	0	0	0	0	0	0	0	0	0	0	0	0	0	0	0
PWY-6385: peptidoglycan biosynthesis III (mycobacteria)|g__Bifidobacterium.s__Bifidobacterium_dentium	0	0	0	0	0	0	0	0	0	0	0	0	0	0	0	0	0	0	0	0	0	0	0	0	0	0	5.10618	0	0	0	0	0	0	0	0	0
PWY-6385: peptidoglycan biosynthesis III (mycobacteria)|g__Citrobacter.s__Citrobacter_freundii	0	0	0	0	0	0	0	0	0	0	0	0	0	0	0	0	0	0	0	0	0	0	0	0	0	0	0	0	0	0	0	0	0	0	0.675584	0
PWY-6385: peptidoglycan biosynthesis III (mycobacteria)|g__Corynebacterium.s__Corynebacterium_resistens	0	0	0	0	0	0	0	0	0	0	0	0	0	0	0	0.674412	0	0	0	0	0	0	0	0	0	0	0	0	0	0	0	0	0	0	0	0
PWY-6385: peptidoglycan biosynthesis III (mycobacteria)|g__Dialister.s__Dialister_micraerophilus	0	0	0	0	0	0	0	0	0	0	0	0	0	0	0	0	0	0	0	24.1828	10.1959	0	0	0	0	0	0	0	0	0	0	0	0	0	0	0
PWY-6385: peptidoglycan biosynthesis III (mycobacteria)|g__Escherichia.s__Escherichia_coli	0	0	0	0	0	0	0	0	0	0	0	0	0	0	0	0	0	0	0	0.987221	0.469619	0	0	0	0	0	0	0	0	0	0	0.604458	0	0	0	0
PWY-6385: peptidoglycan biosynthesis III (mycobacteria)|g__Fusobacterium.s__Fusobacterium_nucleatum	0	0	0	0	0	0	0	0.772783	0.444037	0	0	0	0	0	0	0	0	0	0	0	0	0	0	0	0	0	0	0	0	0	0	0	0.751116	0	0	0
PWY-6385: peptidoglycan biosynthesis III (mycobacteria)|g__Granulicatella.s__Granulicatella_adiacens	0	0	0	0	0	0	0.533514	0	0	0	0	0	0	0	0	0	0	0	0	0	0	0	0	0	0	0	0	0	0	0	0	0	0	0	0	0
PWY-6385: peptidoglycan biosynthesis III (mycobacteria)|g__Peptoniphilus.s__Peptoniphilus_harei	0	0	0	0	846.244	0	44.0483	0	0.317466	0	0	0	0	0	0	42.6307	70.812	3.46057	0	2.81427	1.77304	0	0	6.73208	0	0	0	12.8591	0	0	0	0.248612	0	0	147.463	0
PWY-6385: peptidoglycan biosynthesis III (mycobacteria)|g__Porphyromonas.s__Porphyromonas_asaccharolytica	0	0	0	0	0	0	0	0	0	0	0	0	0	0	0	0	0	0	0	0	0	0	0	1.59081	0	0	0	0.622762	0	0	0	4.5533	0	0	0	0
PWY-6385: peptidoglycan biosynthesis III (mycobacteria)|g__Proteus.s__Proteus_mirabilis	0	0	0	0	0	0	0	0	0	0	0	0	0	0	0	0	0	0	0	0	0.362931	0	0	0	0	0	0	0	0	0	0	0	0	0	0	0
PWY-6385: peptidoglycan biosynthesis III (mycobacteria)|g__Staphylococcus.s__Staphylococcus_aureus	0	0	0	0	0	0	0	0	0	0	0	0	0	0	0	0	0	20.0452	0	0	0	0	0	0	0	0	0	0	0	0	0	0	0	0	0	0
PWY-6385: peptidoglycan biosynthesis III (mycobacteria)|g__Veillonella.s__Veillonella_parvula	0	0	0	0	0	0	42.3417	0	0	0	0	0	0	0	0	0	0	0	0	0	0	0	0	0	0	0	0	0	0	0	0	0	0	0	0	0
PWY-6385: peptidoglycan biosynthesis III (mycobacteria)|unclassified	0	0	0	0	0	0	0	0	0	0	0	0	142.265	0	0	0	0	54.7481	0	34.256	47.1526	0	0	0	66.6286	129.29	0	29.6852	0	0	0	18.6894	0	0	543.99	0
PWY-6386: UDP-N-acetylmuramoyl-pentapeptide biosynthesis II (lysine-containing)	0.35227	1.96767	6.85525	40.7864	1281.86	38.9478	500.73	229.762	69.0661	12.6451	0	27.6137	592.947	307.427	669.645	345.685	733.472	669.514	10.417	811.068	747.181	5.97925	0	744.007	948.829	539.783	73.4215	637.148	13.8694	671.772	0	850.644	118.011	22.1677	1887.18	0
PWY-6386: UDP-N-acetylmuramoyl-pentapeptide biosynthesis II (lysine-containing)|g__Actinobaculum.s__Actinobaculum_schaalii	0	0	0	0	0	0	0	0	0.382289	0	0	0	0	0	0	0	0	0	0	0	0	0	0	0	0	0	0	0	0	0	0	14.5226	0	0	0	0
PWY-6386: UDP-N-acetylmuramoyl-pentapeptide biosynthesis II (lysine-containing)|g__Actinomyces.s__Actinomyces_europaeus	0	0	0	0	0	0	0	0	0	0	0	0	0	0	0	0	0	1.20501	0	0	0	0	0	0	11.672	0	0	0	0	0	0	1.37188	0	0	0	0
PWY-6386: UDP-N-acetylmuramoyl-pentapeptide biosynthesis II (lysine-containing)|g__Actinomyces.s__Actinomyces_neuii	0	0	0	0	0	0	0	0	0	0	0	0	0	0	0	0	0	0	0	0	0	0	0	0	1.84375	0	0	0	0	0	0	0	0	0	0	0
PWY-6386: UDP-N-acetylmuramoyl-pentapeptide biosynthesis II (lysine-containing)|g__Anaerococcus.s__Anaerococcus_hydrogenalis	0	0	0	0	0	0	0	0	0	0	0	0	0	0	0	35.8697	0	0	0.457168	14.2048	21.4656	0	0	0	0	0	0	0	0	0	0	0	0	0	0	0
PWY-6386: UDP-N-acetylmuramoyl-pentapeptide biosynthesis II (lysine-containing)|g__Anaerococcus.s__Anaerococcus_lactolyticus	0	0	0	0	0	0	0	0	0	0	0	0	2.36933	0	0	1.5362	0	0	0	191.197	352.46	0	0	11.0428	0	2.1017	0	0	0	0	0	2.20337	2.91683	0	0	0
PWY-6386: UDP-N-acetylmuramoyl-pentapeptide biosynthesis II (lysine-containing)|g__Anaerococcus.s__Anaerococcus_obesiensis	0	0	0	0	0	0	33.7797	0	4.85524	0	0	0	0	0	0	0	0	180.074	0.883856	0	8.04376	0.20696	0	1.11443	36.5697	1.65831	0	9.25507	0	0	0	38.7544	0	0	0	0
PWY-6386: UDP-N-acetylmuramoyl-pentapeptide biosynthesis II (lysine-containing)|g__Anaerococcus.s__Anaerococcus_prevotii	0	0	0	0	0	0	0	0	0	0	0	0	0	0	0	0	10.107	0	0	0	0	0	0	0	2.01562	0	0	0	0	0	0	48.3183	0	0	0	0
PWY-6386: UDP-N-acetylmuramoyl-pentapeptide biosynthesis II (lysine-containing)|g__Anaerococcus.s__Anaerococcus_tetradius	0	0	0	0	0	0	0	0	0	0	0	0	0	18.6809	0	0	0	0	0	0	0	0	0	0	0	0	0	0	0	0	0	0	0	0	0	0
PWY-6386: UDP-N-acetylmuramoyl-pentapeptide biosynthesis II (lysine-containing)|g__Anaerococcus.s__Anaerococcus_vaginalis	0	0	0	0	0	0	2.16808	0	4.18093	0	0	0	0	0	0	0	0	89.0682	0.637382	0	0	0	0	2.89206	33.1532	0	0	2.61873	0	0	0	10.7421	0	0	0	0
PWY-6386: UDP-N-acetylmuramoyl-pentapeptide biosynthesis II (lysine-containing)|g__Atopobium.s__Atopobium_parvulum	0	0	0	0	0	0	15.4809	0	0	0	0	0	0	19.1076	0	0	0	0	0	0	0	0	0	0	0	0	0	0	0	0.623528	0	0	0	0	0	0
PWY-6386: UDP-N-acetylmuramoyl-pentapeptide biosynthesis II (lysine-containing)|g__Bacteroides.s__Bacteroides_fragilis	0	0	0	0	15.7718	0	19.1207	0	0	0	0	0	0	0	0	0	0	0	0	0	0	0	0	0	0	0	0	0	0	0	0	0	0	0	0	0
PWY-6386: UDP-N-acetylmuramoyl-pentapeptide biosynthesis II (lysine-containing)|g__Bacteroides.s__Bacteroides_pyogenes	0	0	0	0	0	0	0	0	0	0	0	0	0	0	0	0	0	0	0	0	0	0	0	36.334	0	0	0	0	0	0	0	0	0	0	0	0
PWY-6386: UDP-N-acetylmuramoyl-pentapeptide biosynthesis II (lysine-containing)|g__Bacteroides.s__Bacteroides_sp_3_2_5	0	0	0	0	51.8879	0	0	0	0	0	0	0	0	0	0	0	0	0	0	0	0	0	0	0	0	0	0	0	0	0	0	0	0	0	0	0
PWY-6386: UDP-N-acetylmuramoyl-pentapeptide biosynthesis II (lysine-containing)|g__Bifidobacterium.s__Bifidobacterium_dentium	0	0	0	0	0	0	0	0	0	0	0	0	0	0	0	0	0	0	0	0	0	0	0	0	0	0	4.40626	0	0	0	0	0	0	0	0	0
PWY-6386: UDP-N-acetylmuramoyl-pentapeptide biosynthesis II (lysine-containing)|g__Citrobacter.s__Citrobacter_freundii	0	0	0	0	0	0	0	0	0	0	0	0	0	0	0	0	0	0	0	0	0	0	0	0	0	0	0	0	0	0	0	0	0	0	0.603101	0
PWY-6386: UDP-N-acetylmuramoyl-pentapeptide biosynthesis II (lysine-containing)|g__Clostridiales_Family_XI_Incertae_Sedis_noname.s__Clostridiales_bacterium_BV3C26	0	0	0	0	0	0	0	0	0	0	0	0	0	0	0	0	0	0	0	0	0	0	0	81.1347	0	0	0	0.377786	0	0	0	75.8786	0	0	0	0
PWY-6386: UDP-N-acetylmuramoyl-pentapeptide biosynthesis II (lysine-containing)|g__Corynebacterium.s__Corynebacterium_amycolatum	0	0	0	0	0	0	0	0	0	0	0	0	0	0	0	0	0	15.2175	0	0	0	1.5587	0	0	0	0	0	0	0	0	0	0	0	0.930954	0	0
PWY-6386: UDP-N-acetylmuramoyl-pentapeptide biosynthesis II (lysine-containing)|g__Corynebacterium.s__Corynebacterium_aurimucosum	0	0	0	0	0	0	0	0	0	0	0	0	0	0	0	0	0.304874	0	0	0	0	0	0	0	0	0	0	0	0	0	0	0	0	0	0	0
PWY-6386: UDP-N-acetylmuramoyl-pentapeptide biosynthesis II (lysine-containing)|g__Corynebacterium.s__Corynebacterium_resistens	0	0	0	0	0	0	0	0	0	0	0	0	0	0	0	0.666508	0	0	0	0	0	0	0	0	0	0	0	0	0	0	0	0	0	0	0	0
PWY-6386: UDP-N-acetylmuramoyl-pentapeptide biosynthesis II (lysine-containing)|g__Corynebacterium.s__Corynebacterium_sp_HFH0082	0	0	0	0	0	0	0	0	0	0	0	0	0	0	0	0	0	17.7993	0	0	0	0	0	0	0	0	0	0	0	0	0	0	0	0	0	0
PWY-6386: UDP-N-acetylmuramoyl-pentapeptide biosynthesis II (lysine-containing)|g__Corynebacterium.s__Corynebacterium_striatum	0	0	0	0	23.1652	34.5724	1.38136	9.72987	0	0	0	0	0	54.5702	0	0	0	0	0	0	0	0.916782	0	0	0	0	0	0	0	666.891	0	85.4319	0	13.0501	0	0
PWY-6386: UDP-N-acetylmuramoyl-pentapeptide biosynthesis II (lysine-containing)|g__Dermabacter.s__Dermabacter_sp_HFH0086	0	0	0	0	0	0	1.10442	0	0	0	0	0	0	0	0	0	0.561452	0	0	0	0	0	0	0	0	0	0	0	0	0	0	0	0	0	0	0
PWY-6386: UDP-N-acetylmuramoyl-pentapeptide biosynthesis II (lysine-containing)|g__Dialister.s__Dialister_micraerophilus	0	0	0	0	0	0	0	0	0	0	0	0	0	0	0	0	0	0	0	24.8759	10.9544	0	0	0	0	0	0	0	0	0	0	0	0	0	0	0
PWY-6386: UDP-N-acetylmuramoyl-pentapeptide biosynthesis II (lysine-containing)|g__Eikenella.s__Eikenella_corrodens	0	0	0	0	0	0	0	0	0	0	0	0	0	0	0	0	0	0	0	0	0	0	0	0	0	0	0	0	0	0	0	2.68495	0	0	0	0
PWY-6386: UDP-N-acetylmuramoyl-pentapeptide biosynthesis II (lysine-containing)|g__Enterococcus.s__Enterococcus_faecalis	0	0	0	0	49.8122	0	19.2764	0	0	0	0	0	0	0	0	0	0	4.96143	0	0	0.631265	0	0	0	0	0	0	0	0	0	0	0	0	0	4.78724	0
PWY-6386: UDP-N-acetylmuramoyl-pentapeptide biosynthesis II (lysine-containing)|g__Escherichia.s__Escherichia_coli	0	0	0	0	0	0	0	0	0	0	0	0	0	0	0	0	0	0	0	0	0	0	0	0	0	0	0	0	0	0	0	0.560361	0	0	0	0
PWY-6386: UDP-N-acetylmuramoyl-pentapeptide biosynthesis II (lysine-containing)|g__Finegoldia.s__Finegoldia_magna	0	0	0	0	184.527	0	55.7863	3.37144	4.94941	0	0	3.42646	288.036	103.491	0	34.0069	99.3371	37.1784	1.7684	88.2366	80.278	0.659267	0	310.226	298.879	209.387	0	41.9003	0	0	0	1.63441	0	0	348.758	0
PWY-6386: UDP-N-acetylmuramoyl-pentapeptide biosynthesis II (lysine-containing)|g__Fusobacterium.s__Fusobacterium_nucleatum	0	0	0	0	0	0	0	0.788903	0.443534	0	0	0	0	0	0	0	0	0	0	0	0	0	0	0	0	0	0	0	0	0	0	0	0.785129	0	0	0
PWY-6386: UDP-N-acetylmuramoyl-pentapeptide biosynthesis II (lysine-containing)|g__Gemella.s__Gemella_morbillorum	0	0	0	0	0	0	0	0	0	0	0	0	0	0	0	0	0	0	0	0	0	0	0	0	0	0	0	0	0	0	0	40.1853	0	0	0	0
PWY-6386: UDP-N-acetylmuramoyl-pentapeptide biosynthesis II (lysine-containing)|g__Granulicatella.s__Granulicatella_adiacens	0	0	0	0	0	0	0.524452	0	0	0	0	0	0	0	0	0	0	0	0	0	0	0	0	0	0	0	0	0	0	0	0	0	0	0	0	0
PWY-6386: UDP-N-acetylmuramoyl-pentapeptide biosynthesis II (lysine-containing)|g__Haemophilus.s__Haemophilus_parainfluenzae	0	0	0	0	0	0	0	3.40878	0	0	0	0	0	0	0	0	0	0	1.25971	0	0	0	0	0	0	0	0	0	0	0	0	0	0	0	0	0
PWY-6386: UDP-N-acetylmuramoyl-pentapeptide biosynthesis II (lysine-containing)|g__Helcococcus.s__Helcococcus_kunzii	0	0	0	0	0	0	0	7.94268	12.9033	0	0	9.06394	62.3917	0	0	9.34445	0	0	0	0	0	0	0	0	0	48.6712	0	5.42583	0	0	0	9.3575	0.175031	0	0	0
PWY-6386: UDP-N-acetylmuramoyl-pentapeptide biosynthesis II (lysine-containing)|g__Lactobacillus.s__Lactobacillus_gasseri	0	0	0	0	0	0	0	0	0	0	0	0	0	0	0	0	0	0	0	141.314	1.50244	0	0	0	0	0	0	0	0	0	0	0	0	0	0	0
PWY-6386: UDP-N-acetylmuramoyl-pentapeptide biosynthesis II (lysine-containing)|g__Parvimonas.s__Parvimonas_micra	0	0	0	0	0	0	0	0	0	0	0	0	0	0	0	0	0	27.6744	0	0	0	0	0	0	0	0	0	0	0	0	0	199.594	0	0	0	0
PWY-6386: UDP-N-acetylmuramoyl-pentapeptide biosynthesis II (lysine-containing)|g__Peptoniphilus.s__Peptoniphilus_harei	0	0	0	0	886.601	0	46.614	0	0.541957	0	0	0	0	0	0	42.7811	73.5987	10.73	0	4.58708	3.22752	0	0	6.70978	0	0	0	13.637	0	0	0	0.440671	0	0	273.519	0
PWY-6386: UDP-N-acetylmuramoyl-pentapeptide biosynthesis II (lysine-containing)|g__Peptoniphilus.s__Peptoniphilus_lacrimalis	0	0	0	0	0	0	0	0	0	0	0	0	0	0	0	0	0	0	0	0	0	0	0	3.33705	0	0	0	0	0	0	0	0	0	0	0	0
PWY-6386: UDP-N-acetylmuramoyl-pentapeptide biosynthesis II (lysine-containing)|g__Peptoniphilus.s__Peptoniphilus_sp_oral_taxon_375	0	0	0	0	0	0	1.97506	0	0	0	0	0	6.77319	0	0	0	0	0	0	0	0	0	0	0	0	2.02946	0	0	0	0	0	11.068	0	0	0	0
PWY-6386: UDP-N-acetylmuramoyl-pentapeptide biosynthesis II (lysine-containing)|g__Peptostreptococcus.s__Peptostreptococcus_anaerobius	0	0	0	0	0	0	0	3.99447	0.794521	0	0	0	0	0	0	0	0	0	0	0	0	0	0	0	0	0	0	14.5226	0	0	0	18.0049	10.4004	0	0	0
PWY-6386: UDP-N-acetylmuramoyl-pentapeptide biosynthesis II (lysine-containing)|g__Porphyromonas.s__Porphyromonas_asaccharolytica	0	0	0	0	0	0	0	0	0	0	0	0	0	0	0	0	0	0	0	0	0	0	0	1.79941	0	0	0	0.608145	0	0	0	4.87303	0	0	0	0
PWY-6386: UDP-N-acetylmuramoyl-pentapeptide biosynthesis II (lysine-containing)|g__Prevotella.s__Prevotella_bergensis	0	0	0	0	0	0	0	0	0	0	0	0	0	0	0	0	0	0	0	0	0	0	0	0.418214	0	0	0	1.28375	0	0	0	0	0.495874	0	0	0
PWY-6386: UDP-N-acetylmuramoyl-pentapeptide biosynthesis II (lysine-containing)|g__Prevotella.s__Prevotella_buccalis	0	0	0	0	0	0	90.452	0	0	0	0	0	0	0	0	0	0	0	0	0	0	0	0	0	0	0	0	2.35028	0	0	0	0	0	0	0	0
PWY-6386: UDP-N-acetylmuramoyl-pentapeptide biosynthesis II (lysine-containing)|g__Proteus.s__Proteus_mirabilis	0	0	0	0	0	0	0	0	0	0	0	0	0	0	0	0	0	0	0	0	0.580681	0	0	0	0	0	0	0	0	0	0	0	0	0	0	0
PWY-6386: UDP-N-acetylmuramoyl-pentapeptide biosynthesis II (lysine-containing)|g__Staphylococcus.s__Staphylococcus_aureus	0.186202	0.473134	2.5864	40.7543	0	0	0.40493	149.707	32.7488	11.7728	0	0	13.891	0	669.645	0.0869761	32.327	174.869	0	0	0	0.719962	0	0	0	15.4154	0	0	0	0	0	5.79684	0	0	0	0
PWY-6386: UDP-N-acetylmuramoyl-pentapeptide biosynthesis II (lysine-containing)|g__Staphylococcus.s__Staphylococcus_epidermidis	0	0	0	0	0	0	0	0	0	0	0	0	0	0	0	0	0	3.41962	0	0	0	0	0	0	0	0	0	0	0	0	0	0	0	2.5004	0	0
PWY-6386: UDP-N-acetylmuramoyl-pentapeptide biosynthesis II (lysine-containing)|g__Staphylococcus.s__Staphylococcus_haemolyticus	0	0	0	0	0	0	0	0	0	0	0	0	0	0	0	0	0	0.438368	0	0	0	0	0	0	0	0	0	0	0	0	0	0	0	1.54599	0	0
PWY-6386: UDP-N-acetylmuramoyl-pentapeptide biosynthesis II (lysine-containing)|g__Staphylococcus.s__Staphylococcus_pettenkoferi	0	0	0	0	0	0	0	0	0	0	0	0	0	0	0	0	0	0	0	0	0	0	0	0	0	0	0	0	13.1079	0	0	0	0	0	0	0
PWY-6386: UDP-N-acetylmuramoyl-pentapeptide biosynthesis II (lysine-containing)|g__Staphylococcus.s__Staphylococcus_simulans	0	0	0	0	0	0	0	0	0	0	0	0	0	0	0	0	0	0	0	0	0	0	0	0	14.1474	0	0	0	0	0	0	0	0	0	0	0
PWY-6386: UDP-N-acetylmuramoyl-pentapeptide biosynthesis II (lysine-containing)|g__Streptococcus.s__Streptococcus_agalactiae	0	0.324968	0	0	0	0	0	44.2981	8.50192	0	0	0	0	0	0	1.77909	525.503	0	0.558632	257.708	97.2357	0	0	27.4627	0	0	69.4602	399.246	0	0	0	0	0	0	0	0
PWY-6386: UDP-N-acetylmuramoyl-pentapeptide biosynthesis II (lysine-containing)|g__Streptococcus.s__Streptococcus_mitis_oralis_pneumoniae	0	0	0	0	0	0	8.54827	0	0	0	0	0	0	0	0	0	0	0	0	0	0	0	0	0	0	0	0	0	0	0	0	0	0	0	0	0
PWY-6386: UDP-N-acetylmuramoyl-pentapeptide biosynthesis II (lysine-containing)|g__Veillonella.s__Veillonella_parvula	0	0	0	0	0	0	42.6698	0	0	0	0	0	0	0	0	0	0	0	0	0	0	0	0	0	0	0	0	0	0	0	0	0	0	0	0	0
PWY-6386: UDP-N-acetylmuramoyl-pentapeptide biosynthesis II (lysine-containing)|unclassified	0	0	0	0	0	0	51.6438	0	1.98703	0	0	0	178.032	0	0	35.5554	17.2892	63.3735	0	45.7337	75.3724	0	0	5.52673	445.211	208.257	0	199.078	0	0	0	188.389	0	0	598.369	0
PWY-6387: UDP-N-acetylmuramoyl-pentapeptide biosynthesis I (meso-diaminopimelate containing)	0.244174	1.41938	6.32802	0.297775	1269.81	32.8576	487.136	88.3119	65.3686	8.87371	0	27.0203	570.695	297.352	0	358.728	497.698	656.285	10.2735	785.111	733.488	5.97691	0	718.309	926.923	510.468	22.0069	602.276	13.6085	664.236	0	840.856	656.694	20.2852	1766.5	0
PWY-6387: UDP-N-acetylmuramoyl-pentapeptide biosynthesis I (meso-diaminopimelate containing)|g__Actinobaculum.s__Actinobaculum_schaalii	0	0	0	0	0	0	0	0	0.353358	0	0	0	0	0	0	0	0	0	0	0	0	0	0	0	0	0	0	0	0	0	0	13.3949	0	0	0	0
PWY-6387: UDP-N-acetylmuramoyl-pentapeptide biosynthesis I (meso-diaminopimelate containing)|g__Actinomyces.s__Actinomyces_europaeus	0	0	0	0	0	0	0	0	0	0	0	0	0	0	0	0	0	1.13774	0	0	0	0	0	0	9.37569	0	0	0	0	0	0	1.16873	0	0	0	0
PWY-6387: UDP-N-acetylmuramoyl-pentapeptide biosynthesis I (meso-diaminopimelate containing)|g__Actinomyces.s__Actinomyces_neuii	0	0	0	0	0	0	0	0	0	0	0	0	0	0	0	0	0	0	0	0	0	0	0	0	1.74044	0	0	0	0	0	0	0	0	0	0	0
PWY-6387: UDP-N-acetylmuramoyl-pentapeptide biosynthesis I (meso-diaminopimelate containing)|g__Anaerococcus.s__Anaerococcus_hydrogenalis	0	0	0	0	0	0	0	0	0	0	0	0	0	0	0	54.6197	0	0	0.609068	14.5169	22.0749	0	0	0	0	0	0	0	0	0	0	0	0	0	0	0
PWY-6387: UDP-N-acetylmuramoyl-pentapeptide biosynthesis I (meso-diaminopimelate containing)|g__Anaerococcus.s__Anaerococcus_lactolyticus	0	0	0	0	0	0	0	0	0	0	0	0	2.35382	0	0	1.48837	0	0	0	191.244	353.413	0	0	11.154	0	2.15658	0	0	0	0	0	2.08008	2.72234	0	0	0
PWY-6387: UDP-N-acetylmuramoyl-pentapeptide biosynthesis I (meso-diaminopimelate containing)|g__Anaerococcus.s__Anaerococcus_obesiensis	0	0	0	0	0	0	43.9915	0	5.32127	0	0	0	0	0	0	0	0	175.844	1.08709	0.448223	9.70815	0.232292	0	4.39787	42.089	4.20522	0	8.32073	0	0	0	42.8621	0.304633	0	0	0
PWY-6387: UDP-N-acetylmuramoyl-pentapeptide biosynthesis I (meso-diaminopimelate containing)|g__Anaerococcus.s__Anaerococcus_prevotii	0	0	0	0	0	0	0	0	0	0	0	0	0	0	0	0	9.40614	0	0	0	0	0	0	0	1.87604	0	0	0	0	0	0	48.2164	0	0	0	0
PWY-6387: UDP-N-acetylmuramoyl-pentapeptide biosynthesis I (meso-diaminopimelate containing)|g__Anaerococcus.s__Anaerococcus_tetradius	0	0	0	0	0	0	0	0	0	0	0	0	0	18.4455	0	0	0	0	0	0	0	0	0	0	0	0	0	0	0	0	0	0	0	0	0	0
PWY-6387: UDP-N-acetylmuramoyl-pentapeptide biosynthesis I (meso-diaminopimelate containing)|g__Anaerococcus.s__Anaerococcus_vaginalis	0	0	0	0	0	0	20.938	0	4.30155	0	0	0	0	0	0	0	0	107.174	0.648256	0	6.70001	0	0	4.02096	42.006	0	0	7.6879	0	0	0	16.6243	0	0	0	0
PWY-6387: UDP-N-acetylmuramoyl-pentapeptide biosynthesis I (meso-diaminopimelate containing)|g__Atopobium.s__Atopobium_parvulum	0	0	0	0	0	0	13.8374	0	0	0	0	0	0	18.1953	0	0	0	0	0	0	0	0	0	0	0	0	0	0	0	0.677007	0	0	0	0	0	0
PWY-6387: UDP-N-acetylmuramoyl-pentapeptide biosynthesis I (meso-diaminopimelate containing)|g__Bacteroides.s__Bacteroides_fragilis	0	0	0	0	18.1843	0	20.7829	0	0	0	0	0	0	0	0	0	0	0	0	0	0	0	0	0	0	0	0	0	0	0	0	0	0	0	0	0
PWY-6387: UDP-N-acetylmuramoyl-pentapeptide biosynthesis I (meso-diaminopimelate containing)|g__Bacteroides.s__Bacteroides_pyogenes	0	0	0	0	0	0	0	0	0	0	0	0	0	0	0	0	0	0	0	0	0	0	0	36.3191	0	0	0	0	0	0	0	0	0	0	0	0
PWY-6387: UDP-N-acetylmuramoyl-pentapeptide biosynthesis I (meso-diaminopimelate containing)|g__Bacteroides.s__Bacteroides_sp_3_2_5	0	0	0	0	50.5797	0	0	0	0	0	0	0	0	0	0	0	0	0	0	0	0	0	0	0	0	0	0	0	0	0	0	0	0	0	0	0
PWY-6387: UDP-N-acetylmuramoyl-pentapeptide biosynthesis I (meso-diaminopimelate containing)|g__Bifidobacterium.s__Bifidobacterium_dentium	0	0	0	0	0	0	0	0	0	0	0	0	0	0	0	0	0	0	0	0	0	0	0	0	0	0	4.88727	0	0	0	0	0	0	0	0	0
PWY-6387: UDP-N-acetylmuramoyl-pentapeptide biosynthesis I (meso-diaminopimelate containing)|g__Citrobacter.s__Citrobacter_freundii	0	0	0	0	0	0	0	0	0	0	0	0	0	0	0	0	0	0	0	0	0	0	0	0	0	0	0	0	0	0	0	0	0	0	0.613854	0
PWY-6387: UDP-N-acetylmuramoyl-pentapeptide biosynthesis I (meso-diaminopimelate containing)|g__Clostridiales_Family_XI_Incertae_Sedis_noname.s__Clostridiales_bacterium_BV3C26	0	0	0	0	0	0	0	0	0	0	0	0	0	0	0	0	0	0	0	0	0	0	0	80.7953	0	0	0	0.339066	0	0	0	74.5733	0	0	0	0
PWY-6387: UDP-N-acetylmuramoyl-pentapeptide biosynthesis I (meso-diaminopimelate containing)|g__Corynebacterium.s__Corynebacterium_amycolatum	0	0	0	0	0	0	0	0	0	0	0	0	0	0	0	0	0	13.4466	0	0	0	1.52546	0	0	0	0	0	0	0	0	0	0	0	0.827015	0	0
PWY-6387: UDP-N-acetylmuramoyl-pentapeptide biosynthesis I (meso-diaminopimelate containing)|g__Corynebacterium.s__Corynebacterium_aurimucosum	0	0	0	0	0	0	0	0	0	0	0	0	0	0	0	0	0.254942	0	0	0	0	0	0	0	0	0	0	0	0	0	0	0	0	0	0	0
PWY-6387: UDP-N-acetylmuramoyl-pentapeptide biosynthesis I (meso-diaminopimelate containing)|g__Corynebacterium.s__Corynebacterium_resistens	0	0	0	0	0	0	0	0	0	0	0	0	0	0	0	0.651127	0	0	0	0	0	0	0	0	0	0	0	0	0	0	0	0	0	0	0	0
PWY-6387: UDP-N-acetylmuramoyl-pentapeptide biosynthesis I (meso-diaminopimelate containing)|g__Corynebacterium.s__Corynebacterium_sp_HFH0082	0	0	0	0	0	0	0	0	0	0	0	0	0	0	0	0	0	16.6839	0	0	0	0	0	0	0	0	0	0	0	0	0	0	0	0	0	0
PWY-6387: UDP-N-acetylmuramoyl-pentapeptide biosynthesis I (meso-diaminopimelate containing)|g__Corynebacterium.s__Corynebacterium_striatum	0	0	0	0	22.6934	28.6653	1.35553	8.87528	0	0	0	0	0	52.6701	0	0	0	0	0	0	0	0.885774	0	0	0	0	0	0	0	658.801	0	84.1178	0	11.7282	0	0
PWY-6387: UDP-N-acetylmuramoyl-pentapeptide biosynthesis I (meso-diaminopimelate containing)|g__Dermabacter.s__Dermabacter_sp_HFH0086	0	0	0	0	0	0	1.0277	0	0	0	0	0	0	0	0	0	0.470897	0	0	0	0	0	0	0	0	0	0	0	0	0	0	0	0	0	0	0
PWY-6387: UDP-N-acetylmuramoyl-pentapeptide biosynthesis I (meso-diaminopimelate containing)|g__Dialister.s__Dialister_micraerophilus	0	0	0	0	0	0	0	0	0	0	0	0	0	0	0	0	0	0	0	24.9818	10.5968	0	0	0	0	0	0	0	0	0	0	0	0	0	0	0
PWY-6387: UDP-N-acetylmuramoyl-pentapeptide biosynthesis I (meso-diaminopimelate containing)|g__Eikenella.s__Eikenella_corrodens	0	0	0	0	0	0	0	0	0	0	0	0	0	0	0	0	0	0	0	0	0	0	0	0	0	0	0	0	0	0	0	2.57079	0	0	0	0
PWY-6387: UDP-N-acetylmuramoyl-pentapeptide biosynthesis I (meso-diaminopimelate containing)|g__Escherichia.s__Escherichia_coli	0	0	0	0	0	0	0	0	0	0	0	0	0	0	0	0	0	0	0	0.940963	0.477022	0	0	0	0	0	0	0	0	0	0	0.653756	0	0	0	0
PWY-6387: UDP-N-acetylmuramoyl-pentapeptide biosynthesis I (meso-diaminopimelate containing)|g__Finegoldia.s__Finegoldia_magna	0	0	0	0	177.521	0	54.3132	3.13974	4.88542	0	0	3.4018	286.365	92.5637	0	33.9614	97.0653	36.5096	1.79604	86.6339	78.0325	0.645407	0	293.081	290.364	200.161	0	40.3181	0	0	0	1.57982	0	0	348.353	0
PWY-6387: UDP-N-acetylmuramoyl-pentapeptide biosynthesis I (meso-diaminopimelate containing)|g__Fusobacterium.s__Fusobacterium_nucleatum	0	0	0	0	0	0	0	2.65336	1.83492	0	0	0	0	0	0	0	0	0	0	0	0	0	0	0	0	0	0	0	0	0	0	0	1.49538	0	0	0
PWY-6387: UDP-N-acetylmuramoyl-pentapeptide biosynthesis I (meso-diaminopimelate containing)|g__Gemella.s__Gemella_morbillorum	0	0	0	0	0	0	0	0	0	0	0	0	0	0	0	0	0	0	0	0	0	0	0	0	0	0	0	0	0	0	0	39.7052	0	0	0	0
PWY-6387: UDP-N-acetylmuramoyl-pentapeptide biosynthesis I (meso-diaminopimelate containing)|g__Granulicatella.s__Granulicatella_adiacens	0	0	0	0	0	0	0.84102	0	0	0	0	0	0	0	0	0	0	0	0	0	0	0	0	0	0	0	0	0	0	0	0	0	0	0	0	0
PWY-6387: UDP-N-acetylmuramoyl-pentapeptide biosynthesis I (meso-diaminopimelate containing)|g__Haemophilus.s__Haemophilus_parainfluenzae	0	0	0	0	0	0	0	3.46516	0	0	0	0	0	0	0	0	0	0	1.21409	0	0	0	0	0	0	0	0	0	0	0	0	0	0	0	0	0
PWY-6387: UDP-N-acetylmuramoyl-pentapeptide biosynthesis I (meso-diaminopimelate containing)|g__Helcococcus.s__Helcococcus_kunzii	0	0	0	0	0	0	0	7.39802	12.3049	0	0	8.50847	59.9694	0	0	9.19877	0	0	0	0	0	0	0	0	0	45.1333	0	5.40408	0	0	0	9.29416	0.162521	0	0	0
PWY-6387: UDP-N-acetylmuramoyl-pentapeptide biosynthesis I (meso-diaminopimelate containing)|g__Lactobacillus.s__Lactobacillus_gasseri	0	0	0	0	0	0	0	0	0	0	0	0	0	0	0	0	0	0	0	139.837	1.35037	0	0	0	0	0	0	0	0	0	0	0	0	0	0	0
PWY-6387: UDP-N-acetylmuramoyl-pentapeptide biosynthesis I (meso-diaminopimelate containing)|g__Parvimonas.s__Parvimonas_micra	0	0	0	0	0	0	0	0	0	0	0	0	0	0	0	0	0	25.9439	0	0	0	0	0	0	0	0	0	0	0	0	0	188.351	0	0	0	0
PWY-6387: UDP-N-acetylmuramoyl-pentapeptide biosynthesis I (meso-diaminopimelate containing)|g__Peptoniphilus.s__Peptoniphilus_harei	0	0	0	0	879.345	0	46.4683	0	0.508609	0	0	0	0	0	0	76.2774	73.523	12.4025	0.571423	5.62599	5.35954	0.204498	0	7.19041	0.372746	0.669135	0	13.6091	0	0	0	0.308845	0	0	322.79	0
PWY-6387: UDP-N-acetylmuramoyl-pentapeptide biosynthesis I (meso-diaminopimelate containing)|g__Peptoniphilus.s__Peptoniphilus_lacrimalis	0	0	0	0	0	0	0	0	0	0	0	0	0	0	0	0	0	0	0	0	0	0	0	3.32634	0	0	0	0	0	0	0	0	0	0	0	0
PWY-6387: UDP-N-acetylmuramoyl-pentapeptide biosynthesis I (meso-diaminopimelate containing)|g__Peptoniphilus.s__Peptoniphilus_sp_oral_taxon_375	0	0	0	0	0	0	1.82908	0	0	0	0	0	5.8119	0	0	0	0	0	0	0	0	0	0	0	0	1.69813	0	0	0	0	0	11.0676	0	0	0	0
PWY-6387: UDP-N-acetylmuramoyl-pentapeptide biosynthesis I (meso-diaminopimelate containing)|g__Peptostreptococcus.s__Peptostreptococcus_anaerobius	0	0	0	0	0	0	0	3.75027	0.790554	0	0	0	0	0	0	0	0	0	0	0	0	0	0	0	0	0	0	14.2627	0	0	0	17.5931	9.79494	0	0	0
PWY-6387: UDP-N-acetylmuramoyl-pentapeptide biosynthesis I (meso-diaminopimelate containing)|g__Porphyromonas.s__Porphyromonas_asaccharolytica	0	0	0	0	0	0	0	0	0	0	0	0	0	0	0	0	0	0	0	0	0	0	0	1.47926	0	0	0	0.554742	0	0	0	4.58739	0	0	0	0
PWY-6387: UDP-N-acetylmuramoyl-pentapeptide biosynthesis I (meso-diaminopimelate containing)|g__Prevotella.s__Prevotella_bergensis	0	0	0	0	0	0	0	0	0	0	0	0	0	0	0	0	0	0	0	0	0	0	0	0.303922	0	0	0	1.19573	0	0	0	0	0.473212	0	0	0
PWY-6387: UDP-N-acetylmuramoyl-pentapeptide biosynthesis I (meso-diaminopimelate containing)|g__Prevotella.s__Prevotella_buccalis	0	0	0	0	0	0	89.7789	0	0	0	0	0	0	0	0	0	0	0	0	0	0	0	0	0	0	0	0	2.22607	0	0	0	0	0	0	0	0
PWY-6387: UDP-N-acetylmuramoyl-pentapeptide biosynthesis I (meso-diaminopimelate containing)|g__Proteus.s__Proteus_mirabilis	0	0	0	0	0	0	0	0	0	0	0	0	0	0	0	0	0	0	0	0	0.512811	0	0	0	0	0	0	0	0	0	0	0	0	0	0	0
PWY-6387: UDP-N-acetylmuramoyl-pentapeptide biosynthesis I (meso-diaminopimelate containing)|g__Staphylococcus.s__Staphylococcus_aureus	0	0	0	0	0	0	0	0	0	0	0	0	0	0	0	0	0	16.5107	0	0	0	0	0	0	0	0	0	0	0	0	0	0	0	0	0	0
PWY-6387: UDP-N-acetylmuramoyl-pentapeptide biosynthesis I (meso-diaminopimelate containing)|g__Staphylococcus.s__Staphylococcus_epidermidis	0	0	0	0	0	0	0	0	0	0	0	0	0	0	0	0	0	2.97729	0	0	0	0	0	0	0	0	0	0	0	0	0	0	0	1.96651	0	0
PWY-6387: UDP-N-acetylmuramoyl-pentapeptide biosynthesis I (meso-diaminopimelate containing)|g__Staphylococcus.s__Staphylococcus_haemolyticus	0	0	0	0	0	0	0	0	0	0	0	0	0	0	0	0	0	0	0	0	0	0	0	0	0	0	0	0	0	0	0	0	0	1.33553	0	0
PWY-6387: UDP-N-acetylmuramoyl-pentapeptide biosynthesis I (meso-diaminopimelate containing)|g__Staphylococcus.s__Staphylococcus_pettenkoferi	0	0	0	0	0	0	0	0	0	0	0	0	0	0	0	0	0	0	0	0	0	0	0	0	0	0	0	0	12.3358	0	0	0	0	0	0	0
PWY-6387: UDP-N-acetylmuramoyl-pentapeptide biosynthesis I (meso-diaminopimelate containing)|g__Staphylococcus.s__Staphylococcus_simulans	0	0	0	0	0	0	0	0	0	0	0	0	0	0	0	0	0	0	0	0	0	0	0	0	13.727	0	0	0	0	0	0	0	0	0	0	0
PWY-6387: UDP-N-acetylmuramoyl-pentapeptide biosynthesis I (meso-diaminopimelate containing)|g__Streptococcus.s__Streptococcus_dysgalactiae	0	0	0	0	0	0	0	0	0	0	0	0	0	0	0	172.722	0	0	0	0	0	0.313001	0	0	0	0	0	0	0	0	0	0	632.678	0	0	0
PWY-6387: UDP-N-acetylmuramoyl-pentapeptide biosynthesis I (meso-diaminopimelate containing)|g__Streptococcus.s__Streptococcus_mitis_oralis_pneumoniae	0	0	0	0	0	0	7.97345	0	0	0	0	0	0	0	0	0	0	0	0	0	0	0	0	0	0	0	0	0	0	0	0	0	0	0	0	0
PWY-6387: UDP-N-acetylmuramoyl-pentapeptide biosynthesis I (meso-diaminopimelate containing)|g__Veillonella.s__Veillonella_parvula	0	0	0	0	0	0	42.3076	0	0	0	0	0	0	0	0	0	0	0	0	0	0	0	0	0	0	0	0	0	0	0	0	0	0	0	0	0
PWY-6387: UDP-N-acetylmuramoyl-pentapeptide biosynthesis I (meso-diaminopimelate containing)|unclassified	0	0	0	0	15.8452	0	41.9356	0	0	0	0	0	164.441	0	0	35.121	13.5585	61.7927	0	43.6171	72.4389	0	0	4.80333	400.751	195.663	0	193.258	0	0	0	180.778	1.15404	0	702.852	0
PWY-6471: peptidoglycan biosynthesis IV (Enterococcus faecium)	0.255888	1.22637	5.18101	0	0.356049	0	169.854	55.6711	41.0497	6.14998	0	0	48.1919	0	0	10.5745	135.792	325.478	0.930738	8.42317	6.71152	2.95733	0	14.0701	0	47.5379	0	6.94028	0	4.12901	0	49.8187	0	3.18283	9.06415	0
PWY-6507: 4-deoxy-L-threo-hex-4-enopyranuronate degradation	0	0	0	0	0	0	0	0	0	0	0	0	0	0	0	13.195	0	0	0.553649	1.93483	2.67611	0	0	18.7928	0	0	0	0	0	0	0	1.909	1.1493	0	4.87115	0
PWY-6507: 4-deoxy-L-threo-hex-4-enopyranuronate degradation|g__Citrobacter.s__Citrobacter_freundii	0	0	0	0	0	0	0	0	0	0	0	0	0	0	0	0	0	0	0	0	0	0	0	0	0	0	0	0	0	0	0	0	0	0	1.82659	0
PWY-6507: 4-deoxy-L-threo-hex-4-enopyranuronate degradation|g__Escherichia.s__Escherichia_coli	0	0	0	0	0	0	0	0	0	0	0	0	0	0	0	0.0665324	0	0	0	1.42465	0.561758	0	0	0.52217	0	0	0	0	0	0	0	0.722297	0	0	0	0
PWY-6519: 8-amino-7-oxononanoate biosynthesis I	0	0	0	0	0	0	0	14.7147	0	0	0	0	0	0	0	0.222731	0	0	1.39022	2.99934	4.53578	0	0	3.73175	0	0	0	5.27714	0	0	0	5.81703	3.27875	0	2.17185	0
PWY-6519: 8-amino-7-oxononanoate biosynthesis I|g__Citrobacter.s__Citrobacter_freundii	0	0	0	0	0	0	0	0	0	0	0	0	0	0	0	0	0	0	0	0	0	0	0	0	0	0	0	0	0	0	0	0	0	0	1.4939	0
PWY-6519: 8-amino-7-oxononanoate biosynthesis I|g__Escherichia.s__Escherichia_coli	0	0	0	0	0	0	0	0	0	0	0	0	0	0	0	0	0	0	0	1.59816	0.991696	0	0	0.559447	0	0	0	0	0	0	0	0.55513	0	0	0	0
PWY-6519: 8-amino-7-oxononanoate biosynthesis I|g__Haemophilus.s__Haemophilus_parainfluenzae	0	0	0	0	0	0	0	0	0	0	0	0	0	0	0	0	0	0	1.21449	0	0	0	0	0	0	0	0	0	0	0	0	0	0	0	0	0
PWY-6527: stachyose degradation	0	0	4.28697	0	109.101	0	93.6388	0	0	0	0	0	0	0	0	15.3376	0	0	0	0	1.81534	0	0	1.69359	0	0	0	5.20701	0	0	0	1.47729	0	0	3.82624	0
PWY-6527: stachyose degradation|g__Citrobacter.s__Citrobacter_freundii	0	0	0	0	0	0	0	0	0	0	0	0	0	0	0	0	0	0	0	0	0	0	0	0	0	0	0	0	0	0	0	0	0	0	0.714036	0
PWY-6527: stachyose degradation|g__Escherichia.s__Escherichia_coli	0	0	0	0	0	0	0	0	0	0	0	0	0	0	0	0	0	0	0	0	0	0	0	0.426266	0	0	0	0	0	0	0	0.397745	0	0	0	0
PWY-6545: pyrimidine deoxyribonucleotides de novo biosynthesis III	0	1.5501	0	0	59.2057	38.2156	158.812	46.6369	31.1848	0	0	0	37.8997	330.754	0	203.59	372.303	308.121	6.4197	432.885	438.92	6.46434	0	233.797	747.941	44.6074	0	477.745	6.63947	783.087	0	325.168	6.28595	18.1348	6.49001	0
PWY-6545: pyrimidine deoxyribonucleotides de novo biosynthesis III|g__Corynebacterium.s__Corynebacterium_amycolatum	0	0	0	0	0	0	0	0	0	0	0	0	0	0	0	0	0	16.6438	0	0	0	1.70373	0	0	0	0	0	0	0	0	0	0	0	0	0	0
PWY-6545: pyrimidine deoxyribonucleotides de novo biosynthesis III|g__Corynebacterium.s__Corynebacterium_resistens	0	0	0	0	0	0	0	0	0	0	0	0	0	0	0	0.725467	0	0	0	0	0	0	0	0	0	0	0	0	0	0	0	0	0	0	0	0
PWY-6545: pyrimidine deoxyribonucleotides de novo biosynthesis III|g__Corynebacterium.s__Corynebacterium_sp_HFH0082	0	0	0	0	0	0	0	0	0	0	0	0	0	0	0	0	0	38.0313	0	0	0	0	0	0	0	0	0	0	0	0	0	0	0	0	0	0
PWY-6545: pyrimidine deoxyribonucleotides de novo biosynthesis III|g__Corynebacterium.s__Corynebacterium_striatum	0	0	0	0	26.0124	36.2452	0.638327	11.575	0	0	0	0	0	0	0	0	0	0	0	0	0	0.858022	0	0	0	0	0	0	0	651.21	0	86.7259	0	14.1369	0	0
PWY-6545: pyrimidine deoxyribonucleotides de novo biosynthesis III|g__Dermabacter.s__Dermabacter_sp_HFH0086	0	0	0	0	0	0	1.56413	0	0	0	0	0	0	0	0	0	13.4051	5.80235	0	0	0	0	0	0	8.59025	0	0	0	0	0	0	0	0	0	0	0
PWY-6545: pyrimidine deoxyribonucleotides de novo biosynthesis III|g__Haemophilus.s__Haemophilus_parainfluenzae	0	0	0	0	0	0	0	0	0	0	0	0	0	0	0	0	0	0	1.64404	0	0	0	0	0	0	0	0	0	0	0	0	0	0	0	0	0
PWY-6545: pyrimidine deoxyribonucleotides de novo biosynthesis III|unclassified	0	0	0	0	0	0	11.2167	0	6.01261	0	0	0	0	0	0	3.77922	6.96005	34.2956	0	62.5833	111.293	0	0	0	244.106	0	0	9.78375	0	0	0	65.9077	0	0	0	0
PWY-6549: L-glutamine biosynthesis III	0	0	0	0	0	0	14.0503	0	0	0	0	0	0	0	0	1.51142	4.08701	0	0	0	0	0	0	0	95.4468	0	0	0	0	0	0	6.55457	0	0	0	0
PWY-6549: L-glutamine biosynthesis III|unclassified	0	0	0	0	0	0	0	0	0	0	0	0	0	0	0	1.49495	3.16307	0	0	0	0	0	0	0	46.5228	0	0	0	0	0	0	0	0	0	0	0
PWY-6558: heparan sulfate biosynthesis (late stages)	0.868133	0	0	0	0	0	0	0	0	0	0	0	0	0	0	0	0	0	0	0	0	0	0	0	0	0	0	0	0	0	0	0	0	0	0	0
PWY-6558: heparan sulfate biosynthesis (late stages)|unclassified	0.868133	0	0	0	0	0	0	0	0	0	0	0	0	0	0	0	0	0	0	0	0	0	0	0	0	0	0	0	0	0	0	0	0	0	0	0
PWY-6588: pyruvate fermentation to acetone	0	0	0	0	0	0	8.88976	0	0	0	0	0	0	0	0	0	0	0	0	2.47541	2.17853	0	0	9.4823	0	0	0	2.98943	0	0	0	29.73	0	0	0	0
PWY-6590: superpathway of Clostridium acetobutylicum acidogenic fermentation	0	0	0	0	0	0	0	0	0	0	0	0	0	0	0	0	0	0	0	0	0	0	0	3.27792	0	0	0	3.37156	0	0	0	0	0	0	0	0
PWY-6595: superpathway of guanosine nucleotides degradation (plants)	0	0	0	0	0	0	209.182	0.635665	17.7471	0	0	0	29.1371	0	0	0.727408	0	391.16	3.17294	28.9369	64.9965	0.855251	0	34.1134	124.839	69.882	0	48.3056	0	0	0	116.425	2.3213	1.91206	0	0
PWY-6595: superpathway of guanosine nucleotides degradation (plants)|g__Anaerococcus.s__Anaerococcus_obesiensis	0	0	0	0	0	0	0.461397	0	0	0	0	0	0	0	0	0	0	0	0	0	4.55971	0	0	6.93933	19.8273	46.6478	0	0.35498	0	0	0	13.2622	1.11909	0	0	0
PWY-6595: superpathway of guanosine nucleotides degradation (plants)|g__Anaerococcus.s__Anaerococcus_vaginalis	0	0	0	0	0	0	54.8889	0	2.67641	0	0	0	0	0	0	0	0	156.439	0.490782	0.369933	8.81087	0.431555	0	3.86211	45.2749	0	0	11.9813	0	0	0	17.1912	0	0	0	0
PWY-6595: superpathway of guanosine nucleotides degradation (plants)|unclassified	0	0	0	0	0	0	0	0	0	0	0	0	29.1371	0	0	0	0	6.46997	0	3.73804	5.31291	0	0	0	0	19.7869	0	0	0	0	0	3.18001	0	0	0	0
PWY-6596: adenosine nucleotides degradation I	0	0	0	0	0	0	0	0	3.72192	0	0	0	0	0	0	0	0	0	0	0	0	1.03187	0	0	0	0	0	0	0	0	0	0	0	0	0	0
PWY-6606: guanosine nucleotides degradation II	0	0	0	0	0	0	232.501	0.875295	17.705	0	0	0	69.4292	0	0	0.583043	0	388.148	3.31017	107.498	98.8194	0.818487	0	180.39	130.762	85.1323	0	52.0267	0	0	0	120.597	6.37089	1.95295	0	0
PWY-6606: guanosine nucleotides degradation II|g__Anaerococcus.s__Anaerococcus_obesiensis	0	0	0	0	0	0	0.36955	0	0	0	0	0	0	0	0	0	0	0	0	0	4.38405	0	0	7.25609	16.8309	50.3077	0	0.287215	0	0	0	11.009	1.11558	0	0	0
PWY-6606: guanosine nucleotides degradation II|g__Anaerococcus.s__Anaerococcus_vaginalis	0	0	0	0	0	0	58.0545	0	2.26785	0	0	0	0	0	0	0	0	154.422	0.551985	0.323434	7.77201	0.415344	0	4.32417	48.7842	0	0	10.6776	0	0	0	19.4596	0	0	0	0
PWY-6606: guanosine nucleotides degradation II|unclassified	0	0	0	0	0	0	0	0	0	0	0	0	69.4292	0	0	0	0	5.65687	0	3.24539	4.82623	0	0	0	0	62.0908	0	0	0	0	0	3.60828	0	0	0	0
PWY-6608: guanosine nucleotides degradation III	0	0	5.30437	0	0	0	311.38	2.01288	21.7934	0	0	1.85668	194.64	0	0	0.583927	0	417.784	4.6181	489.401	463.135	0.982271	0	567.748	193.568	221.395	0	71.1098	0	0	0	183.312	13.2947	2.76037	0	0
PWY-6608: guanosine nucleotides degradation III|g__Anaerococcus.s__Anaerococcus_obesiensis	0	0	0	0	0	0	0.368881	0	0	0	0	0	0	0	0	0	0	0	0	1.3841	4.90421	0	0	5.9625	15.4175	67.7313	0	0.288853	0	0	0	10.1758	1.21412	0	0	0
PWY-6608: guanosine nucleotides degradation III|g__Anaerococcus.s__Anaerococcus_sp_PH9	0	0	0	0	0	0	0	0	0	0	0	0	0	0	0	0	0	0	0	216.249	153.961	0	0	403.013	0	0	0	0	0	0	0	0	0	0	0	0
PWY-6608: guanosine nucleotides degradation III|g__Anaerococcus.s__Anaerococcus_vaginalis	0	0	0	0	0	0	66.8738	0	2.1801	0	0	0	0	0	0	0	0	148.316	0.760252	0.331214	6.35415	0.276518	0	5.10355	59.5403	0	0	9.61278	0	0	0	48.581	0	0	0	0
PWY-6608: guanosine nucleotides degradation III|g__Escherichia.s__Escherichia_coli	0	0	0	0	0	0	0	0	0	0	0	0	0	0	0	0	0	0	0	2.79883	1.60809	0	0	0	0	0	0	0	0	0	0	0.50804	0	0	0	0
PWY-6608: guanosine nucleotides degradation III|g__Prevotella.s__Prevotella_bergensis	0	0	0	0	0	0	0	0	0	0	0	0	0	0	0	0	0	0	0	0	0	0	0	0	0	0	0	0.332254	0	0	0	0	0	0	0	0
PWY-6608: guanosine nucleotides degradation III|g__Prevotella.s__Prevotella_buccalis	0	0	0	0	0	0	90.9585	0	0	0	0	0	0	0	0	0	0	0	0	0	0	0	0	0	0	0	0	1.79551	0	0	0	0	0	0	0	0
PWY-6608: guanosine nucleotides degradation III|g__Prevotella.s__Prevotella_timonensis	0	0	0	0	0	0	0	0	0	0	0	0	0	0	0	0	0	0	0	0	0	0	0	0	0	0	0	26.1355	0	0	0	0	0	0	0	0
PWY-6608: guanosine nucleotides degradation III|unclassified	0	0	0	0	0	0	7.45614	0	0	0	0	0	183.495	0	0	0	0	6.10435	0	3.50137	5.49996	0	0	2.54432	0	84.0576	0	1.6245	0	0	0	12.7036	0	0	0	0
PWY-6609: adenine and adenosine salvage III	0.30189	1.72346	6.58811	0.251446	486.458	28.2991	555.391	143.692	72.4249	0	3.60507	37.4086	462.604	380.361	0	251.905	906.021	609.21	3.2659	990.647	813.04	5.88325	0	294.267	419.183	513.856	97.2472	1011.67	29.4852	776.404	0	1098.61	621.721	19.7087	475.12	0
PWY-6609: adenine and adenosine salvage III|g__Actinomyces.s__Actinomyces_odontolyticus	0	0	0	0	0	0	15.7837	0	0	0	0	0	0	0	0	0	0	0	0	0	0	0	0	0	0	0	0	0	0	0	0	0	0	0	0	0
PWY-6609: adenine and adenosine salvage III|g__Anaerococcus.s__Anaerococcus_hydrogenalis	0	0	0	0	0	0	0	0	0	0	0	0	0	0	0	54.8779	0	0	0	13.319	23.7394	0	0	0	0	0	0	0	0	0	0	0.241636	0	0	0	0
PWY-6609: adenine and adenosine salvage III|g__Anaerococcus.s__Anaerococcus_lactolyticus	0	0	0	0	0	0	0	0	0	0	0	0	0	0	0	1.2571	0	1.21314	0	211.174	374.039	0	0	14.6081	0.427469	1.99751	0	6.57792	0	0	0	4.91677	2.33786	0	0	0
PWY-6609: adenine and adenosine salvage III|g__Anaerococcus.s__Anaerococcus_obesiensis	0	0	0	0	0	0	35.809	0	8.09638	0	0	0	0	0	0	0	0	146.719	0	0.670089	12.6571	0	0	4.53427	32.3192	10.3952	0	13.5704	0	0	0	26.8941	0	0	0	0
PWY-6609: adenine and adenosine salvage III|g__Anaerococcus.s__Anaerococcus_prevotii	0	0	0	0	0	0	0	0	0	0	0	10.5964	0	0	0	0.0907341	15.4274	0	0	0	0	0	0	0	3.37556	0	0	0.164261	0	0	0	50.5608	0	0	0	0
PWY-6609: adenine and adenosine salvage III|g__Anaerococcus.s__Anaerococcus_tetradius	0	0	0	0	0	0	0	0	0	0	0	0	0	33.4374	0	0	0	0	0	0	0	0	0	0	0	0	0	0	0	0	0	0	0	0	0	0
PWY-6609: adenine and adenosine salvage III|g__Anaerococcus.s__Anaerococcus_vaginalis	0	0	0	0	0	0	50.4305	0	3.46906	0	0	0	0	0	0	0.150243	0	150.597	0	1.03368	6.58746	0	0	2.8366	45.7794	0	0	12.5434	0	0	0	41.3526	0	0	0	0
PWY-6609: adenine and adenosine salvage III|g__Atopobium.s__Atopobium_parvulum	0	0	2.97871	0	0	0	39.6082	0	0	0	0	0	0	24.5294	0	0	0	0	0	0	0	0	0	0	0	0	0	0	0	0	0	0	0	0	0	0
PWY-6609: adenine and adenosine salvage III|g__Bacteroides.s__Bacteroides_fragilis	0	0	0	0	18.5347	0	19.5222	0	0	0	0	0	0	0	0	0	0	0	0	0	0	0	0	0	0	0	0	0	0	0	0	0	0	0	0	0
PWY-6609: adenine and adenosine salvage III|g__Bacteroides.s__Bacteroides_sp_3_2_5	0	0	0	0	50.3458	0	0	0	0	0	0	0	0	0	0	0	0	0	0	0	0	0	0	0	0	0	0	0	0	0	0	0	0	0	0	0
PWY-6609: adenine and adenosine salvage III|g__Bacteroides.s__Bacteroides_thetaiotaomicron	0	0	0	0	0	0	0	0	0	0	0	0	0	0	0	3.14726	0	0	0	0	0	0	0	0	0	0	0	0	0	0	0	0	0	0	0	0
PWY-6609: adenine and adenosine salvage III|g__Citrobacter.s__Citrobacter_freundii	0	0	0	0	0	0	0	0	0	0	0	0	0	0	0	0	0	0	0	0	0	0	0	0	0	0	0	0	0	0	0	0	0	0	2.09393	0
PWY-6609: adenine and adenosine salvage III|g__Clostridiales_Family_XI_Incertae_Sedis_noname.s__Clostridiales_bacterium_BV3C26	0	0	0	0	0	0	0	0	0	0	0	0	0	0	0	0	0	0	0	0	0	0	0	119.179	0	0	0	0	0	0	0	112.722	0	0	0	0
PWY-6609: adenine and adenosine salvage III|g__Corynebacterium.s__Corynebacterium_amycolatum	0	0	0	0	0	0	0	0	0	0	0	0	0	0	0	0	0	34.1829	0	0	0	1.61331	0	0	0	0	0	0	0	0	0	0	0	1.72104	0	0
PWY-6609: adenine and adenosine salvage III|g__Corynebacterium.s__Corynebacterium_resistens	0	0	0	0	0	0	0	0	0	0	0	0	0	0	0	0.550579	0	0	0	0	0	0	0	0	0	0	0	0	0	0	0	0	0	0	0	0
PWY-6609: adenine and adenosine salvage III|g__Corynebacterium.s__Corynebacterium_sp_HFH0082	0	0	0	0	0	0	0	0	0	0	0	0	0	0	0	0	0	27.9374	0	0	0	0	0	0	0	0	0	0	0	0	0	0	0	0	0	0
PWY-6609: adenine and adenosine salvage III|g__Corynebacterium.s__Corynebacterium_striatum	0	0	0	0	25.7371	28.2991	1.3862	10.5657	0	0	0	0	0	178.587	0	0	0	0	0	0	0	1.65606	0	0	0	0	0	0	0	774.58	0	92.9135	0	13.0309	0	0
PWY-6609: adenine and adenosine salvage III|g__Escherichia.s__Escherichia_coli	0	0	0	0	0	0	0	0	0	0	0	0	0	0	0	0	0	0	0	1.80927	1.706	0	0	0	0	0	0	0	0	0	0	0.34796	0	0	0	0
PWY-6609: adenine and adenosine salvage III|g__Granulicatella.s__Granulicatella_adiacens	0	0	0	0	0	0	1.26761	0	0	0	0	0	0	0	0	0	0	0	0	0	0	0	0	0	0	0	0	0	0	0	0	0	0	0	0	0
PWY-6609: adenine and adenosine salvage III|g__Morganella.s__Morganella_morganii	0	0	0	0	0	0	0	0	0	0	0	15.1652	0	0	0	0	0	0	0	0	0	0	0	0	0	0	0	0	0	0	0	0	0	0	0	0
PWY-6609: adenine and adenosine salvage III|g__Parvimonas.s__Parvimonas_micra	0	0	0	0	0	0	0	0	0	0	0	0	0	0	0	0	0	38.8552	0	0	0	0	0	0	0	0	0	0	0	0	0	275.552	0	0	0	0
PWY-6609: adenine and adenosine salvage III|g__Pasteurella.s__Pasteurella_dagmatis	0	0	0	0	0	0	0	0	0	0	0	0	0	0	0	0	0	0	0	0	0	0	0	0.473672	0	0	0	0	0	0	0	0	0	0	0	0
PWY-6609: adenine and adenosine salvage III|g__Peptoniphilus.s__Peptoniphilus_lacrimalis	0	0	0	0	0	0	0	0	0	0	0	0	0	0	0	0	0	0	0	0	0	0	0	3.20943	0	0	0	0	0	0	0	0	0	0	0	0
PWY-6609: adenine and adenosine salvage III|g__Peptoniphilus.s__Peptoniphilus_sp_oral_taxon_375	0	0	0	0	0	0	1.66925	0	0	0	0	0	28.0361	0	0	0	0	0	0	0	0	0	0	0	0	48.0469	0	0	0	0	0	14.1359	0	0	0	0
PWY-6609: adenine and adenosine salvage III|g__Porphyromonas.s__Porphyromonas_asaccharolytica	0	0	0	0	0	0	0	0	0	0	0	0	0	0	0	0	0	0	0	0	0	0	0	1.8379	0	0	0	0.561439	0	0	0	6.03266	0	0	0	0
PWY-6609: adenine and adenosine salvage III|g__Prevotella.s__Prevotella_bergensis	0	0	0	0	0	0	0	0	0	0	0	0	0	0	0	0	0	0	0	0	0	0	0	0.572078	0	0	0	0.971203	0	0	0	0	0.965155	0	0	0
PWY-6609: adenine and adenosine salvage III|g__Prevotella.s__Prevotella_bivia	0	0	0	0	0	0	0	0	0	0	0	0	0	0	0	0	0	0	0	108.06	44.013	0	0	0	0	0	0	0	0	0	0	0	0	0	0	0
PWY-6609: adenine and adenosine salvage III|g__Prevotella.s__Prevotella_buccalis	0	0	0	0	0	0	88.3851	0	0	0	0	0	0	0	0	0	0	0	0	0	0	0	0	0	0	0	0	4.95349	0	0	0	0	0	0	0	0
PWY-6609: adenine and adenosine salvage III|g__Prevotella.s__Prevotella_timonensis	0	0	0	0	0	0	0	0	0	0	0	0	0	0	0	0	0	0	0	0	0	0	0	0	0	0	0	27.5315	0	0	0	0	0	0	0	0
PWY-6609: adenine and adenosine salvage III|g__Propionibacterium.s__Propionibacterium_acnes	0	0	0	0	4.1417	0	0	0	0.277201	0	3.60507	0	0	0	0	0.0614933	0	0	0	0	0	0.209387	0	0	0	0	0	0	0	0	0	0	0.176537	0	0	0
PWY-6609: adenine and adenosine salvage III|g__Proteus.s__Proteus_mirabilis	0	0	0	0	0	0	0	0	0	0	0	0	0	0	0	0	0	0	0	0	0.987325	0	0	0	0	0	0	0	0	0	0	0	0	0	0	0
PWY-6609: adenine and adenosine salvage III|g__Staphylococcus.s__Staphylococcus_pettenkoferi	0	0	0	0	0	0	0	0	0	0	0	0	0	0	0	0	0	0	0	0	0	0	0	0	0	0	0	0	9.89795	0	0	0	0	0	0	0
PWY-6609: adenine and adenosine salvage III|g__Streptococcus.s__Streptococcus_agalactiae	0	0.431463	0	0	0	0	0	63.7913	12.2389	0	0	0	0	0	0	3.16574	734.663	0	0.454347	340.167	122.689	0	0	39.4477	0	0	97.2472	518.324	0	0	0	0	0	0.922212	0	0
PWY-6609: adenine and adenosine salvage III|g__Streptococcus.s__Streptococcus_dysgalactiae	0	0.720131	0	0	0	0	0	0	0	0	0	0	0	0	0	155.046	0.245555	0	0.49221	0	0	0.236349	0	0	0	0	0	0	0	0	0	0	585.026	0	0	0
PWY-6609: adenine and adenosine salvage III|g__Streptococcus.s__Streptococcus_mitis_oralis_pneumoniae	0	0	0	0	0	0	10.7825	0	0	0	0	0	0	0	0	0	0	0	0	0	0	0	0	0	0	0	0	0	0	0	0	0	0	0	0	0
PWY-6609: adenine and adenosine salvage III|unclassified	0	0	0	0	49.7557	0	26.5493	0	5.29439	0	0	7.0579	333.339	0	0	62.1409	15.767	55.5693	0	50.0636	69.698	0	0	2.09573	223.937	311.743	0	359.043	0	0	0	234.312	2.53628	0	2.89495	0
PWY-6612: superpathway of tetrahydrofolate biosynthesis	0	0	0	0	0	0	0	0	0	0	0	0	0	0	0	0.294567	0	0	0	3.90249	5.55975	0.351314	0	0	0	0	0	0	0	0	0	1.54519	0	0	0	0
PWY-6612: superpathway of tetrahydrofolate biosynthesis|g__Escherichia.s__Escherichia_coli	0	0	0	0	0	0	0	0	0	0	0	0	0	0	0	0	0	0	0	1.03721	0.601171	0	0	0	0	0	0	0	0	0	0	0.467172	0	0	0	0
PWY-6628: superpathway of L-phenylalanine biosynthesis	0	0	0	0	0	0	0	0	3.6085	0	0	0	0	0	0	0.435458	0	0	0	8.82639	14.3225	0	0	0	4.63155	0	0	0	0	0	0	7.13207	0	0	12.0952	0
PWY-6628: superpathway of L-phenylalanine biosynthesis|g__Citrobacter.s__Citrobacter_freundii	0	0	0	0	0	0	0	0	0	0	0	0	0	0	0	0	0	0	0	0	0	0	0	0	0	0	0	0	0	0	0	0	0	0	1.56301	0
PWY-6628: superpathway of L-phenylalanine biosynthesis|g__Escherichia.s__Escherichia_coli	0	0	0	0	0	0	0	0	0	0	0	0	0	0	0	0	0	0	0	1.202	0.556176	0	0	0	0	0	0	0	0	0	0	0.715225	0	0	0	0
PWY-6628: superpathway of L-phenylalanine biosynthesis|g__Proteus.s__Proteus_mirabilis	0	0	0	0	0	0	0	0	0	0	0	0	0	0	0	0	0	0	0	0	0	0	0	0	0.404832	0	0	0	0	0	0	0	0	0	0	0
PWY-6629: superpathway of L-tryptophan biosynthesis	0	0	0	0	0	0	0	0	0	0	0	0	0	0	0	0	0	0	0	3.21318	0	0	0	0	0	0	0	0	0	0	0	4.22693	0	0	3.99048	0
PWY-6629: superpathway of L-tryptophan biosynthesis|g__Escherichia.s__Escherichia_coli	0	0	0	0	0	0	0	0	0	0	0	0	0	0	0	0	0	0	0	0.999919	0	0	0	0	0	0	0	0	0	0	0	0	0	0	0	0
PWY-6630: superpathway of L-tyrosine biosynthesis	0	0	0	0	0	0	0	0	0	0	0	0	0	0	0	0.435093	0	0	0	4.70541	9.36893	0	0	0	0	0	0	0	0	0	0	7.128	0	0	6.48877	0
PWY-6630: superpathway of L-tyrosine biosynthesis|g__Escherichia.s__Escherichia_coli	0	0	0	0	0	0	0	0	0	0	0	0	0	0	0	0	0	0	0	0.993783	0	0	0	0	0	0	0	0	0	0	0	0.647273	0	0	0	0
PWY-6690: cinnamate and 3-hydroxycinnamate degradation to 2-oxopent-4-enoate	0	0	0	0	0	0	0	0	0	0	0	0	0	0	0	0	0	0	0	0	0	0	0	0	0	0	0	0	0	0	0	0	0	0	1.46636	0
PWY-6690: cinnamate and 3-hydroxycinnamate degradation to 2-oxopent-4-enoate|g__Citrobacter.s__Citrobacter_freundii	0	0	0	0	0	0	0	0	0	0	0	0	0	0	0	0	0	0	0	0	0	0	0	0	0	0	0	0	0	0	0	0	0	0	1.46636	0
PWY-6700: queuosine biosynthesis	0.227453	1.36856	13.0508	41.1398	133.325	0	497.561	161.633	52.0232	9.55577	0	16.564	32.8317	55.0164	610.923	5.69044	60.7715	309.419	4.22731	141.651	290.317	1.93359	0	98.9594	30.0766	42.613	0	101.375	18.2602	0	0	28.7402	34.9379	5.95487	13.1389	0
PWY-6700: queuosine biosynthesis|g__Acinetobacter.s__Acinetobacter_junii	0	0	0	0	0	0	0	0	0.28499	0	0	0	0	0	0	0	0	0	0	0	0	0	0	0	0	0	0	0	0	0	0	0	0	0	0	0
PWY-6700: queuosine biosynthesis|g__Bacteroides.s__Bacteroides_fragilis	0	0	0	0	16.9119	0	20.1933	0	0	0	0	0	0	0	0	0	0	0	0	0	0	0	0	0	0	0	0	0	0	0	0	0	0	0	0	0
PWY-6700: queuosine biosynthesis|g__Bacteroides.s__Bacteroides_pyogenes	0	0	0	0	0	0	0	0	0	0	0	0	0	0	0	0	0	0	0	0	0	0	0	40.5636	0	0	0	0	0	0	0	0	0	0	0	0
PWY-6700: queuosine biosynthesis|g__Bacteroides.s__Bacteroides_sp_3_2_5	0	0	0	0	62.4575	0	0	0	0	0	0	0	0	0	0	0	0	0	0	0	0	0	0	0	0	0	0	0	0	0	0	0	0	0	0	0
PWY-6700: queuosine biosynthesis|g__Bacteroides.s__Bacteroides_thetaiotaomicron	0	0	0	0	0	0	0	0	0	0	0	0	0	0	0	2.73975	0	0	0	0	0	0	0	0	0	0	0	0	0	0	0	0	0	0	0	0
PWY-6700: queuosine biosynthesis|g__Campylobacter.s__Campylobacter_ureolyticus	0	0	0	0	0	0	0	0	0	0	0	0	0	0	0	0	0	0	0	0	0	0	0	0	0	0	0	0.594975	0	0	0	0	0	0	0	0
PWY-6700: queuosine biosynthesis|g__Citrobacter.s__Citrobacter_freundii	0	0	0	0	0	0	0	0	0	0	0	0	0	0	0	0	0	0	0	0	0	0	0	0	0	0	0	0	0	0	0	0	0	0	0.968461	0
PWY-6700: queuosine biosynthesis|g__Dialister.s__Dialister_micraerophilus	0	0	0	0	0	0	0	0	0	0	0	0	0	0	0	0	0	0	0	18.2409	7.68698	0	0	0	0	0	0	0	0	0	0	0	0	0	0	0
PWY-6700: queuosine biosynthesis|g__Eikenella.s__Eikenella_corrodens	0	0	0	0	0	0	0	0	0	0	0	0	0	0	0	0	0	0	0.419177	0	0	0	0	0	0	0	0	0	0	0	0	2.05275	0	0	0	0
PWY-6700: queuosine biosynthesis|g__Enterococcus.s__Enterococcus_faecalis	0	0	0	0	45.3805	0	14.8047	0	0	0	0	0	0	0	0	0.0702408	0	2.9404	0	0	0.675613	0	0	0	0	0	0	0.145493	0	0	0	0	0	0	4.61222	0
PWY-6700: queuosine biosynthesis|g__Erysipelotrichaceae_noname.s__Clostridium_ramosum	0	0	0	0	0	0	0	0	0	0	0	0	0	0	0	0.221258	0	0	0	0	0	0	0	0	0	0	0	0	0	0	0	0	0	0	0	0
PWY-6700: queuosine biosynthesis|g__Escherichia.s__Escherichia_coli	0	0	0	0	0	0	0	0	0	0	0	0	0	0	0	0	0	0	0	0.698327	0	0	0	0.518244	0	0	0	0	0	0	0	0.473744	0	0	0	0
PWY-6700: queuosine biosynthesis|g__Haemophilus.s__Haemophilus_parainfluenzae	0	0	0	0	0	0	0	3.62699	0	0	0	0	0	0	0	0	0	0	2.48619	0	0	0	0	0	0	0	0	0	0	0	0	0	0	0	0	0
PWY-6700: queuosine biosynthesis|g__Morganella.s__Morganella_morganii	0	0	0	0	0	0	0	0	0	0	0	10.1627	0	0	0	0	0	0	0	0	0	0	0	0	0	0	0	0	0	0	0	0	0	0	0	0
PWY-6700: queuosine biosynthesis|g__Porphyromonas.s__Porphyromonas_asaccharolytica	0	0	0	0	0	0	0	0	0	0	0	0	0	0	0	0	0	0	0	0	0	0	0	1.76431	0	0	0	0	0	0	0	4.54837	0	0	0	0
PWY-6700: queuosine biosynthesis|g__Porphyromonas.s__Porphyromonas_somerae	0	0	0	0	1.57453	0	0	0	0	0	0	0	0	0	0	0	0	0	0	0	0	0	0	0	0	0	0	2.91227	0	0	0	0.638475	14.7609	0	0	0
PWY-6700: queuosine biosynthesis|g__Prevotella.s__Prevotella_bergensis	0	0	0	0	0	0	0	0	0	0	0	0	0	0	0	0	0	0	0	0	0	0	0	0.302774	0	0	0	1.60216	0	0	0	0	0.455756	0	0	0
PWY-6700: queuosine biosynthesis|g__Prevotella.s__Prevotella_buccalis	0	0	0	0	0	0	97.9938	0	0	0	0	0	0	0	0	0	0	0	0	0	0	0	0	0	0	0	0	1.7341	0	0	0	0	0	0	0	0
PWY-6700: queuosine biosynthesis|g__Prevotella.s__Prevotella_timonensis	0	0	0	0	0	0	0	0	0	0	0	0	0	0	0	0	0	0	0	0	0	0	0	0	0	0	0	33.9745	0	0	0	0.242926	0	0	0	0
PWY-6700: queuosine biosynthesis|g__Proteus.s__Proteus_mirabilis	0	0	0	0	0	0	0	0	0	0	0	0	0	0	0	0	0	0	0	0.302239	1.48783	0	0	0	0.410221	0	0	0	0	0	0	0	0	0	0	0
PWY-6700: queuosine biosynthesis|g__Pseudomonas.s__Pseudomonas_aeruginosa	0	0	0	0	0	0	0	0	0.201764	0	0	0	0	0	0	0	0	0	0	0	0	0	0	0	0	0	0	0	0	0	0	0	0	0	0	0
PWY-6700: queuosine biosynthesis|g__Staphylococcus.s__Staphylococcus_aureus	0	0.673776	2.28898	41.1398	0	0	1.04907	131.118	31.4043	9.3302	0	0	15.7737	0	610.923	0.233394	29.014	159.275	0	0	0	0.841931	0	0	0	18.5581	0	0	0	0	0	5.53001	0	0	0	0
PWY-6700: queuosine biosynthesis|g__Staphylococcus.s__Staphylococcus_epidermidis	0	0	0	0	0	0	0	0	0	0	0	0	0	0	0	0	0	6.48446	0	0	0	0	0	0	0	0	0	0	0	0	0	0	0	1.54546	0	0
PWY-6700: queuosine biosynthesis|g__Staphylococcus.s__Staphylococcus_haemolyticus	0	0	0	0	0	0	0	0	0	0	0	0	0	0	0	0	0	0.524207	0	0	0	0	0	0	0	0	0	0	0	0	0	0	0	1.09655	0	0
PWY-6700: queuosine biosynthesis|g__Staphylococcus.s__Staphylococcus_pettenkoferi	0	0	0	0	0	0	0	0	0	0	0	0	0	0	0	0	0	0	0	0	0	0	0	0	0	0	0	0	16.4723	0	0	0	0	0	0	0
PWY-6700: queuosine biosynthesis|g__Staphylococcus.s__Staphylococcus_simulans	0	0	0	0	0	0	0	0	0	0	0	0	0	0	0	0	0	0	0	0	0	0	0	0	14.0592	0	0	0	0	0	0	0	0	0	0	0
PWY-6700: queuosine biosynthesis|g__Streptococcus.s__Streptococcus_mitis_oralis_pneumoniae	0	0	0	0	0	0	8.22397	0	0	0	0	0	0	0	0	0	0	0	0	0	0	0	0	0	0	0	0	0	0	0	0	0	0	0	0	0
PWY-6700: queuosine biosynthesis|g__Tannerella.s__Tannerella_forsythia	0	0	0	0	0	0	0	0	0	0	0	0	0	0	0	0	0	0	0	0	0	0	0	3.81361	0	0	0	0	0	0	0	0	0	0	0	0
PWY-6700: queuosine biosynthesis|g__Veillonella.s__Veillonella_parvula	0	0	0	0	0	0	46.1481	0	0	0	0	0	0	0	0	0	0	0	0	0	0	0	0	0	0	0	0	0	0	0	0	0	0	0	0	0
PWY-6700: queuosine biosynthesis|unclassified	0	0	0	0	0	0	47.5595	0	0	0	0	0	0	0	0	0	0	0	0	67.4446	154.704	0	0	0	0	0	0	0	0	0	0	0	0	0	0	0
PWY-6703: preQ0 biosynthesis	0	0	0	0	84.3124	0	106.193	0	0	0	0	0	0	0	0	9.75448	0	1.03225	1.29222	33.2615	19.525	0.745627	0	3.9295	23.319	0	0	79.6626	26.7416	0	0	11.2113	0	0	2.33809	0
PWY-6703: preQ0 biosynthesis|g__Bacteroides.s__Bacteroides_fragilis	0	0	0	0	18.4806	0	19.1055	0	0	0	0	0	0	0	0	0	0	0	0	0	0	0	0	0	0	0	0	0	0	0	0	0	0	0	0	0
PWY-6703: preQ0 biosynthesis|g__Bacteroides.s__Bacteroides_sp_3_2_5	0	0	0	0	43.7245	0	0	0	0	0	0	0	0	0	0	0	0	0	0	0	0	0	0	0	0	0	0	0	0	0	0	0	0	0	0	0
PWY-6703: preQ0 biosynthesis|g__Bacteroides.s__Bacteroides_thetaiotaomicron	0	0	0	0	0	0	0	0	0	0	0	0	0	0	0	2.67833	0	0	0	0	0	0	0	0	0	0	0	0	0	0	0	0	0	0	0	0
PWY-6703: preQ0 biosynthesis|g__Campylobacter.s__Campylobacter_ureolyticus	0	0	0	0	0	0	0	0	0	0	0	0	0	0	0	0	0	0	0	0	0	0	0	0	0	0	0	1.01043	0	0	0	0	0	0	0	0
PWY-6703: preQ0 biosynthesis|g__Dialister.s__Dialister_micraerophilus	0	0	0	0	0	0	0	0	0	0	0	0	0	0	0	0	0	0	0	24.337	12.7874	0	0	0	0	0	0	0	0	0	0	0	0	0	0	0
PWY-6703: preQ0 biosynthesis|g__Erysipelotrichaceae_noname.s__Clostridium_ramosum	0	0	0	0	0	0	0	0	0	0	0	0	0	0	0	0.244301	0	0	0	0	0	0	0	0	0	0	0	0	0	0	0	0	0	0	0	0
PWY-6703: preQ0 biosynthesis|g__Escherichia.s__Escherichia_coli	0	0	0	0	0	0	0	0	0	0	0	0	0	0	0	0.120406	0	0	0	0.690444	1.46474	0	0	0.514838	0	0	0	0	0	0	0	0.388379	0	0	0	0
PWY-6703: preQ0 biosynthesis|g__Porphyromonas.s__Porphyromonas_asaccharolytica	0	0	0	0	0	0	0	0	0	0	0	0	0	0	0	0	0	0	0	0	0	0	0	1.26591	0	0	0	0.786258	0	0	0	4.56525	0	0	0	0
PWY-6703: preQ0 biosynthesis|g__Prevotella.s__Prevotella_buccalis	0	0	0	0	0	0	0	0	0	0	0	0	0	0	0	0	0	0	0	0	0	0	0	0	0	0	0	8.43762	0	0	0	0	0	0	0	0
PWY-6703: preQ0 biosynthesis|g__Prevotella.s__Prevotella_timonensis	0	0	0	0	0	0	0	0	0	0	0	0	0	0	0	0	0	0	0	0	0	0	0	0	0	0	0	32.3884	0	0	0	0	0	0	0	0
PWY-6703: preQ0 biosynthesis|g__Proteus.s__Proteus_mirabilis	0	0	0	0	0	0	0	0	0	0	0	0	0	0	0	0	0	0	0	0	0	0	0	0	0.502587	0	0	0	0	0	0	0	0	0	0	0
PWY-6703: preQ0 biosynthesis|g__Staphylococcus.s__Staphylococcus_pettenkoferi	0	0	0	0	0	0	0	0	0	0	0	0	0	0	0	0	0	0	0	0	0	0	0	0	0	0	0	0	25.1225	0	0	0	0	0	0	0
PWY-6703: preQ0 biosynthesis|g__Staphylococcus.s__Staphylococcus_simulans	0	0	0	0	0	0	0	0	0	0	0	0	0	0	0	0	0	0	0	0	0	0	0	0	14.1841	0	0	0	0	0	0	0	0	0	0	0
PWY-6703: preQ0 biosynthesis|g__Streptococcus.s__Streptococcus_mitis_oralis_pneumoniae	0	0	0	0	0	0	7.84107	0	0	0	0	0	0	0	0	0	0	0	0	0	0	0	0	0	0	0	0	0	0	0	0	0	0	0	0	0
PWY-6703: preQ0 biosynthesis|g__Veillonella.s__Veillonella_parvula	0	0	0	0	0	0	49.2269	0	0	0	0	0	0	0	0	0	0	0	0	0	0	0	0	0	0	0	0	0	0	0	0	0	0	0	0	0
PWY-6703: preQ0 biosynthesis|unclassified	0	0	0	0	0	0	0	0	0	0	0	0	0	0	0	1.99792	0	0	0	0	0	0	0	0	0	0	0	1.57974	0	0	0	0	0	0	0	0
PWY-6708: ubiquinol-8 biosynthesis (prokaryotic)	0	0	0	0	0	0	0	0	0	0	0	0	0	0	0	0	0	0	0	0.974484	1.21196	0	0	0	0.3242	0	0	0	0	0	0	1.41695	0	0	0.813984	0
PWY-6708: ubiquinol-8 biosynthesis (prokaryotic)|g__Citrobacter.s__Citrobacter_freundii	0	0	0	0	0	0	0	0	0	0	0	0	0	0	0	0	0	0	0	0	0	0	0	0	0	0	0	0	0	0	0	0	0	0	0.813984	0
PWY-6708: ubiquinol-8 biosynthesis (prokaryotic)|g__Escherichia.s__Escherichia_coli	0	0	0	0	0	0	0	0	0	0	0	0	0	0	0	0	0	0	0	0.631239	0	0	0	0	0	0	0	0	0	0	0	0.592614	0	0	0	0
PWY-6708: ubiquinol-8 biosynthesis (prokaryotic)|g__Proteus.s__Proteus_mirabilis	0	0	0	0	0	0	0	0	0	0	0	0	0	0	0	0	0	0	0	0	0.483481	0	0	0	0.3242	0	0	0	0	0	0	0	0	0	0	0
PWY-6731: starch degradation III	0	0	0	0	0	0	0	0	0	0	0	0	0	0	0	0	0	0	0	0	0	0	0	1.00489	0	0	0	0	0	0	0	0	0	0	0	0
PWY-6737: starch degradation V	0	0	3.06551	0	225.214	3.79685	287.222	29.2376	31.5483	0	0	15.7825	135.573	150.367	0	63.4544	2.61276	31.0798	4.51305	5.14096	4.60366	0.328997	0	81.3637	2.20913	84.4485	5.52827	154.686	1.85836	3.02911	0	89.4165	29.3759	2.83664	10.6413	0
PWY-6737: starch degradation V|g__Anaerococcus.s__Anaerococcus_prevotii	0	0	0	0	0	0	0	0	0	0	0	3.35421	0	0	0	0	0	0	0	0	0	0	0	0	0	0	0	0	0	0	0	6.87547	0	0	0	0
PWY-6737: starch degradation V|g__Atopobium.s__Atopobium_parvulum	0	0	0	0	0	0	29.215	0	0	0	0	0	0	78.1591	0	0	0	0	0	0	0	0	0	0	0	0	0	0	0	1.23022	0	0	0	0	0	0
PWY-6737: starch degradation V|g__Bifidobacterium.s__Bifidobacterium_dentium	0	0	0	0	0	0	0	0	0	0	0	0	0	0	0	0	0	0	0	0	0	0	0	0	0	0	4.82671	0	0	0	0	0	0	0	0	0
PWY-6737: starch degradation V|g__Clostridium.s__Clostridium_citroniae	0	0	0	0	0	0	0	0	0	0	0	0	0	0	0	0.29578	0	0	0	0	0	0	0	0	0	0	0	0	0	0	0	0	0	0	0	0
PWY-6737: starch degradation V|g__Clostridium.s__Clostridium_clostridioforme	0	0	0	0	0	0	0	0	0	0	0	0	0	0	0	0.661918	0	0	0	0	0	0	0	0	0	0	0	0	0	0	0	0	0	0	0	0
PWY-6737: starch degradation V|g__Erysipelotrichaceae_noname.s__Clostridium_ramosum	0	0	0	0	0	0	0	0	0	0	0	0	0	0	0	0.311332	0	0	0	0	0	0	0	0	0	0	0	0	0	0	0	0	0	0	0	0
PWY-6737: starch degradation V|g__Escherichia.s__Escherichia_coli	0	0	0	0	0	0	0	0	0	0	0	0	0	0	0	0	0	0	0	0	0	0	0	0.146981	0	0	0	0	0	0	0	0.154244	0	0	0	0
PWY-6737: starch degradation V|g__Fusobacterium.s__Fusobacterium_nucleatum	0	0	0	0	0	0	0	11.3734	3.3158	0	0	0	0	0	0	0	0	0	0	0	0	0	0	0	0	0	0	0	0	0	0	0	3.15735	0	0	0
PWY-6737: starch degradation V|g__Haemophilus.s__Haemophilus_parainfluenzae	0	0	0	0	0	0	0	5.418	0	0	0	0	0	0	0	0	0	0	1.62541	0	0	0	0	0	0	0	0	0	0	0	0	0	0	0	0	0
PWY-6737: starch degradation V|g__Helcococcus.s__Helcococcus_kunzii	0	0	0	0	0	0	0	6.69251	11.1584	0	0	9.9163	66.3653	0	0	8.6221	0	0	0	0	0	0	0	0	0	37.5348	0	6.42817	0	0	0	10.1139	0.48241	0	0	0
PWY-6737: starch degradation V|g__Solobacterium.s__Solobacterium_moorei	0	0	0	0	0	0	0	0	0	0	0	0	0	10.0778	0	0	0	0	0	0	0	0	0	0	0	0	0	0	0	0	0	0	0	0	0	0
PWY-6737: starch degradation V|unclassified	0	0	0	0	0	0	0	0	0	0	0	0	0	0	0	0	2.29975	0	0	0	0	0	0	0	0	0	0	0	0	0	0	3.39488	0	0	0	0
PWY-6803: phosphatidylcholine acyl editing	0	1.33559	0	0.41175	0	0	0	0	0.605935	0	0	0	0	0	0	0.135651	0	0	0	2.13507	1.75117	0	0	2.65459	1.31212	0	0	0	0	0	0	1.14847	0	0	2.01097	0
PWY-6803: phosphatidylcholine acyl editing|g__Citrobacter.s__Citrobacter_freundii	0	0	0	0	0	0	0	0	0	0	0	0	0	0	0	0	0	0	0	0	0	0	0	0	0	0	0	0	0	0	0	0	0	0	1.43388	0
PWY-6803: phosphatidylcholine acyl editing|g__Escherichia.s__Escherichia_coli	0	0	0	0	0	0	0	0	0	0	0	0	0	0	0	0.0678391	0	0	0	1.72847	0.517015	0	0	0.552967	0	0	0	0	0	0	0	0.575161	0	0	0	0
PWY-6803: phosphatidylcholine acyl editing|g__Pasteurella.s__Pasteurella_dagmatis	0	0	0	0	0	0	0	0	0	0	0	0	0	0	0	0	0	0	0	0	0	0	0	0.819842	0	0	0	0	0	0	0	0	0	0	0	0
PWY-6803: phosphatidylcholine acyl editing|g__Proteus.s__Proteus_mirabilis	0	0	0	0	0	0	0	0	0	0	0	0	0	0	0	0	0	0	0	0.203813	0.895742	0	0	0	0.399347	0	0	0	0	0	0	0	0	0	0	0
PWY-6803: phosphatidylcholine acyl editing|unclassified	0	1.33559	0	0.41175	0	0	0	0	0	0	0	0	0	0	0	0	0	0	0	0	0	0	0	0	0	0	0	0	0	0	0	0	0	0	0	0
PWY-6823: molybdenum cofactor biosynthesis	0	0.75381	0	1.40728	0	0	0	0	0	0	0	0	0	0	0	0	0	0	0	0.920602	0	0	0	0	0	0	0	0	0	0	0	1.07622	0	0	0	0
PWY-6823: molybdenum cofactor biosynthesis|g__Escherichia.s__Escherichia_coli	0	0	0	0	0	0	0	0	0	0	0	0	0	0	0	0	0	0	0	0.798042	0	0	0	0	0	0	0	0	0	0	0	0.394605	0	0	0	0
PWY-6837: fatty acid beta-oxidation V (unsaturated, odd number, di-isomerase-dependent)	0	0.236735	0	0	0	0	0	0	0	0	0	0	0	0	0	0.349829	0	0	0	0	0	0.221728	0	0	0	0	0	0	0	0	0	0	0	0	0	0
PWY-6837: fatty acid beta-oxidation V (unsaturated, odd number, di-isomerase-dependent)|g__Enhydrobacter.s__Enhydrobacter_aerosaccus	0	0	0	0	0	0	0	0	0	0	0	0	0	0	0	0	0	0	0	0	0	0.142414	0	0	0	0	0	0	0	0	0	0	0	0	0	0
PWY-6859: all-trans-farnesol biosynthesis	1.3822	1.42452	0	1.18025	0	0	0	0	0.963678	0	0	0	0	0	0	1.07968	0	110.313	1.24938	4.05302	2.07214	3.04659	0	1.4244	161.542	0	0	0	0	0	0	0.801766	0	2.35529	0	0
PWY-6859: all-trans-farnesol biosynthesis|g__Corynebacterium.s__Corynebacterium_amycolatum	0	0	0	0	0	0	0	0	0	0	0	0	0	0	0	0	0	41.9773	0	0	0	1.68591	0	0	0	0	0	0	0	0	0	0	0	1.35124	0	0
PWY-6859: all-trans-farnesol biosynthesis|g__Corynebacterium.s__Corynebacterium_sp_HFH0082	0	0	0	0	0	0	0	0	0	0	0	0	0	0	0	0	0	6.48582	0	0	0	0	0	0	0	0	0	0	0	0	0	0	0	0	0	0
PWY-6859: all-trans-farnesol biosynthesis|g__Escherichia.s__Escherichia_coli	0	0	0	0	0	0	0	0	0	0	0	0	0	0	0	0	0	0	0	1.77332	1.13534	0	0	0	0	0	0	0	0	0	0	0.501085	0	0	0	0
PWY-6859: all-trans-farnesol biosynthesis|unclassified	1.29891	1.30843	0	0	0	0	0	0	0.609765	0	0	0	0	0	0	0.953657	0	0	0	0.456134	0	0	0	0	120.23	0	0	0	0	0	0	0	0	0	0	0
PWY-6891: thiazole biosynthesis II (Bacillus)	0	0	0	0	0	0	0	0	0	0	0	0	0	0	0	0	0	0	0	1.21427	1.95597	0	0	2.30999	0	0	0	0	0	0	0	4.19532	0	0	0	0
PWY-6892: thiazole biosynthesis I (E. coli)	0	0	0	0	0	0	0	0	0	0	0	0	0	0	0	0	0	0	0	3.33815	2.22418	0	0	2.86442	0	0	0	0	0	0	0	5.22359	0	0	0	0
PWY-6892: thiazole biosynthesis I (E. coli)|g__Escherichia.s__Escherichia_coli	0	0	0	0	0	0	0	0	0	0	0	0	0	0	0	0	0	0	0	1.24412	0.989597	0	0	0.483924	0	0	0	0	0	0	0	0.384528	0	0	0	0
PWY-6895: superpathway of thiamin diphosphate biosynthesis II	0	0	0	0	0	0	0	0	0	0	0	0	0	0	0	0	0	0	0	5.76094	8.12935	0	0	10.6198	0	0	0	0	0	0	0	19.0524	0	0	0	0
PWY-6897: thiamin salvage II	0	0.932831	0	39.7251	176.473	8.78256	211.913	170.793	47.6164	6.92852	0	0	33.9038	131.98	626.718	7.85809	66.1156	282.604	3.30639	85.5159	36.3912	3.82475	0	149.316	165.528	41.7988	0.568936	84.3752	14.8242	20.1605	0	159.5	4.74183	14.5575	8.45406	0
PWY-6897: thiamin salvage II|g__Citrobacter.s__Citrobacter_freundii	0	0	0	0	0	0	0	0	0	0	0	0	0	0	0	0	0	0	0	0	0	0	0	0	0	0	0	0	0	0	0	0	0	0	0.838334	0
PWY-6897: thiamin salvage II|g__Dialister.s__Dialister_micraerophilus	0	0	0	0	0	0	0	0	0	0	0	0	0	0	0	0	0	0	0	27.9425	12.2931	0	0	0	0	0	0	0	0	0	0	0	0	0	0	0
PWY-6897: thiamin salvage II|g__Eikenella.s__Eikenella_corrodens	0	0	0	0	0	0	0	0	0	0	0	0	0	0	0	0	0	0	0	0	0	0	0	0	0	0	0	0	0	0	0	2.40926	0	0	0	0
PWY-6897: thiamin salvage II|g__Escherichia.s__Escherichia_coli	0	0	0	0	0	0	0	0	0	0	0	0	0	0	0	0.0912212	0	0	0	0.704307	0	0	0	0	0	0	0	0	0	0	0	0.358021	0	0	0	0
PWY-6897: thiamin salvage II|g__Propionibacterium.s__Propionibacterium_acnes	0	0	0	0	4.92411	0	0	0	0	0	0	0	0	0	0	0.10766	0	0	0	0	0	0.168207	0	0	0	0	0	0	0	0	0	0	0	0	0	0
PWY-6897: thiamin salvage II|g__Staphylococcus.s__Staphylococcus_aureus	0	0.677965	0	39.5899	0	0	0.569812	138.61	33.167	6.92852	0	0	6.28379	0	626.718	0	29.9625	172.346	0	0	0.424168	0.491888	0	0	0	15.2141	0	0	0	0	0	5.59954	0	0	0	0
PWY-6897: thiamin salvage II|unclassified	0	0	0	0	0	0	0	0	0	0	0	0	0	0	0	0	0	0	0	4.014	0	0	0	0	108.723	0	0	0	0	0	0	6.58867	0	0	0	0
PWY-6901: superpathway of glucose and xylose degradation	0	0	0	0	0	0	5.34796	3.17581	1.9447	0	0	0	0	0	0	1.63441	0	47.9463	3.72127	11.5564	10.4219	0	0	19.2256	45.4338	0	0	24.6777	0	0	0	54.61	0	0	4.49742	0
PWY-6901: superpathway of glucose and xylose degradation|g__Escherichia.s__Escherichia_coli	0	0	0	0	0	0	0	0	0	0	0	0	0	0	0	0	0	0	0	0.870839	0	0	0	0	0	0	0	0	0	0	0	0	0	0	0	0
PWY-6936: seleno-amino acid biosynthesis	0.466622	1.37572	5.03744	43.2208	1398.35	11.9344	197.569	183.696	51.4911	0	0	0	287.493	177.766	654.185	384.098	157.811	438.26	6.22377	321.457	464.126	5.73368	0	566.017	230.039	303.111	0	33.2684	19.4293	4.20375	0	394.956	719.408	11.1512	1746.62	0
PWY-6936: seleno-amino acid biosynthesis|g__Actinomyces.s__Actinomyces_neuii	0	0	0	0	0	0	0	0	0	0	0	0	0	0	0	0	0	0	0	0	0	0	0	0	2.09768	0	0	0	0	0	0	0	0	0	0	0
PWY-6936: seleno-amino acid biosynthesis|g__Bifidobacterium.s__Bifidobacterium_breve	0	0	0	0	0	0	0	0	0	0	0	0	0	0	0	0	0	0	0	7.37066	16.97	0	0	0	0	0	0	0	0	0	0	0	0	0	0	0
PWY-6936: seleno-amino acid biosynthesis|g__Citrobacter.s__Citrobacter_freundii	0	0	0	0	0	0	0	0	0	0	0	0	0	0	0	0	0	0	0	0	0	0	0	0	0	0	0	0	0	0	0	0	0	0	1.19947	0
PWY-6936: seleno-amino acid biosynthesis|g__Corynebacterium.s__Corynebacterium_amycolatum	0	0	0	0	0	0	0	0	0	0	0	0	0	0	0	0	0	1.18939	0	0	0	1.4152	0	0	0	0	0	0	0	0	0	0	0	1.38123	0	0
PWY-6936: seleno-amino acid biosynthesis|g__Corynebacterium.s__Corynebacterium_aurimucosum	0	0	0	0	0	0	0	0	0	0	0	0	0	0	0	0	1.39022	0	0	0	0	0	0	0	0	0	0	0	0	0	0	0	0	0	0	0
PWY-6936: seleno-amino acid biosynthesis|g__Corynebacterium.s__Corynebacterium_sp_HFH0082	0	0	0	0	0	0	0	0	0	0	0	0	0	0	0	0	0	24.3992	0	0	0	0	0	0	0	0	0	0	0	0	0	0	0	0	0	0
PWY-6936: seleno-amino acid biosynthesis|g__Escherichia.s__Escherichia_coli	0	0	0	0	0	0	0	0	0	0	0	0	0	0	0	0.0645537	0	0	0	0.895766	1.53808	0	0	0.256488	0	0	0	0	0	0	0	1.45302	0	0	0	0
PWY-6936: seleno-amino acid biosynthesis|g__Haemophilus.s__Haemophilus_parainfluenzae	0	0	0	0	0	0	0	3.36933	0	0	0	0	0	0	0	0	0	0	2.15439	0	0	0	0	0	0	0	0	0	0	0	0	0	0	0	0	0
PWY-6936: seleno-amino acid biosynthesis|g__Peptoniphilus.s__Peptoniphilus_harei	0	0	0	0	977.57	0	51.6489	0	0.358138	0	0	0	0	0	0	82.8651	58.3427	19.2147	0	18.0533	26.9014	0.561341	0	9.50243	0.759044	0	0	11.1499	0	0	0	0.582309	0	0	598.832	0
PWY-6936: seleno-amino acid biosynthesis|g__Peptoniphilus.s__Peptoniphilus_lacrimalis	0	0	0	0	0	0	0	0	0	0	0	0	0	0	0	0	0	0	0	0	0	0	0	2.416	0	0	0	0	0	0	0	0	0	0	0	0
PWY-6936: seleno-amino acid biosynthesis|g__Staphylococcus.s__Staphylococcus_aureus	0	0.630474	0	43.2208	0	0	0.77244	155.788	39.7558	0	0	0	17.7915	0	654.185	0.241988	35.3086	188.658	0	0	0	0.565046	0	0	0	18.0473	0	0	0	0	0	5.40513	0	0	0	0
PWY-6936: seleno-amino acid biosynthesis|g__Staphylococcus.s__Staphylococcus_epidermidis	0	0	0	0	0	0	0	0	0	0	0	0	0	0	0	0	0	5.05034	0	0	0	0	0	0	0	0	0	0	0	0	0	0	0	3.05758	0	0
PWY-6936: seleno-amino acid biosynthesis|g__Staphylococcus.s__Staphylococcus_pettenkoferi	0	0	0	0	0	0	0	0	0	0	0	0	0	0	0	0	0	0	0	0	0	0	0	0	0	0	0	0	17.7413	0	0	0	0	0	0	0
PWY-6936: seleno-amino acid biosynthesis|g__Staphylococcus.s__Staphylococcus_simulans	0	0	0	0	0	0	0	0	0	0	0	0	0	0	0	0	0	0	0	0	0	0	0	0	13.8899	0	0	0	0	0	0	0	0	0	0	0
PWY-6936: seleno-amino acid biosynthesis|g__Streptococcus.s__Streptococcus_dysgalactiae	0	0	0	0	0	0	0	0	0	0	0	0	0	0	0	202.085	0	0	0	0	0	0	0	0	0	0	0	0	0	0	0	0	705.405	0	0	0
PWY-6936: seleno-amino acid biosynthesis|g__Streptococcus.s__Streptococcus_mitis_oralis_pneumoniae	0	0	0	0	0	0	5.8726	0	0	0	0	0	0	0	0	0	0	0	0	0	0	0	0	0	0	0	0	0	0	0	0	0	0	0	0	0
PWY-6936: seleno-amino acid biosynthesis|unclassified	0	0	0	0	38.9526	0	8.44787	0	0	0	0	0	186.483	0	0	15.0978	13.6347	28.7588	0	27.3886	40.4566	0	0	0	177.032	183.692	0	11.7116	0	0	0	16.4041	0	0	712.683	0
PWY-6948: sitosterol degradation to androstenedione	0.662052	0	0	0.416223	0	0	0	0	0.706098	0	0	0	0	0	0	0.477472	0	0	0	0	0	0.756364	0	0	0	0	0	0	0	0	0	0	0	0	0	0
PWY-6948: sitosterol degradation to androstenedione|unclassified	0.662052	0	0	0.416223	0	0	0	0	0	0	0	0	0	0	0	0.465504	0	0	0	0	0	0	0	0	0	0	0	0	0	0	0	0	0	0	0	0
PWY-6969: TCA cycle V (2-oxoglutarate:ferredoxin oxidoreductase)	0	0	0	0	0	0	126.449	1.91033	0	0	0	0	0	0	0	3.7981	0	180.927	0	11.2242	15.8434	2.58302	0	16.4498	292.808	0	0	3.42498	0	0	0	125.11	0	1.88939	3.47517	0
PWY-6969: TCA cycle V (2-oxoglutarate:ferredoxin oxidoreductase)|g__Citrobacter.s__Citrobacter_freundii	0	0	0	0	0	0	0	0	0	0	0	0	0	0	0	0	0	0	0	0	0	0	0	0	0	0	0	0	0	0	0	0	0	0	1.56471	0
PWY-6969: TCA cycle V (2-oxoglutarate:ferredoxin oxidoreductase)|g__Escherichia.s__Escherichia_coli	0	0	0	0	0	0	0	0	0	0	0	0	0	0	0	0	0	0	0	1.92422	1.51628	0	0	0	0	0	0	0	0	0	0	0.336905	0	0	0	0
PWY-6969: TCA cycle V (2-oxoglutarate:ferredoxin oxidoreductase)|unclassified	0	0	0	0	0	0	0	0	0	0	0	0	0	0	0	0	0	0	0	0	0	0	0	0	67.8046	0	0	0	0	0	0	0	0	0	0	0
PWY-7003: glycerol degradation to butanol	0	0	0	0	0	0	16.946	0	0	0	0	0	0	0	0	0	0	0	0	1.3258	4.96933	0	0	8.10627	0	0	0	0	0	0	0	4.37328	0	0	0	0
PWY-7007: methyl ketone biosynthesis	0.670397	1.37095	0	0.30057	26.4132	44.7663	0	1.35073	0	0	0	0	0	0	0	1.07113	0	0	0	0	0	1.6248	0	0	0	0	0	0	0	0	0	120.108	0	0	0	0
PWY-7007: methyl ketone biosynthesis|g__Corynebacterium.s__Corynebacterium_striatum	0	0.164044	0	0	26.3294	44.7663	0	0	0	0	0	0	0	0	0	0	0	0	0	0	0	1.53799	0	0	0	0	0	0	0	0	0	100.127	0	0	0	0
PWY-7007: methyl ketone biosynthesis|unclassified	0.670397	1.0885	0	0.30057	0	0	0	0	0	0	0	0	0	0	0	0.446152	0	0	0	0	0	0	0	0	0	0	0	0	0	0	0	0	0	0	0	0
PWY-7013: L-1,2-propanediol degradation	0	0	0	0	0	0	0	25.0642	8.67619	0	0	0	0	0	0	0.0677878	0	0	0	0	0	0	0	3.00382	0	0	0	0	0	0	0	2.80656	0	0	3.20303	0
PWY-7013: L-1,2-propanediol degradation|g__Citrobacter.s__Citrobacter_freundii	0	0	0	0	0	0	0	0	0	0	0	0	0	0	0	0	0	0	0	0	0	0	0	0	0	0	0	0	0	0	0	0	0	0	1.5861	0
PWY-7013: L-1,2-propanediol degradation|g__Escherichia.s__Escherichia_coli	0	0	0	0	0	0	0	0	0	0	0	0	0	0	0	0.0524575	0	0	0	0	0	0	0	1.09286	0	0	0	0	0	0	0	1.49876	0	0	0	0
PWY-7039: phosphatidate metabolism, as a signaling molecule	0	0.983604	0	0	0	0	0	0	0	0	0	0	0	0	0	0.162995	0	0	0	0	0	0.257478	0	0	0	0	0	0	0	0	0	0	0	0	0	0
PWY-7039: phosphatidate metabolism, as a signaling molecule|unclassified	0	0.918385	0	0	0	0	0	0	0	0	0	0	0	0	0	0	0	0	0	0	0	0	0	0	0	0	0	0	0	0	0	0	0	0	0	0
PWY-7094: fatty acid salvage	0	0	0	0	0	0	0	0	0	0	0	0	0	0	0	0.318207	0	0	0	0	0	0	0	0	0	0	0	0	0	0	0	0	0	0	0	0
PWY-7094: fatty acid salvage|unclassified	0	0	0	0	0	0	0	0	0	0	0	0	0	0	0	0.253604	0	0	0	0	0	0	0	0	0	0	0	0	0	0	0	0	0	0	0	0
PWY-7111: pyruvate fermentation to isobutanol (engineered)	0.163698	1.16085	6.6928	39.4038	133.734	60.7717	167.376	155.712	40.347	9.58686	0	0	83.2021	301.619	608.409	28.7741	59.5968	313.631	6.13995	65.1118	147.774	6.1948	0.705064	219.26	428.451	114.491	0	14.3463	23.8943	750.38	45.9877	233.955	2.19777	24.9723	4.08615	0
PWY-7111: pyruvate fermentation to isobutanol (engineered)|g__Actinobaculum.s__Actinobaculum_schaalii	0	0	0	0	0	0	0	0	0.302299	0	0	0	0	0	0	0	0	0	0	0	0	0	0	0	0	0	0	0	0	0	0	20.1582	0	0	0	0
PWY-7111: pyruvate fermentation to isobutanol (engineered)|g__Actinomyces.s__Actinomyces_europaeus	0	0	0	0	0	0	0	0	0	0	0	0	0	0	0	0	0	0	0	0	0.235266	0	0	0	0	0	0	0	0	0	0	0.163946	0	0	0	0
PWY-7111: pyruvate fermentation to isobutanol (engineered)|g__Anaerococcus.s__Anaerococcus_hydrogenalis	0	0	0	0	0	0	0	0	0	0	0	0	0	0	0	0	0	0	1.25612	20.3041	35.0988	0	0	0	0	0	0	0	0	0	0	0	0	0	0	0
PWY-7111: pyruvate fermentation to isobutanol (engineered)|g__Anaerococcus.s__Anaerococcus_tetradius	0	0	0	0	0	0	0	0	0	0	0	0	0	71.1541	0	0	0	0	0	0	0	0	0	0	0	0	0	0	0	1.6717	0	0	0	0	0	0
PWY-7111: pyruvate fermentation to isobutanol (engineered)|g__Bacteroides.s__Bacteroides_pyogenes	0	0	0	0	0	0	0	0	0	0	0	0	0	0	0	0	0	0	0	0	0	0	0	32.775	0	0	0	0	0	0	0	0	0	0	0	0
PWY-7111: pyruvate fermentation to isobutanol (engineered)|g__Bifidobacterium.s__Bifidobacterium_breve	0	0	0	0	0	0	0	0	0	0	0	0	0	0	0	0	0	0	0	13.6441	26.5133	0	0	0	0	0	0	0	0	0	0	0	0	0	0	0
PWY-7111: pyruvate fermentation to isobutanol (engineered)|g__Campylobacter.s__Campylobacter_ureolyticus	0	0	0	0	0	0	0	0	0	0	0	0	0	0	0	0	0	0	0	0	0	0	0	0	0	0	0	0.523873	0	0	0	0	0	0	0	0
PWY-7111: pyruvate fermentation to isobutanol (engineered)|g__Citrobacter.s__Citrobacter_freundii	0	0	0	0	0	0	0	0	0	0	0	0	0	0	0	0	0	0	0	0	0	0	0	0	0	0	0	0	0	0	0	0	0	0	0.801374	0
PWY-7111: pyruvate fermentation to isobutanol (engineered)|g__Clostridium.s__Clostridium_clostridioforme	0	0	0	0	0	0	0	0	0	0	0	0	0	0	0	0.410716	0	0	0	0	0	0	0	0	0	0	0	0	0	0	0	0	0	0	0	0
PWY-7111: pyruvate fermentation to isobutanol (engineered)|g__Corynebacterium.s__Corynebacterium_amycolatum	0	0	0	0	0	0	0	0	0	0	0	0	0	0	0	0	0	27.9996	0	0	0	1.47301	0	0	0	0	0	0	0	0	0	0	0	0.894318	0	0
PWY-7111: pyruvate fermentation to isobutanol (engineered)|g__Corynebacterium.s__Corynebacterium_aurimucosum	0	0	0	0	0	0	0	0	0	0	0	0	0	0	0	0	3.25619	0	0	0	0	0	0	0	0	0	0	0	0	0	0	0	0	0	0	0
PWY-7111: pyruvate fermentation to isobutanol (engineered)|g__Corynebacterium.s__Corynebacterium_sp_HFH0082	0	0	0	0	0	0	0	0	0	0	0	0	0	0	0	0	0	25.3927	0	0	0	0	0	0	0	0	0	0	0	0	0	0	0	0	0	0
PWY-7111: pyruvate fermentation to isobutanol (engineered)|g__Corynebacterium.s__Corynebacterium_striatum	0	0	0	0	27.7066	59.2766	1.72545	14.6508	0	0	0	0	0	125.68	0	0	0	0	0	0	0	1.82455	0	0	0	0	0	0	0	741.261	42.6573	89.9639	0	15.969	0.228956	0
PWY-7111: pyruvate fermentation to isobutanol (engineered)|g__Dermabacter.s__Dermabacter_sp_HFH0086	0	0	0	0	0	0	1.79641	0	0	0	0	0	0	0	0	0	12.0563	5.46856	0	0	0	0	0	0	9.71955	0	0	0	0	0	0	0	0	0	0	0
PWY-7111: pyruvate fermentation to isobutanol (engineered)|g__Eikenella.s__Eikenella_corrodens	0	0	0	0	0	0	0	0	0	0	0	0	0	0	0	0	0	0	0.26131	0	0	0	0	0	0	0	0	0	0	0	0	2.08268	0	0	0	0
PWY-7111: pyruvate fermentation to isobutanol (engineered)|g__Erysipelotrichaceae_noname.s__Clostridium_ramosum	0	0	0	0	0	0	0	0	0	0	0	0	0	0	0	0.276864	0	0	0	0	0	0	0	0	0	0	0	0	0	0	0	0	0	0	0	0
PWY-7111: pyruvate fermentation to isobutanol (engineered)|g__Escherichia.s__Escherichia_coli	0	0	0	0	0	0	0	0	0	0	0	0	0	0	0	0.0669321	0	0	0	2.38767	0.71361	0	0	0.256673	0	0	0	0	0	0	0	1.47212	0	0	0	0
PWY-7111: pyruvate fermentation to isobutanol (engineered)|g__Haemophilus.s__Haemophilus_parainfluenzae	0	0	0	0	0	0	0	4.59963	0	0	0	0	0	0	0	0	0	0	1.71456	0	0	0	0	0	0	0	0	0	0	0	0	0	0	0	0	0
PWY-7111: pyruvate fermentation to isobutanol (engineered)|g__Pasteurella.s__Pasteurella_dagmatis	0	0	0	0	0	0	0	0	0	0	0	0	0	0	0	0	0	0	0	0	0	0	0	0.245977	0	0	0	0	0	0	0	0	0	0	0	0
PWY-7111: pyruvate fermentation to isobutanol (engineered)|g__Prevotella.s__Prevotella_bergensis	0	0	0	0	0	0	0	0	0	0	0	0	0	0	0	0	0	0	0	0	0	0	0	0.744819	0	0	0	3.11827	0	0	0	0	0.532737	0	0	0
PWY-7111: pyruvate fermentation to isobutanol (engineered)|g__Proteus.s__Proteus_mirabilis	0	0	0	0	0	0	0	0	0	0	0	0	0	0	0	0	0	0	0	0	0.353306	0	0	0	0.664111	0	0	0	0	0	0	0	0	0	0	0
PWY-7111: pyruvate fermentation to isobutanol (engineered)|g__Staphylococcus.s__Staphylococcus_aureus	0	0.661371	2.64223	39.117	0	0	0.849139	139.3	31.6358	0	0	0	10.7665	0	608.409	0.281012	28.1123	166.724	0	0	0.230549	0.649315	0.705064	0	0	15.0365	0	0	0	0	0	5.94574	0	0.740844	0	0
PWY-7111: pyruvate fermentation to isobutanol (engineered)|g__Staphylococcus.s__Staphylococcus_epidermidis	0	0	0	0	0	0	0	0	0	0	0	0	0	0	0	0	0	5.83709	0	0	0	0	0	0	0	0	0	0	0	0	0	0	0	1.7683	0	0
PWY-7111: pyruvate fermentation to isobutanol (engineered)|g__Staphylococcus.s__Staphylococcus_haemolyticus	0	0	0	0	0	0	0	0	0	0	0	0	0	0	0	0	0	0	0	0	0	0	0	0	0	0	0	0	0	0	0	0	0	0.980663	0	0
PWY-7111: pyruvate fermentation to isobutanol (engineered)|g__Staphylococcus.s__Staphylococcus_lugdunensis	0	0	0	0	0	0	0	0	0	0	0	0	0	0	0	0	0	10.9938	0	0	0	0	0	0	0	0	0	0	0	0	0	0	0	0	0	0
PWY-7111: pyruvate fermentation to isobutanol (engineered)|g__Staphylococcus.s__Staphylococcus_pettenkoferi	0	0	0	0	0	0	0	0	0	0	0	0	0	0	0	0	0	0	0	0	0	0	0	0	0	0	0	0	14.7588	0	0	0	0	0	0	0
PWY-7111: pyruvate fermentation to isobutanol (engineered)|g__Streptococcus.s__Streptococcus_mitis_oralis_pneumoniae	0	0	0	0	0	0	9.35059	0	0	0	0	0	0	0	0	0	0	0	0	0	0	0	0	0	0	0	0	0	0	0	0	0	0	0	0	0
PWY-7111: pyruvate fermentation to isobutanol (engineered)|g__Varibaculum.s__Varibaculum_cambriense	0	0	0	0	0	0	10.8303	0	0	0	0	0	0	0	0	0.12919	0	0	0.553404	4.93914	21.8276	0	0	55.4637	0	0	0	3.21652	0	0	0	19.8826	0.214001	0	0	0
PWY-7111: pyruvate fermentation to isobutanol (engineered)|g__Veillonella.s__Veillonella_parvula	0	0	1.49262	0	0	0	50.1325	0	0	0	0	0	0	0	0	0	0	0	0	0	0	0	0	0	0	0	0	0	0	0	0	0	0	0	0	0
PWY-7111: pyruvate fermentation to isobutanol (engineered)|unclassified	0	0	0	0	0	0	22.3147	0	0	0	0	0	60.6356	0	0	10.5262	6.90259	29.2172	0	0	21.2763	0.76577	0	13.4562	285.023	89.4336	0	2.34246	0	0	0	35.8334	0	0	0	0
PWY-7112: 4-hydroxy-2-nonenal detoxification	0	0	0	0	0	0	0	0	0	0	0	0	0	0	0	0.593916	0	0	0	0	0	0.957884	0	0	0	0	0	0	0	0	0	0	0	0	0	0
PWY-7115: C4 photosynthetic carbon assimilation cycle, NAD-ME type	0	0	0	0	0	0	13.1993	0	0	0	0	0	0	0	0	0.125756	1.68634	0	0	0	0	0	0	0	0	0	0	0	0	0	0	1.31735	0	0	0	0
PWY-7117: C4 photosynthetic carbon assimilation cycle, PEPCK type	0	0	0	0	0	0	13.9173	0	0	0	0	0	0	0	0	1.47099	3.3358	0	0	0	0	0.220825	0	0	2.83733	0	0	0	0	0	0	3.68949	0	0	0	0
PWY-7184: pyrimidine deoxyribonucleotides de novo biosynthesis I	0.298789	3.17268	0	0	57.0156	39.71	173.685	87.841	44.3778	0	0	0	37.1002	310.375	0	211.562	404.303	379.756	11.2801	462.653	439.432	7.63243	0	236.468	759.334	43.6232	1.19632	483.125	16.5549	872.814	0	334.56	13.8396	24.2415	6.03081	0
PWY-7184: pyrimidine deoxyribonucleotides de novo biosynthesis I|g__Corynebacterium.s__Corynebacterium_amycolatum	0	0	0	0	0	0	0	0	0	0	0	0	0	0	0	0	0	17.1501	0	0	0	1.98319	0	0	0	0	0	0	0	0	0	0	0	0	0	0
PWY-7184: pyrimidine deoxyribonucleotides de novo biosynthesis I|g__Corynebacterium.s__Corynebacterium_aurimucosum	0	0	0	0	0	0	0	0	0	0	0	0	0	0	0	0	1.30158	0	0	0	0	0	0	0	0	0	0	0	0	0	0	0	0	0	0	0
PWY-7184: pyrimidine deoxyribonucleotides de novo biosynthesis I|g__Corynebacterium.s__Corynebacterium_resistens	0	0	0	0	0	0	0	0	0	0	0	0	0	0	0	0.383989	0	0	0	0	0	0	0	0	0	0	0	0	0	0	0	0	0	0	0	0
PWY-7184: pyrimidine deoxyribonucleotides de novo biosynthesis I|g__Corynebacterium.s__Corynebacterium_sp_HFH0082	0	0	0	0	0	0	0	0	0	0	0	0	0	0	0	0	0	38.2566	0	0	0	0	0	0	0	0	0	0	0	0	0	0	0	0	0	0
PWY-7184: pyrimidine deoxyribonucleotides de novo biosynthesis I|g__Corynebacterium.s__Corynebacterium_striatum	0	0	0	0	27.1168	37.1941	0.936736	13.2181	0	0	0	0	0	0	0	0	0	0	0	0	0	0.856609	0	0	0	0	0	0	0	869.735	0	107.786	0	15.4824	0	0
PWY-7184: pyrimidine deoxyribonucleotides de novo biosynthesis I|g__Dialister.s__Dialister_micraerophilus	0	0	0	0	0	0	0	0	0	0	0	0	0	0	0	0	0	0	0	29.813	14.2098	0	0	0	0	0	0	0	0	0	0	0	0	0	0	0
PWY-7184: pyrimidine deoxyribonucleotides de novo biosynthesis I|g__Eikenella.s__Eikenella_corrodens	0	0	0	0	0	0	0	0	0	0	0	0	0	0	0	0	0	0	0	0	0	0	0	0	0	0	0	0	0	0	0	2.34741	0	0	0	0
PWY-7184: pyrimidine deoxyribonucleotides de novo biosynthesis I|g__Haemophilus.s__Haemophilus_parainfluenzae	0	0	0	0	0	0	0	1.58817	0	0	0	0	0	0	0	0	0	0	2.78314	0	0	0	0	0	0	0	0	0	0	0	0	0	0	0	0	0
PWY-7184: pyrimidine deoxyribonucleotides de novo biosynthesis I|g__Propionibacterium.s__Propionibacterium_acnes	0	0	0	0	4.04762	0	0	0	0	0	0	0	0	0	0	0	0	0	0	0	0	0	0	0	0	0	0	0	0	0	0	0	0	0	0	0
PWY-7184: pyrimidine deoxyribonucleotides de novo biosynthesis I|g__Veillonella.s__Veillonella_parvula	0	0	0	0	0	0	42.0095	0	0	0	0	0	0	0	0	0	0	0	0	0	0	0	0	0	0	0	0	0	0	0	0	0	0	0	0	0
PWY-7184: pyrimidine deoxyribonucleotides de novo biosynthesis I|unclassified	0	0	0	0	0	0	11.8549	0	3.25488	0	0	0	0	0	0	3.1482	5.68748	33.5824	0	64.8707	123.757	0	0	0	286.887	0	0	8.84407	0	0	0	60.0585	0	0	0	0
PWY-7185: UTP and CTP dephosphorylation I	0	0.963492	0	0	0	0	0	0	0	0	0	0	0	0	0	0	0	0	1.65596	0	0	0	0	0	0	0	0	0	0	0	0	0	0	0	0	0
PWY-7185: UTP and CTP dephosphorylation I|unclassified	0	0.527881	0	0	0	0	0	0	0	0	0	0	0	0	0	0	0	0	0	0	0	0	0	0	0	0	0	0	0	0	0	0	0	0	0	0
PWY-7187: pyrimidine deoxyribonucleotides de novo biosynthesis II	0	0	0	0	82.7668	42.4275	165.238	51.1488	31.459	0	0	0	72.2734	268.795	0	152.947	96.3022	263.796	5.227	229.316	341.23	3.97056	0	60.0187	460.833	82.2049	0	483.593	0	742.144	0	493.94	8.428	19.9404	9.30458	0
PWY-7187: pyrimidine deoxyribonucleotides de novo biosynthesis II|g__Corynebacterium.s__Corynebacterium_striatum	0	0	0	0	23.2561	36.9125	0	12.224	0	0	0	0	0	0	0	0	0	0	0	0	0	0.866226	0	0	0	0	0	0	0	738.282	0	94.2447	0	12.9806	0	0
PWY-7187: pyrimidine deoxyribonucleotides de novo biosynthesis II|g__Eikenella.s__Eikenella_corrodens	0	0	0	0	0	0	0	0	0	0	0	0	0	0	0	0	0	0	0	0	0	0	0	0	0	0	0	0	0	0	0	2.22498	0	0	0	0
PWY-7187: pyrimidine deoxyribonucleotides de novo biosynthesis II|g__Haemophilus.s__Haemophilus_parainfluenzae	0	0	0	0	0	0	0	2.33707	0	0	0	0	0	0	0	0	0	0	2.19881	0	0	0	0	0	0	0	0	0	0	0	0	0	0	0	0	0
PWY-7187: pyrimidine deoxyribonucleotides de novo biosynthesis II|unclassified	0	0	0	0	0	0	50.1834	0	5.02966	0	0	0	0	0	0	4.44384	6.88105	42.2766	0	59.1566	119.91	0	0	5.38161	228.221	0	0	14.9002	0	0	0	83.0763	0	0	0	0
PWY-7197: pyrimidine deoxyribonucleotide phosphorylation	0.605365	4.74106	0	46.2845	35.5218	30.9004	117.974	205.214	41.5161	15.5437	0	0	22.8436	298.495	644.269	156.748	570.812	296.775	10.5406	397.244	367.947	8.31048	1.81073	153.304	681.122	27.092	59.463	454.302	26.6918	758.794	0	233.888	6.22757	20.0472	2.88834	0
PWY-7197: pyrimidine deoxyribonucleotide phosphorylation|g__Actinomyces.s__Actinomyces_europaeus	0	0	0	0	0	0	0	0	0	0	0	0	0	0	0	0	0	1.12099	0	0	2.94032	0	0	0.95147	113.457	0	0	0	0	0	0	14.8361	0	0	0	0
PWY-7197: pyrimidine deoxyribonucleotide phosphorylation|g__Actinomyces.s__Actinomyces_odontolyticus	0	0	0	0	0	0	11.5309	0	0	0	0	0	0	0	0	0	0	0	0	0	0	0	0	0	0	0	0	0	0	0	0	0	0	0	0	0
PWY-7197: pyrimidine deoxyribonucleotide phosphorylation|g__Campylobacter.s__Campylobacter_ureolyticus	0	0	0	0	0	0	0	0	0	0	0	0	0	0	0	0	0	0	0	0	0	0	0	0	0	0	0	1.19339	0	0	0	0	0	0	0	0
PWY-7197: pyrimidine deoxyribonucleotide phosphorylation|g__Corynebacterium.s__Corynebacterium_amycolatum	0	0	0	0	0	0	0	0	0	0	0	0	0	0	0	0	0	25.6793	0	0	0	1.90911	0	0	0	0	0	0	0	0	0	0	0	0	0	0
PWY-7197: pyrimidine deoxyribonucleotide phosphorylation|g__Corynebacterium.s__Corynebacterium_aurimucosum	0	0	0	0	0	0	0	0	0	0	0	0	0	0	0	0	1.84817	0	0	0	0	0	0	0	0	0	0	0	0	0	0	0	0	0	0	0
PWY-7197: pyrimidine deoxyribonucleotide phosphorylation|g__Corynebacterium.s__Corynebacterium_resistens	0	0	0	0	0	0	0	0	0	0	0	0	0	0	0	0.730298	0	0	0	0	0	0	0	0	0	0	0	0	0	0	0	0	0	0	0	0
PWY-7197: pyrimidine deoxyribonucleotide phosphorylation|g__Corynebacterium.s__Corynebacterium_sp_HFH0082	0	0	0	0	0	0	0	0	0	0	0	0	0	0	0	0	0	34.3196	0	0	0	0	0	0	0	0	0	0	0	0	0	0	0	0	0	0
PWY-7197: pyrimidine deoxyribonucleotide phosphorylation|g__Corynebacterium.s__Corynebacterium_striatum	0	0	0	0	22.674	29.5244	0.53656	11.414	0	0	0	0	0	237.36	0	0	0	0	0	0	0	1.14377	0	0	0	0	0	0	0	756.093	0	91.6964	0	15.0299	0	0
PWY-7197: pyrimidine deoxyribonucleotide phosphorylation|g__Dermabacter.s__Dermabacter_sp_HFH0086	0	0	0	0	0	0	3.15891	0	0	0	0	0	0	0	0	0	15.1768	5.41325	0	0	0	0	0	0	8.06576	0	0	0	0	0	0	0	0	0	0	0
PWY-7197: pyrimidine deoxyribonucleotide phosphorylation|g__Dialister.s__Dialister_micraerophilus	0	0	0	0	0	0	0	0	0	0	0	0	0	0	0	0	0	0	0	33.1893	12.7983	0	0	0	0	0	0	0	0	0	0	0	0	0	0	0
PWY-7197: pyrimidine deoxyribonucleotide phosphorylation|g__Eikenella.s__Eikenella_corrodens	0	0	0	0	0	0	0	0	0	0	0	0	0	0	0	0	0	0	0	0	0	0	0	0	0	0	0	0	0	0	0	2.30565	0	0	0	0
PWY-7197: pyrimidine deoxyribonucleotide phosphorylation|g__Haemophilus.s__Haemophilus_parainfluenzae	0	0	0	0	0	0	0	2.1596	0	0	0	0	0	0	0	0	0	0	2.38651	0	0	0	0	0	0	0	0	0	0	0	0	0	0	0	0	0
PWY-7197: pyrimidine deoxyribonucleotide phosphorylation|g__Propionibacterium.s__Propionibacterium_acnes	0	0	0	0	4.75463	0	0	0	0	0	0	0	0	0	0	0	0	0	0	0	0	0	0	0	0	0	0	0	0	0	0	0	0	0	0	0
PWY-7197: pyrimidine deoxyribonucleotide phosphorylation|g__Proteus.s__Proteus_mirabilis	0	0	0	0	0	0	0	0	0	0	0	0	0	0	0	0	0	0	0	0.550116	0	0	0	0	0	0	0	0	0	0	0	0	0	0	0	0
PWY-7197: pyrimidine deoxyribonucleotide phosphorylation|g__Staphylococcus.s__Staphylococcus_aureus	0	0.637966	0	44.179	0	0	0	134.334	26.9014	15.5437	0	0	17.0393	0	640.462	0.227497	29.5297	150.22	0	0	0	0.647415	0	0	0	18.7198	0	0	0	0	0	3.64044	0	0	0	0
PWY-7197: pyrimidine deoxyribonucleotide phosphorylation|g__Staphylococcus.s__Staphylococcus_epidermidis	0	0	0	0	0	0	0	0	0	0	0	0	0	0	0	0	0	2.38323	0	0	0	0	0	0	0	0	0	0	0	0	0	0	0	0	0	0
PWY-7197: pyrimidine deoxyribonucleotide phosphorylation|g__Staphylococcus.s__Staphylococcus_haemolyticus	0	0	0	0	0	0	0	0	0	0	0	0	0	0	0	0	0	0	0	0	0	0	0	0	0	0	0	0	0	0	0	0	0	1.99989	0	0
PWY-7197: pyrimidine deoxyribonucleotide phosphorylation|g__Staphylococcus.s__Staphylococcus_hominis	0	0	0	0	0	0	0	0	0	0	0	0	0	0	0	0	0	0	0	0	0	0.64539	0	0	0	0	0	0	0	0	0	0	0	0	0	0
PWY-7197: pyrimidine deoxyribonucleotide phosphorylation|g__Staphylococcus.s__Staphylococcus_pettenkoferi	0	0	0	0	0	0	0	0	0	0	0	0	0	0	0	0	0	0	0	0	0	0	0	0	0	0	0	0	17.3729	0	0	0	0	0	0	0
PWY-7197: pyrimidine deoxyribonucleotide phosphorylation|g__Staphylococcus.s__Staphylococcus_simulans	0	0	0	0	0	0	0	0	0	0	0	0	0	0	0	0	0	0	0	0	0	0	0	0	9.51335	0	0	0	0	0	0	0	0	0	0	0
PWY-7197: pyrimidine deoxyribonucleotide phosphorylation|g__Streptococcus.s__Streptococcus_agalactiae	0	0.430189	0	0	0	0	0	48.1734	5.77484	0	0	0	0	0	0	2.27293	487.865	0	1.09953	236.874	86.537	0	0	20.2562	0	0	55.6913	378.746	0	0	0	0	0	0	0	0
PWY-7197: pyrimidine deoxyribonucleotide phosphorylation|g__Streptococcus.s__Streptococcus_mitis_oralis_pneumoniae	0	0	0	0	0	0	11.3817	0	0	0	0	0	0	0	0	0	0	0	0	0	0	0	0	0	0	0	0	0	0	0	0	0	0	0	0	0
PWY-7197: pyrimidine deoxyribonucleotide phosphorylation|g__Veillonella.s__Veillonella_parvula	0	0	0	0	0	0	46.9465	0	0	0	0	0	0	0	0	0	0	0	0	0	0	0	0	0	0	0	0	0	0	0	0	0	0	0	0	0
PWY-7197: pyrimidine deoxyribonucleotide phosphorylation|unclassified	0	0	0	0	0	0	7.3546	0	4.70008	0	0	0	0	0	0	2.2955	4.51966	21.9428	2.26908	54.2797	116.527	0	0	0	353.247	0	0	5.85675	0	0	0	43.4398	0.778641	0	0	0
PWY-7198: pyrimidine deoxyribonucleotides de novo biosynthesis IV	0.292816	1.33599	0	0	0	0	0	0	0.916769	0	0	0	0	0	0	0	0	106.365	2.02791	0	0	0	0	0	31.2765	0	0	0	13.8353	0	0	0	0	0	4.69321	0
PWY-7198: pyrimidine deoxyribonucleotides de novo biosynthesis IV|g__Haemophilus.s__Haemophilus_parainfluenzae	0	0	0	0	0	0	0	0	0	0	0	0	0	0	0	0	0	0	1.48062	0	0	0	0	0	0	0	0	0	0	0	0	0	0	0	0	0
PWY-7198: pyrimidine deoxyribonucleotides de novo biosynthesis IV|unclassified	0	0	0	0	0	0	0	0	0	0	0	0	0	0	0	0	0	28.4089	0	0	0	0	0	0	30.5476	0	0	0	0	0	0	0	0	0	0	0
PWY-7199: pyrimidine deoxyribonucleosides salvage	0.553719	2.45994	18.2998	0.332173	541.792	12.1112	472.076	25.3281	59.3322	0	0	22.5424	308.723	0	0	276.541	147.848	725.546	13.6115	479.477	567.343	4.15145	0	789.991	511.466	320.478	0	333.725	0	1.83492	0	685.609	113.263	7.81898	54.575	0
PWY-7199: pyrimidine deoxyribonucleosides salvage|g__Anaerococcus.s__Anaerococcus_hydrogenalis	0	0	0	0	0	0	0	0	0	0	0	0	0	0	0	54.3495	0	0	0	12.883	19.2867	0	0	0	0	0	0	0.256601	0	0	0	0	0	0	0	0
PWY-7199: pyrimidine deoxyribonucleosides salvage|g__Anaerococcus.s__Anaerococcus_obesiensis	0	0	0	0	0	0	27.7166	0	4.80201	0	0	0	0	0	0	0.169968	0	255.369	0	0	14.8693	0	0	8.45168	57.6595	4.46903	0	12.5073	0	0	0	61.9999	0	0	0	0
PWY-7199: pyrimidine deoxyribonucleosides salvage|g__Anaerococcus.s__Anaerococcus_vaginalis	0	0	0	0	0	0	74.0263	0	0	0	0	0	0	0	0	0	0	139.155	1.43099	0.638564	11.1885	0.349192	0	4.7381	55.9239	0	0	18.6284	0	0	0	33.7798	0	0	0	0
PWY-7199: pyrimidine deoxyribonucleosides salvage|g__Corynebacterium.s__Corynebacterium_amycolatum	0	0	0	0	0	0	0	0	0	0	0	0	0	0	0	0	0	6.81231	0	0	0	0.59105	0	0	0	0	0	0	0	0	0	0	0	0	0	0
PWY-7199: pyrimidine deoxyribonucleosides salvage|g__Corynebacterium.s__Corynebacterium_sp_HFH0082	0	0	0	0	0	0	0	0	0	0	0	0	0	0	0	0	0	45.1914	0	0	0	0	0	0	0	0	0	0	0	0	0	0	0	0	0	0
PWY-7199: pyrimidine deoxyribonucleosides salvage|g__Enterococcus.s__Enterococcus_faecalis	0	0	0	0	49.9081	0	22.0993	0	0	0	0	0	0	0	0	0	0	5.74069	0	0	0	0	0	0	0	0	0	0	0	0	0	0	0	0	5.07427	0
PWY-7199: pyrimidine deoxyribonucleosides salvage|g__Escherichia.s__Escherichia_coli	0	0	0	0	0	0	0	0	0	0	0	0	0	0	0	0	0	0	0	0	0.581845	0	0	0	0	0	0	0	0	0	0	0	0	0	0	0
PWY-7199: pyrimidine deoxyribonucleosides salvage|g__Granulicatella.s__Granulicatella_adiacens	0	0	0	0	0	0	1.01273	0	0	0	0	0	0	0	0	0	0	0	0	0	0	0	0	0	0	0	0	0	0	0	0	0	0	0	0	0
PWY-7199: pyrimidine deoxyribonucleosides salvage|g__Haemophilus.s__Haemophilus_parainfluenzae	0	0	0	0	0	0	0	4.36061	0	0	0	0	0	0	0	0	0	0	2.11527	0	0	0	0	0	0	0	0	0	0	0	0	0	0	0	0	0
PWY-7199: pyrimidine deoxyribonucleosides salvage|g__Morganella.s__Morganella_morganii	0	0	0	0	0	0	0	0	0	0	0	4.96074	0	0	0	0	0	0	0	0	0	0	0	0	0	0	0	0	0	0	0	0	0	0	0	0
PWY-7199: pyrimidine deoxyribonucleosides salvage|g__Parvimonas.s__Parvimonas_micra	0	0	0	0	0	0	0	0	0	0	0	0	0	0	0	0	0	34.836	0	0	0	0	0	0	0	0	0	0	0	0	0	228.039	0	0	0	0
[truncated: 745 more rows]

## Sheet: Shotgun_Norm_Genefamilies(KEGG)
PEDIS	2	2	2	3	4	3	4	2	3	2	3	2	3	3	3	4	4	3	2	2	4	3	4	4	4	4	4	3	3	3	3	3	4	2	3	3
[truncated: 42,998 more rows]

## Sheet: BAC_RNA_Org_Raw_Counts
ID	9	36	10	30	31	23	18	8	12	16	27	15	11	39
[truncated: 510 more rows]

## Sheet: BAC_RNA_TAXA_Vir_Raw_Counts
ID	10	12	16	8	31	30	39	9	11	15	23	18	36	27
[truncated: 60 more rows]

[truncated: 2 more sheets: BAC_RNA_Vir_KEGG_Raw_Counts, HOST_RNA_Raw_Counts]
